# Supplementary material for: Newly Constructed Network Models of Different WNT Signaling Cascades Applied to Breast Cancer Expression Data
Source: PLoS One. 2015 Dec 3;10(12):e0144014. doi: 10.1371/journal.pone.0144014 (PMC4669165; doi:10.1371/journal.pone.0144014)
Supplement: S1 Table — The table contains pathway names, source databases and assigned groups for the network construction. (XLS) [file pone.0144014.s006.xls]

## Sheet: Sheet1
Assigned network	Database	BioPAX pathway ID	Pathway name	Number of nodes
Canonical WNT signaling	BioCarta	pid_8513	wnt signaling pathway	27
Canonical WNT signaling	BioCarta	pid_946	inactivation of gsk3 by akt causes accumulation of b-catenin in alveolar macrophages	25
Canonical WNT signaling	BioCarta	pid_14318	segmentation clock	24
Canonical WNT signaling	BioCarta	pid_19391	multi-step regulation of transcription by pitx2	25
Canonical WNT signaling	PID	pid_327	Wnt signaling network	5
Canonical WNT signaling	PID	pid_47338	Canonical Wnt signaling pathway	18
Canonical WNT signaling	PID	pid_2446	Regulation of nuclear beta catenin signaling and target gene transcription	60
Canonical WNT signaling	Reactome	Pathway856	WNT ligand biogenesis and trafficking	21
Canonical WNT signaling	Reactome	Pathway859	TCF dependent signaling in response to WNT	155
Canonical WNT signaling	Reactome	Pathway860	WNT mediated activation of DVL	6
Canonical WNT signaling	Reactome	Pathway862	formation of the beta-catenin:TCF transactivating complex	45
Canonical WNT signaling	KEGG	pid_4526	Wnt signaling pathway	ConnComp of 117
Non-canonical WNT signaling	PID	pid_45882	Noncanonical Wnt signaling pathway	30
Non-canonical WNT signaling	Reactome	Pathway856	WNT ligand biogenesis and trafficking	21
Non-canonical WNT signaling	Reactome	Pathway873	WNT5A-dependent internalization of FZD2, FZD5 and ROR2	13
Non-canonical WNT signaling	Reactome	Pathway870	PCP/CE pathway	79
Non-canonical WNT signaling	Reactome	Pathway869	beta-catenin independent WNT signaling	501
Non-canonical WNT signaling	KEGG	pid_4526	Wnt signaling pathway	ConnComp of 23
Inhibition of Canonical WNT signaling	Pathway Commons	http://purl.org/pc2/4/Pathway_b9e2053b0ed8b4a5689233c54afbb751	Beta-catenin phosphorylation cascade	62
Inhibition of Canonical WNT signaling	Pathway Commons	http://purl.org/pc2/4/Pathway_e623428982524623b28ce63d14381908	Degradation of beta-catenin by the destruction complex	51
Inhibition of Canonical WNT signaling	PID	pid_6464	Degradation of beta catenin	17
Inhibition of Canonical WNT signaling	Reactome	Pathway864	deactivation of the beta-catenin transactivating complex	9
Regulation of WNT signaling	PID	pid_76086	Presenilin action in Notch and Wnt signaling	40
Regulation of WNT signaling	PID	pid_24106	Validated targets of C-MYC transcriptional repression	71
Regulation of WNT signaling	KEGG	pid_29764	Basal cell carcinoma	46
Regulation of WNT signaling	KEGG	pid_30924	Hedgehog signaling pathway	55
