# Supplementary material for: Newly Constructed Network Models of Different WNT Signaling Cascades Applied to Breast Cancer Expression Data
Source: PLoS One. 2015 Dec 3;10(12):e0144014. doi: 10.1371/journal.pone.0144014 (PMC4669165; doi:10.1371/journal.pone.0144014)
Supplement: S2 Table — The directed edges are weighted as 1 for activation and as -1 for inhibition interaction. (XLS) [file pone.0144014.s007.xls]

## Sheet: Sheet1
Canonical WNT signaling				Non-canonical WNT signaling				Inhibition of Canonical WNT signaling				Regulation of WNT signaling
from	to	weight		from	to	weight		from	to	weight		from	to	weight
WIF1	WNT1	-1		PORCN	WNT1	1		PSMB8	AXIN1	1		RAB23	SMO	-1
WIF1	FZD1	-1		PORCN	WNT3	1		PSMB8	CSNK1A1	1		LRP2	SHH	1
WIF1	LRP6	-1		PORCN	WNT3A	1		PSMB8	GSK3B	1		LRP2	DHH	1
WIF1	WNT7A	-1		PORCN	WNT4	1		PSMB8	CTNNB1	1		LRP2	IHH	1
WIF1	WNT7B	-1		PORCN	WNT5A	1		PSMB8	HNRNPD	1		ZIC2	GLI3	1
WIF1	WNT6	-1		PORCN	WNT5B	1		PSMB8	SKP1	1		ZIC2	GLI1	1
WIF1	WNT2B	-1		PORCN	WNT6	1		PSMB8	CUL1	1		ZIC2	GLI2	1
WIF1	WNT16	-1		PORCN	WNT7A	1		PSMB8	phospho-APC	1		GAS1	SHH	-1
WIF1	WNT4	-1		PORCN	WNT7B	1		PSMB8	BTRC	1		GAS1	DHH	-1
WIF1	WNT9B	-1		PORCN	WNT2	1		PSMB8	RPS27A	1		GAS1	IHH	-1
WIF1	WNT9A	-1		PORCN	WNT2B	1		PSMD8	AXIN1	1		BTRC	GLI3	-1
WIF1	WNT2	-1		PORCN	WNT8B	1		PSMD8	CSNK1A1	1		BTRC	GLI1	-1
WIF1	WNT3A	-1		PORCN	WNT8A	1		PSMD8	GSK3B	1		BTRC	GLI2	-1
WIF1	WNT10A	-1		PORCN	WNT9A	1		PSMD8	CTNNB1	1		CSNK1D	GLI3	1
WIF1	WNT8A	-1		PORCN	WNT9B	1		PSMD8	HNRNPD	1		CSNK1D	GLI1	1
WIF1	WNT3	-1		PORCN	WNT10A	1		PSMD8	SKP1	1		CSNK1D	GLI2	1
WIF1	WNT11	-1		PORCN	WNT10B	1		PSMD8	CUL1	1		CSNK1E	GLI3	1
WIF1	WNT10B	-1		PORCN	WNT11	1		PSMD8	phospho-APC	1		CSNK1E	GLI1	1
WIF1	WNT5A	-1		PORCN	WNT16	1		PSMD8	BTRC	1		CSNK1E	GLI2	1
WIF1	WNT5B	-1		TMED5	WNT1	1		PSMD8	RPS27A	1		CSNK1G2	GLI3	1
WIF1	WNT8B	-1		TMED5	WNT3	1		PSMA2	AXIN1	1		CSNK1G2	GLI1	1
CK-1	DVL1	1		TMED5	WNT3A	1		PSMA2	CSNK1A1	1		CSNK1G2	GLI2	1
TAB1	NLK	1		TMED5	WNT4	1		PSMA2	GSK3B	1		CSNK1A1L	GLI3	1
MAP3K7	NLK	1		TMED5	WNT5A	1		PSMA2	CTNNB1	1		CSNK1A1L	GLI1	1
NKD2	DVL1	-1		TMED5	WNT5B	1		PSMA2	HNRNPD	1		CSNK1A1L	GLI2	1
NKD2	DVL2	1		TMED5	WNT6	1		PSMA2	SKP1	1		CSNK1G1	GLI3	1
NKD2	DVL3	1		TMED5	WNT7A	1		PSMA2	CUL1	1		CSNK1G1	GLI1	1
NKD1	DVL1	-1		TMED5	WNT7B	1		PSMA2	phospho-APC	1		CSNK1G1	GLI2	1
NKD1	DVL2	1		TMED5	WNT2	1		PSMA2	BTRC	1		CSNK1G3	GLI3	1
NKD1	DVL3	1		TMED5	WNT2B	1		PSMA2	RPS27A	1		CSNK1G3	GLI1	1
PIK3CA	PDPK1	1		TMED5	WNT8B	1		PSMD1	AXIN1	1		CSNK1G3	GLI2	1
PIK3R1	PDPK1	1		TMED5	WNT8A	1		PSMD1	CSNK1A1	1		CSNK1A1	DVL1	1
ADAM17	NEXT	1		TMED5	WNT9A	1		PSMD1	GSK3B	1		CSNK1A1	GLI3	1
ADAM17	DLL1	1		TMED5	WNT9B	1		PSMD1	CTNNB1	1		CSNK1A1	GLI1	1
ADAM17	NOTCH	1		TMED5	WNT10A	1		PSMD1	HNRNPD	1		CSNK1A1	GLI2	1
RBPJ	HES7	1		TMED5	WNT10B	1		PSMD1	SKP1	1		PRKX	GLI3	1
PORCN	WNT1	1		TMED5	WNT11	1		PSMD1	CUL1	1		PRKX	GLI1	1
PORCN	WNT7A	1		TMED5	WNT16	1		PSMD1	phospho-APC	1		PRKX	GLI2	1
PORCN	WNT7B	1		FZD7	DVL2	1		PSMD1	BTRC	1		PRKACB	GLI3	1
PORCN	WNT6	1		FZD7	NFATC2	1		PSMD1	RPS27A	1		PRKACB	GLI1	1
PORCN	WNT2B	1		FZD7	CAMK2A	1		PSMD10	AXIN1	1		PRKACB	GLI2	1
PORCN	WNT16	1		FZD7	DVL1	1		PSMD10	CSNK1A1	1		PRKACA	GLI3	1
PORCN	WNT4	1		FZD7	DVL3	1		PSMD10	GSK3B	1		PRKACA	GLI1	1
PORCN	WNT9B	1		FZD7	PARD6A	1		PSMD10	CTNNB1	1		PRKACA	GLI2	1
PORCN	WNT9A	1		FZD7	PPP3R1	1		PSMD10	HNRNPD	1		PRKACG	GLI3	1
PORCN	WNT2	1		FZD7	TLN1	1		PSMD10	SKP1	1		PRKACG	GLI1	1
PORCN	WNT3A	1		FZD7	MYH11	1		PSMD10	CUL1	1		PRKACG	GLI2	1
PORCN	WNT10A	1		FZD7	CALD1	1		PSMD10	phospho-APC	1		NKD1	FOS	1
PORCN	WNT8A	1		FZD7	VCL	1		PSMD10	BTRC	1		NKD1	JUN	1
PORCN	WNT3	1		FZD7	SORBS3	1		PSMD10	RPS27A	1		NKD1	PPP2R5D	-1
PORCN	WNT11	1		FZD7	SORBS1	1		PSMD7	AXIN1	1		TAB1	NLK	1
PORCN	WNT10B	1		FZD7	LMOD1	1		PSMD7	CSNK1A1	1		HDAC1	CTBP1	1
PORCN	WNT5A	1		FZD7	ITGA1	1		PSMD7	GSK3B	1		HDAC1	TLE1	1
PORCN	WNT5B	1		FZD7	PXN	1		PSMD7	CTNNB1	1		HDAC1	CREBBP	1
PORCN	WNT8B	1		FZD7	ITGB5	1		PSMD7	HNRNPD	1		HDAC1	HNF1A	1
TMED5	WNT1	1		FZD7	CALM3	1		PSMD7	SKP1	1		HDAC1	AES	1
TMED5	WNT7A	1		FZD7	NFATC1	1		PSMD7	CUL1	1		HDAC1	CCND1	-1
TMED5	WNT7B	1		FZD7	ADRBK1	1		PSMD7	phospho-APC	1		NCSTN	CTNNB1	1
TMED5	WNT6	1		FZD7	PPP3CA	1		PSMD7	BTRC	1		NCSTN	FBXW11	1
TMED5	WNT2B	1		FZD7	PPP3CB	1		PSMD7	RPS27A	1		NCSTN	NOTCH1	1
TMED5	WNT16	1		FZD7	MYL12B	1		PSMB3	AXIN1	1		APH1B	CTNNB1	1
TMED5	WNT4	1		FZD7	MYL6B	1		PSMB3	CSNK1A1	1		APH1B	FBXW11	1
TMED5	WNT9B	1		FZD7	MYL6	1		PSMB3	GSK3B	1		APH1B	NOTCH1	1
TMED5	WNT9A	1		FZD7	MYL9	1		PSMB3	CTNNB1	1		APH1A	CTNNB1	1
TMED5	WNT2	1		FZD7	TPM1	1		PSMB3	HNRNPD	1		APH1A	FBXW11	1
TMED5	WNT3A	1		FZD7	TPM3	1		PSMB3	SKP1	1		APH1A	NOTCH1	1
TMED5	WNT10A	1		FZD7	TPM4	1		PSMB3	CUL1	1		PSEN1	CTNNB1	1
TMED5	WNT8A	1		FZD7	TPM2	1		PSMB3	phospho-APC	1		PSEN1	FBXW11	1
TMED5	WNT3	1		FZD7	ACTA2	1		PSMB3	BTRC	1		PSEN1	NOTCH1	1
TMED5	WNT11	1		FZD7	ACTG2	1		PSMB3	RPS27A	1		PSENEN	CTNNB1	1
TMED5	WNT10B	1		FZD7	NFATC3	1		PSMB2	AXIN1	1		PSENEN	FBXW11	1
TMED5	WNT5A	1		CTHRC1	DVL2	1		PSMB2	CSNK1A1	1		PSENEN	NOTCH1	1
TMED5	WNT5B	1		CTHRC1	DVL1	1		PSMB2	GSK3B	1		MAP3K7	NLK	1
TMED5	WNT8B	1		CTHRC1	DVL3	1		PSMB2	CTNNB1	1		CSNK2A1	DVL1	1
CAV1	LRP6	1		WNT3A-WNT5A	DVL2	1		PSMB2	HNRNPD	1		MAPK3	FOS	1
CAV1	WNT3A	1		WNT3A-WNT5A	DVL1	1		PSMB2	SKP1	1		MAPK3	JUN	1
CAV1	FZD5	1		WNT3A-WNT5A	DVL3	1		PSMB2	CUL1	1		ADAM10	NOTCH1	1
CSNK1G1	DVL1	1		PRKCZ	MAPK9	1		PSMB2	phospho-APC	1		ADAM10	DLL1	1
CSNK1G1	LRP6	1		PRKCZ	MAPK8	1		PSMB2	BTRC	1		ADAM10	DTX1	1
CSNK1G1	AXIN1	1		PRKCZ	MAPK10	1		PSMB2	RPS27A	1		MAPK1	FOS	1
CSNK1G1	GSK3B	1		ARRB2	WNT5A	1		PSMB6	AXIN1	1		MAPK1	JUN	1
CSNK1G1	WNT3A	1		ARRB2	DVL2	1		PSMB6	CSNK1A1	1		WIF1	WNT1	-1
CSNK1G1	FZD5	1		ARRB2	FZD2	1		PSMB6	GSK3B	1		WIF1	FZD1	-1
CSNK1G1	DVL2	1		ARRB2	ROR2	1		PSMB6	CTNNB1	1		WIF1	LRP6	-1
CSNK1G1	DVL3	1		FLNA	MAPK9	1		PSMB6	HNRNPD	1		FRAT1	CTNNB1	-1
CSNK1G1	GSK3A	1		FLNA	MAPK8	1		PSMB6	SKP1	1		FRAT1	APC	-1
RANBP3	CTNNB1	1		FLNA	MAPK10	1		PSMB6	CUL1	1		FRAT1	AXIN1	-1
GRK5-GRK6	LRP6	1		DAAM1	CSNK1A1	1		PSMB6	phospho-APC	1		MAX	WNT5A	-1
GRK5-GRK6	WNT3A	1		DAAM1	NFATC2	1		PSMB6	BTRC	1		MAX	MYC	-1
GRK5-GRK6	FZD5	1		DAAM1	ROCK1	1		PSMB6	RPS27A	1		MAX	CLU	-1
PIP5K1B	DVL1	1		DAAM1	RHOA	1		PSMD3	AXIN1	1		MAX	HMGCS2	-1
PIP5K1B	LRP6	1		TAB1	NLK	1		PSMD3	CSNK1A1	1		MAX	DDIT3	-1
PIP5K1B	WNT3A	1		TAB2	NLK	1		PSMD3	GSK3B	1		MAX	CCL5	-1
PIP5K1B	FZD5	1		AP2M1	WNT5A	1		PSMD3	CTNNB1	1		MAX	ZFP36L1	-1
PIP5K1B	DVL2	1		AP2M1	FZD2	1		PSMD3	HNRNPD	1		MAX	COL1A2	-1
PIP5K1B	DVL3	1		AP2M1	ROR2	1		PSMD3	SKP1	1		MAX	MIRLET7G	-1
XPO1	CTNNB1	1		AP2M1	FZD5	1		PSMD3	CUL1	1		MAX	GADD45A	-1
XPO1	APC	1		AP2M1	ROR1	1		PSMD3	phospho-APC	1		MAX	MIR146A	-1
XPO1	CBY1	1		AP2B1	WNT5A	1		PSMD3	BTRC	1		MAX	DNTT	-1
XPO1	SFN	1		AP2B1	FZD2	1		PSMD3	RPS27A	1		MAX	MIR26A2	-1
XPO1	YWHAB	1		AP2B1	ROR2	1		PSMD4	AXIN1	1		MAX	MIR23B	-1
XPO1	YWHAQ	1		AP2B1	FZD5	1		PSMD4	CSNK1A1	1		MAX	GTF2H2	-1
XPO1	YWHAH	1		AP2B1	ROR1	1		PSMD4	GSK3B	1		MAX	NDRG1	-1
XPO1	YWHAG	1		AP2S1	WNT5A	1		PSMD4	CTNNB1	1		MAX	CEBPD	-1
XPO1	YWHAZ	1		AP2S1	FZD2	1		PSMD4	HNRNPD	1		MAX	MIR26A1	-1
XPO1	YWHAE	1		AP2S1	ROR2	1		PSMD4	SKP1	1		MAX	BCL2	-1
KLF4	CTNNB1	-1		AP2S1	FZD5	1		PSMD4	CUL1	1		MAX	MIR34A	-1
KLF4	EP300	-1		AP2S1	ROR1	1		PSMD4	phospho-APC	1		MAX	TMEM126A	-1
KLF4	TCF7L2	-1		CLTC	WNT5A	1		PSMD4	BTRC	1		MAX	CEBPA	-1
BRG1	CCND1	1		CLTC	FZD2	1		PSMD4	RPS27A	1		MAX	MIR26B	-1
BRG1	MYC	1		CLTC	ROR2	1		PSMA4	AXIN1	1		MAX	SFRP1	-1
BRG1	AXIN2	1		CLTC	FZD5	1		PSMA4	CSNK1A1	1		MAX	CDKN1A	-1
TERT	CCND1	1		CLTC	ROR1	1		PSMA4	GSK3B	1		MAX	PDGFRB	-1
TERT	MYC	1		AP2A2	WNT5A	1		PSMA4	CTNNB1	1		MAX	DKK1	-1
TERT	AXIN2	1		AP2A2	FZD2	1		PSMA4	HNRNPD	1		MAX	PPP2R4	-1
ADCY7	INCENP	1		AP2A2	ROR2	1		PSMA4	SKP1	1		MAX	ALDH9A1	-1
TBL1X	APC	1		AP2A2	FZD5	1		PSMA4	CUL1	1		MAX	CFLAR	-1
TBL1X	AXIN2	1		AP2A2	ROR1	1		PSMA4	phospho-APC	1		MAX	CDKN1B	-1
TBL1X	APC2	1		AP2A1	WNT5A	1		PSMA4	BTRC	1		MAX	DLEU1	-1
TBL1XR1	APC	1		AP2A1	FZD2	1		PSMA4	RPS27A	1		MAX	FTH1	-1
TBL1XR1	AXIN2	1		AP2A1	ROR2	1		PSME4	HNRNPD	1		MAX	ITGA6	-1
TBL1XR1	APC2	1		AP2A1	FZD5	1		PSMC4	AXIN1	1		MAX	TSC2	-1
TNIK	MYC	1		AP2A1	ROR1	1		PSMC4	CSNK1A1	1		MAX	S100A7	-1
TNIK	AXIN2	1		CLTA	WNT5A	1		PSMC4	GSK3B	1		MAX	MXD4	-1
BCL9	MYC	1		CLTA	FZD2	1		PSMC4	CTNNB1	1		MAX	DLEU2	-1
BCL9	CDX1	1		CLTA	ROR2	1		PSMC4	HNRNPD	1		MAX	TMEFF2	-1
BCL9	HIST3H3	1		CLTA	FZD5	1		PSMC4	SKP1	1		MAX	SFXN3	-1
BCL9	HIST2H4A	1		CLTA	ROR1	1		PSMC4	CUL1	1		MAX	ERBB2	-1
BCL9	H2AFB1	1		CLTB	WNT5A	1		PSMC4	phospho-APC	1		MAX	MIR22	-1
BCL9	HIST1H2AB	1		CLTB	FZD2	1		PSMC4	BTRC	1		MAX	CDKN2B	-1
BCL9	HIST1H2AJ	1		CLTB	ROR2	1		PSMC4	RPS27A	1		MAX	ITGB1	-1
BCL9	HIST1H2AD	1		CLTB	FZD5	1		PSMC6	AXIN1	1		MAX	NDRG2	-1
BCL9	HIST1H2AC	1		CLTB	ROR1	1		PSMC6	CSNK1A1	1		MAX	LGALS1	-1
BCL9	HIST2H2AA3	1		PSME1	PRICKLE1	1		PSMC6	GSK3B	1		MAX	ITGB4	-1
BCL9	HIST2H2AC	1		PSMB4	PRICKLE1	1		PSMC6	CTNNB1	1		MAX	ID2	-1
BCL9	H2AFX	1		PSMC1	PRICKLE1	1		PSMC6	HNRNPD	1		MAX	CSDE1	-1
BCL9	H2AFZ	1		PSMD9	PRICKLE1	1		PSMC6	SKP1	1		HDAC3	DDIT3	-1
BCL9	HIST1H3H	1		PSMC4	PRICKLE1	1		PSMC6	CUL1	1		HDAC3	ID2	-1
BCL9	HIST2H3D	1		PSMD4	PRICKLE1	1		PSMC6	phospho-APC	1		IRF8	SLC11A1	1
BCL9	H3F3B	1		PSMD7	PRICKLE1	1		PSMC6	BTRC	1		SPI1	SLC11A1	1
BCL9	HIST1H2BK	1		PSMD10	PRICKLE1	1		PSMC6	RPS27A	1		CREB1	CEBPD	1
BCL9	HIST3H2BB	1		PSMC5	PRICKLE1	1		PSMC5	AXIN1	1		TBP	CEBPD	1
BCL9	HIST1H2BA	1		PSMB8	PRICKLE1	1		PSMC5	CSNK1A1	1		TBP	S100A7	1
BCL9	HIST1H2BC	1		PSMD5	PRICKLE1	1		PSMC5	GSK3B	1		DNMT3A	CDKN1A	-1
BCL9	HIST1H2BD	1		PSMA3	PRICKLE1	1		PSMC5	CTNNB1	1		GFI1	CDKN1A	-1
BCL9	HIST1H2BL	1		PSMB9	PRICKLE1	1		PSMC5	HNRNPD	1		NFYA	PDGFRB	1
BCL9	HIST1H2BN	1		PSMD3	PRICKLE1	1		PSMC5	SKP1	1		NFYC	PDGFRB	1
BCL9	HIST1H2BM	1		PSMD8	PRICKLE1	1		PSMC5	CUL1	1		NFYB	PDGFRB	1
BCL9	HIST1H2BB	1		PSME3	PRICKLE1	1		PSMC5	phospho-APC	1		FOXO3	CDKN1B	1
BCL9	HIST1H2BH	1		PSMD1	PRICKLE1	1		PSMC5	BTRC	1		BRCA1	S100A7	-1
BCL9	HIST1H2BO	1		PSMD6	PRICKLE1	1		PSMC5	RPS27A	1		SMAD4	CDKN2B	1
BCL9	HIST2H2BE	1		PSMD14	PRICKLE1	1		PSMA7	AXIN1	1		RBL1	MYC	-1
BCL9	HIST1H2BJ	1		PSMA5	PRICKLE1	1		PSMA7	CSNK1A1	1		ZBTB17	CCND1	1
MED12	DKK1	1		PSMC2	PRICKLE1	1		PSMA7	GSK3B	1		ZBTB17	CLU	-1
MED12	AXIN2	1		PSMA2	PRICKLE1	1		PSMA7	CTNNB1	1		ZBTB17	HMGCS2	1
HBP1	CCND1	-1		PSMD11	PRICKLE1	1		PSMA7	HNRNPD	1		ZBTB17	DDIT3	-1
CSNK1G2	DVL1	1		PSMB7	PRICKLE1	1		PSMA7	SKP1	1		ZBTB17	CCL5	1
CSNK1G2	WNT1	1		PSMD12	PRICKLE1	1		PSMA7	CUL1	1		ZBTB17	COL1A2	-1
CSNK1G2	FZD1	1		PSMF1	PRICKLE1	1		PSMA7	phospho-APC	1		ZBTB17	CEBPD	-1
CSNK1G2	LRP6	1		PSMB10	PRICKLE1	1		PSMA7	BTRC	1		ZBTB17	BCL2	1
CSNK1G2	AXIN1	1		PSMA4	PRICKLE1	1		PSMA7	RPS27A	1		ZBTB17	CDKN1A	1
CSNK1G2	GSK3B	1		PSMC6	PRICKLE1	1		PSMD12	AXIN1	1		ZBTB17	ITGA6	-1
CSNK1G2	WNT3A	1		PSME2	PRICKLE1	1		PSMD12	CSNK1A1	1		ZBTB17	MXD4	1
CSNK1G2	WNT8A	1		PSMD13	PRICKLE1	1		PSMD12	GSK3B	1		ZBTB17	CDKN2B	-1
CSNK1G2	WNT8B	1		PSMB2	PRICKLE1	1		PSMD12	CTNNB1	1		ZBTB17	ITGB1	-1
CSNK1G2	DVL2	1		PSMA8	PRICKLE1	1		PSMD12	HNRNPD	1		ZBTB17	NDRG2	1
CSNK1G2	DVL3	1		PSME4	PRICKLE1	1		PSMD12	SKP1	1		ZBTB17	LGALS1	-1
CSNK1G2	FZD2	1		PSMB3	PRICKLE1	1		PSMD12	CUL1	1		ZBTB17	ITGB4	-1
CSNK1G2	LRP5	1		PSMA6	PRICKLE1	1		PSMD12	phospho-APC	1		ZBTB17	SLC11A1	1
MEN1	MYC	1		PSMC3	PRICKLE1	1		PSMD12	BTRC	1		SP1	HMGCS2	1
MEN1	HIST3H3	1		PSMB1	PRICKLE1	1		PSMD12	RPS27A	1		SP1	CEBPD	1
MEN1	HIST2H4A	1		PSMD2	PRICKLE1	1		PSMB5	AXIN1	1		SP1	CDKN2B	1
MEN1	H2AFB1	1		PSMA7	PRICKLE1	1		PSMB5	CSNK1A1	1		SMAD2	CDKN2B	1
MEN1	HIST1H2AB	1		PSMB11	PRICKLE1	1		PSMB5	GSK3B	1		SMAD3	CDKN2B	1
MEN1	HIST1H2AJ	1		PSMA1	PRICKLE1	1		PSMB5	CTNNB1	1		CTNNB1	TCF7L1	1
MEN1	HIST1H2AD	1		PSMB5	PRICKLE1	1		PSMB5	HNRNPD	1		CTNNB1	TCF7	1
MEN1	HIST1H2AC	1		PSMB6	PRICKLE1	1		PSMB5	SKP1	1		CTNNB1	LEF1	1
MEN1	HIST2H2AA3	1		FZD1	DVL2	1		PSMB5	CUL1	1		CTNNB1	TCF7L2	1
MEN1	HIST2H2AC	1		FZD1	NFATC2	1		PSMB5	phospho-APC	1		CTNNB1	PPARD	1
MEN1	H2AFX	1		FZD1	CAMK2A	1		PSMB5	BTRC	1		CTNNB1	MYC	1
MEN1	H2AFZ	1		FZD1	PARD6A	1		PSMB5	RPS27A	1		CTNNB1	CCND1	1
MEN1	HIST1H3H	1		FZD1	PPP3R1	1		PSMB7	AXIN1	1		HHIP	SHH	-1
MEN1	HIST2H3D	1		FZD1	TLN1	1		PSMB7	CSNK1A1	1		HHIP	DHH	-1
MEN1	H3F3B	1		FZD1	MYH11	1		PSMB7	GSK3B	1		HHIP	IHH	-1
MEN1	HIST1H2BK	1		FZD1	CALD1	1		PSMB7	CTNNB1	1		WNT2B	FZD8	1
MEN1	HIST3H2BB	1		FZD1	VCL	1		PSMB7	HNRNPD	1		WNT2B	FZD5	1
MEN1	HIST1H2BA	1		FZD1	SORBS3	1		PSMB7	SKP1	1		WNT2B	FZD3	1
MEN1	HIST1H2BC	1		FZD1	SORBS1	1		PSMB7	CUL1	1		WNT2B	FZD9	1
MEN1	HIST1H2BD	1		FZD1	LMOD1	1		PSMB7	phospho-APC	1		WNT2B	FZD1	1
MEN1	HIST1H2BL	1		FZD1	ITGA1	1		PSMB7	BTRC	1		WNT2B	FZD6	1
MEN1	HIST1H2BN	1		FZD1	PXN	1		PSMB7	RPS27A	1		WNT2B	FZD10	1
MEN1	HIST1H2BM	1		FZD1	ITGB5	1		PSMA8	HNRNPD	1		WNT2B	FZD4	1
MEN1	HIST1H2BB	1		FZD1	CALM3	1		PSMB4	AXIN1	1		WNT2B	FZD2	1
MEN1	HIST1H2BH	1		FZD1	NFATC1	1		PSMB4	CSNK1A1	1		WNT2B	FZD7	1
MEN1	HIST1H2BO	1		FZD1	ADRBK1	1		PSMB4	GSK3B	1		WNT8A	FZD8	1
MEN1	HIST2H2BE	1		FZD1	PPP3CA	1		PSMB4	CTNNB1	1		WNT8A	FZD5	1
MEN1	HIST1H2BJ	1		FZD1	PPP3CB	1		PSMB4	HNRNPD	1		WNT8A	FZD3	1
ASH2L	MYC	1		FZD1	MYL12B	1		PSMB4	SKP1	1		WNT8A	FZD9	1
ASH2L	HIST3H3	1		FZD1	MYL6B	1		PSMB4	CUL1	1		WNT8A	FZD1	1
ASH2L	HIST2H4A	1		FZD1	MYL6	1		PSMB4	phospho-APC	1		WNT8A	FZD6	1
ASH2L	H2AFB1	1		FZD1	MYL9	1		PSMB4	BTRC	1		WNT8A	FZD10	1
ASH2L	HIST1H2AB	1		FZD1	TPM1	1		PSMB4	RPS27A	1		WNT8A	FZD4	1
ASH2L	HIST1H2AJ	1		FZD1	TPM3	1		PSMD13	AXIN1	1		WNT8A	FZD2	1
ASH2L	HIST1H2AD	1		FZD1	TPM4	1		PSMD13	CSNK1A1	1		WNT8A	FZD7	1
ASH2L	HIST1H2AC	1		FZD1	TPM2	1		PSMD13	GSK3B	1		WNT11	FZD8	1
ASH2L	HIST2H2AA3	1		FZD1	ACTA2	1		PSMD13	CTNNB1	1		WNT11	FZD5	1
ASH2L	HIST2H2AC	1		FZD1	ACTG2	1		PSMD13	HNRNPD	1		WNT11	FZD3	1
ASH2L	H2AFX	1		FZD1	NFATC3	1		PSMD13	SKP1	1		WNT11	FZD9	1
ASH2L	H2AFZ	1		SMURF2	PRICKLE1	1		PSMD13	CUL1	1		WNT11	FZD1	1
ASH2L	HIST1H3H	1		SMURF2	RPS27A	1		PSMD13	phospho-APC	1		WNT11	FZD6	1
ASH2L	HIST2H3D	1		SMURF2	UBA52	1		PSMD13	BTRC	1		WNT11	FZD10	1
ASH2L	H3F3B	1		SMURF2	UBB	1		PSMD13	RPS27A	1		WNT11	FZD4	1
ASH2L	HIST1H2BK	1		SMURF2	UBC	1		PSME3	AXIN1	1		WNT11	FZD2	1
ASH2L	HIST3H2BB	1		SMURF1	PRICKLE1	1		PSME3	CSNK1A1	1		WNT11	FZD7	1
ASH2L	HIST1H2BA	1		SMURF1	RPS27A	1		PSME3	GSK3B	1		WNT5A	FZD8	1
ASH2L	HIST1H2BC	1		SMURF1	UBA52	1		PSME3	CTNNB1	1		WNT5A	FZD5	1
ASH2L	HIST1H2BD	1		SMURF1	UBB	1		PSME3	HNRNPD	1		WNT5A	FZD3	1
ASH2L	HIST1H2BL	1		SMURF1	UBC	1		PSME3	SKP1	1		WNT5A	FZD9	1
ASH2L	HIST1H2BN	1		FZD8	DVL2	1		PSME3	CUL1	1		WNT5A	FZD1	1
ASH2L	HIST1H2BM	1		FZD8	NFATC2	1		PSME3	phospho-APC	1		WNT5A	FZD6	1
ASH2L	HIST1H2BB	1		FZD8	CAMK2A	1		PSME3	BTRC	1		WNT5A	FZD10	1
ASH2L	HIST1H2BH	1		FZD8	PARD6A	1		PSME3	RPS27A	1		WNT5A	FZD4	1
ASH2L	HIST1H2BO	1		FZD8	PPP3R1	1		PSMA5	AXIN1	1		WNT5A	FZD2	1
ASH2L	HIST2H2BE	1		FZD8	TLN1	1		PSMA5	CSNK1A1	1		WNT5A	FZD7	1
ASH2L	HIST1H2BJ	1		FZD8	MYH11	1		PSMA5	GSK3B	1		WNT9B	FZD8	1
KMT2D	MYC	1		FZD8	CALD1	1		PSMA5	CTNNB1	1		WNT9B	FZD5	1
KMT2D	HIST3H3	1		FZD8	VCL	1		PSMA5	HNRNPD	1		WNT9B	FZD3	1
KMT2D	HIST2H4A	1		FZD8	SORBS3	1		PSMA5	SKP1	1		WNT9B	FZD9	1
KMT2D	H2AFB1	1		FZD8	SORBS1	1		PSMA5	CUL1	1		WNT9B	FZD1	1
KMT2D	HIST1H2AB	1		FZD8	LMOD1	1		PSMA5	phospho-APC	1		WNT9B	FZD6	1
KMT2D	HIST1H2AJ	1		FZD8	ITGA1	1		PSMA5	BTRC	1		WNT9B	FZD10	1
KMT2D	HIST1H2AD	1		FZD8	PXN	1		PSMA5	RPS27A	1		WNT9B	FZD4	1
KMT2D	HIST1H2AC	1		FZD8	ITGB5	1		PSMD5	AXIN1	1		WNT9B	FZD2	1
KMT2D	HIST2H2AA3	1		FZD8	CALM3	1		PSMD5	CSNK1A1	1		WNT9B	FZD7	1
KMT2D	HIST2H2AC	1		FZD8	NFATC1	1		PSMD5	GSK3B	1		WNT9A	FZD8	1
KMT2D	H2AFX	1		FZD8	ADRBK1	1		PSMD5	CTNNB1	1		WNT9A	FZD5	1
KMT2D	H2AFZ	1		FZD8	PPP3CA	1		PSMD5	HNRNPD	1		WNT9A	FZD3	1
KMT2D	HIST1H3H	1		FZD8	PPP3CB	1		PSMD5	SKP1	1		WNT9A	FZD9	1
KMT2D	HIST2H3D	1		FZD8	MYL12B	1		PSMD5	CUL1	1		WNT9A	FZD1	1
KMT2D	H3F3B	1		FZD8	MYL6B	1		PSMD5	phospho-APC	1		WNT9A	FZD6	1
KMT2D	HIST1H2BK	1		FZD8	MYL6	1		PSMD5	BTRC	1		WNT9A	FZD10	1
KMT2D	HIST3H2BB	1		FZD8	MYL9	1		PSMD5	RPS27A	1		WNT9A	FZD4	1
KMT2D	HIST1H2BA	1		FZD8	TPM1	1		PSMC2	AXIN1	1		WNT9A	FZD2	1
KMT2D	HIST1H2BC	1		FZD8	TPM3	1		PSMC2	CSNK1A1	1		WNT9A	FZD7	1
KMT2D	HIST1H2BD	1		FZD8	TPM4	1		PSMC2	GSK3B	1		WNT3A	FZD8	1
KMT2D	HIST1H2BL	1		FZD8	TPM2	1		PSMC2	CTNNB1	1		WNT3A	FZD5	1
KMT2D	HIST1H2BN	1		FZD8	ACTA2	1		PSMC2	HNRNPD	1		WNT3A	FZD3	1
KMT2D	HIST1H2BM	1		FZD8	ACTG2	1		PSMC2	SKP1	1		WNT3A	FZD9	1
KMT2D	HIST1H2BB	1		FZD8	NFATC3	1		PSMC2	CUL1	1		WNT3A	FZD1	1
KMT2D	HIST1H2BH	1		RALGDS	WNT5A	1		PSMC2	phospho-APC	1		WNT3A	FZD6	1
KMT2D	HIST1H2BO	1		RALGDS	WNT11	1		PSMC2	BTRC	1		WNT3A	FZD10	1
KMT2D	HIST2H2BE	1		RALGDS	NFATC2	-1		PSMC2	RPS27A	1		WNT3A	FZD4	1
KMT2D	HIST1H2BJ	1		RALGDS	CAMK2A	-1		PSMD6	AXIN1	1		WNT3A	FZD2	1
RBBP5	MYC	1		RALGDS	FZD2	1		PSMD6	CSNK1A1	1		WNT3A	FZD7	1
RBBP5	HIST3H3	1		RALGDS	FZD5	1		PSMD6	GSK3B	1		WNT16	FZD8	1
RBBP5	HIST2H4A	1		RALGDS	VAMP2	-1		PSMD6	CTNNB1	1		WNT16	FZD5	1
RBBP5	H2AFB1	1		RALGDS	STXBP1	-1		PSMD6	HNRNPD	1		WNT16	FZD3	1
RBBP5	HIST1H2AB	1		RALGDS	SNAP25	-1		PSMD6	SKP1	1		WNT16	FZD9	1
RBBP5	HIST1H2AJ	1		RALGDS	SYT5	-1		PSMD6	CUL1	1		WNT16	FZD1	1
RBBP5	HIST1H2AD	1		RALGDS	PPP3R1	-1		PSMD6	phospho-APC	1		WNT16	FZD6	1
RBBP5	HIST1H2AC	1		RALGDS	TLN1	1		PSMD6	BTRC	1		WNT16	FZD10	1
RBBP5	HIST2H2AA3	1		RALGDS	MYH11	1		PSMD6	RPS27A	1		WNT16	FZD4	1
RBBP5	HIST2H2AC	1		RALGDS	CALD1	1		PSMD2	AXIN1	1		WNT16	FZD2	1
RBBP5	H2AFX	1		RALGDS	VCL	1		PSMD2	CSNK1A1	1		WNT16	FZD7	1
RBBP5	H2AFZ	1		RALGDS	SORBS3	1		PSMD2	GSK3B	1		WNT10A	FZD8	1
RBBP5	HIST1H3H	1		RALGDS	SORBS1	1		PSMD2	CTNNB1	1		WNT10A	FZD5	1
RBBP5	HIST2H3D	1		RALGDS	LMOD1	1		PSMD2	HNRNPD	1		WNT10A	FZD3	1
RBBP5	H3F3B	1		RALGDS	ITGA1	1		PSMD2	SKP1	1		WNT10A	FZD9	1
RBBP5	HIST1H2BK	1		RALGDS	PXN	1		PSMD2	CUL1	1		WNT10A	FZD1	1
RBBP5	HIST3H2BB	1		RALGDS	ITGB5	1		PSMD2	phospho-APC	1		WNT10A	FZD6	1
RBBP5	HIST1H2BA	1		RALGDS	INS	-1		PSMD2	BTRC	1		WNT10A	FZD10	1
RBBP5	HIST1H2BC	1		RALGDS	CALM3	-1		PSMD2	RPS27A	1		WNT10A	FZD4	1
RBBP5	HIST1H2BD	1		RALGDS	NFATC1	-1		PSMB11	HNRNPD	1		WNT10A	FZD2	1
RBBP5	HIST1H2BL	1		RALGDS	CARD11	-1		PSMF1	AXIN1	1		WNT10A	FZD7	1
RBBP5	HIST1H2BN	1		RALGDS	ADRBK1	-1		PSMF1	CSNK1A1	1		WNT1	FZD8	1
RBBP5	HIST1H2BM	1		RALGDS	PPP3CA	-1		PSMF1	GSK3B	1		WNT1	FZD5	1
RBBP5	HIST1H2BB	1		RALGDS	PPP3CB	-1		PSMF1	CTNNB1	1		WNT1	FZD3	1
RBBP5	HIST1H2BH	1		RALGDS	MYL12B	-1		PSMF1	HNRNPD	1		WNT1	FZD9	1
RBBP5	HIST1H2BO	1		RALGDS	MYL6B	-1		PSMF1	SKP1	1		WNT1	FZD1	1
RBBP5	HIST2H2BE	1		RALGDS	MYL6	-1		PSMF1	CUL1	1		WNT1	FZD6	1
RBBP5	HIST1H2BJ	1		RALGDS	MYL9	-1		PSMF1	phospho-APC	1		WNT1	FZD10	1
RUVBL1	CTNNB1	1		RALGDS	TPM1	1		PSMF1	BTRC	1		WNT1	FZD4	1
RUVBL1	LEF1	1		RALGDS	TPM3	1		PSMF1	RPS27A	1		WNT1	FZD2	1
RUVBL1	TCF7L2	1		RALGDS	TPM4	1		PSME1	AXIN1	1		WNT1	FZD7	1
RUVBL1	TCF7	1		RALGDS	TPM2	1		PSME1	CSNK1A1	1		WNT1	DVL1	1
RUVBL1	HIST3H3	1		RALGDS	ACTA2	1		PSME1	GSK3B	1		WNT7B	FZD8	1
RUVBL1	HIST2H4A	1		RALGDS	ACTG2	1		PSME1	CTNNB1	1		WNT7B	FZD5	1
RUVBL1	H2AFB1	1		RALGDS	NFATC3	-1		PSME1	HNRNPD	1		WNT7B	FZD3	1
RUVBL1	HIST1H2AB	1		RALGDS	STX1A	-1		PSME1	SKP1	1		WNT7B	FZD9	1
RUVBL1	HIST1H2AJ	1		RALGDS	GNAT2	1		PSME1	CUL1	1		WNT7B	FZD1	1
RUVBL1	HIST1H2AD	1		RALGDS	YWHAB	1		PSME1	phospho-APC	1		WNT7B	FZD6	1
RUVBL1	HIST1H2AC	1		RALGDS	RAF1	1		PSME1	BTRC	1		WNT7B	FZD10	1
RUVBL1	HIST2H2AA3	1		RALGDS	MAP2K1	1		PSME1	RPS27A	1		WNT7B	FZD4	1
RUVBL1	HIST2H2AC	1		RALGDS	MAP2K2	1		PSMC3	AXIN1	1		WNT7B	FZD2	1
RUVBL1	H2AFX	1		RALGDS	HRAS	1		PSMC3	CSNK1A1	1		WNT7B	FZD7	1
RUVBL1	H2AFZ	1		RALGDS	KRAS	1		PSMC3	GSK3B	1		WNT6	FZD8	1
RUVBL1	HIST1H2BK	1		RALGDS	NRAS	1		PSMC3	CTNNB1	1		WNT6	FZD5	1
RUVBL1	HIST3H2BB	1		RALGDS	GNB3	1		PSMC3	HNRNPD	1		WNT6	FZD3	1
RUVBL1	HIST1H2BA	1		RALGDS	GNB4	1		PSMC3	SKP1	1		WNT6	FZD9	1
RUVBL1	HIST1H2BC	1		RALGDS	GNB1	1		PSMC3	CUL1	1		WNT6	FZD1	1
RUVBL1	HIST1H2BD	1		RALGDS	GNB2	1		PSMC3	phospho-APC	1		WNT6	FZD6	1
RUVBL1	HIST1H2BL	1		RALGDS	GNB5	1		PSMC3	BTRC	1		WNT6	FZD10	1
RUVBL1	HIST1H2BN	1		RALGDS	GNGT1	1		PSMC3	RPS27A	1		WNT6	FZD4	1
RUVBL1	HIST1H2BM	1		RALGDS	GNG13	1		PSMA6	AXIN1	1		WNT6	FZD2	1
RUVBL1	HIST1H2BB	1		RALGDS	GNG2	1		PSMA6	CSNK1A1	1		WNT6	FZD7	1
RUVBL1	HIST1H2BH	1		RALGDS	GNG3	1		PSMA6	GSK3B	1		WNT3	FZD8	1
RUVBL1	HIST1H2BO	1		RALGDS	GNG4	1		PSMA6	CTNNB1	1		WNT3	FZD5	1
RUVBL1	HIST2H2BE	1		RALGDS	GNG5	1		PSMA6	HNRNPD	1		WNT3	FZD3	1
RUVBL1	HIST1H2BJ	1		RALGDS	GNG7	1		PSMA6	SKP1	1		WNT3	FZD9	1
RUVBL1	TCF7L1	1		RALGDS	GNG8	1		PSMA6	CUL1	1		WNT3	FZD1	1
XIAP	RPS27A	1		RALGDS	GNGT2	1		PSMA6	phospho-APC	1		WNT3	FZD6	1
XIAP	UBA52	1		RALGDS	GNG10	1		PSMA6	BTRC	1		WNT3	FZD10	1
XIAP	UBB	1		RALGDS	GNG11	1		PSMA6	RPS27A	1		WNT3	FZD4	1
XIAP	UBC	1		RALGDS	GNG12	1		PSME2	AXIN1	1		WNT3	FZD2	1
PSME1	DVL1	1		RALGDS	FZD3	1		PSME2	CSNK1A1	1		WNT3	FZD7	1
PSME1	AXIN1	1		RALGDS	FZD6	1		PSME2	GSK3B	1		WNT8B	FZD8	1
PSME1	DVL2	1		RALGDS	FZD4	1		PSME2	CTNNB1	1		WNT8B	FZD5	1
PSME1	DVL3	1		RALGDS	GNAO1	1		PSME2	HNRNPD	1		WNT8B	FZD3	1
PSME1	AXIN2	1		c-Src	NFATC2	1		PSME2	SKP1	1		WNT8B	FZD9	1
PSME1	RPS27A	1		c-Src	CAMK2A	1		PSME2	CUL1	1		WNT8B	FZD1	1
PSME1	UBA52	1		c-Src	PPP3R1	1		PSME2	phospho-APC	1		WNT8B	FZD6	1
PSME1	UBB	1		c-Src	TLN1	1		PSME2	BTRC	1		WNT8B	FZD10	1
PSME1	UBC	1		c-Src	MYH11	1		PSME2	RPS27A	1		WNT8B	FZD4	1
PSME1	KLHL12	1		c-Src	CALD1	1		PSMB9	AXIN1	1		WNT8B	FZD2	1
PSME1	CUL3	1		c-Src	VCL	1		PSMB9	CSNK1A1	1		WNT8B	FZD7	1
PSME1	RBX1	1		c-Src	SORBS3	1		PSMB9	GSK3B	1		WNT2	FZD8	1
PSME1	HECW1	1		c-Src	SORBS1	1		PSMB9	CTNNB1	1		WNT2	FZD5	1
PSME1	RNF146	1		c-Src	LMOD1	1		PSMB9	HNRNPD	1		WNT2	FZD3	1
PSME1	SMURF2	1		c-Src	ITGA1	1		PSMB9	SKP1	1		WNT2	FZD9	1
PSME1	TNKS2	1		c-Src	PXN	1		PSMB9	CUL1	1		WNT2	FZD1	1
PSME1	TNKS	1		c-Src	ITGB5	1		PSMB9	phospho-APC	1		WNT2	FZD6	1
PSMB4	DVL1	1		c-Src	CALM3	1		PSMB9	BTRC	1		WNT2	FZD10	1
PSMB4	AXIN1	1		c-Src	NFATC1	1		PSMB9	RPS27A	1		WNT2	FZD4	1
PSMB4	DVL2	1		c-Src	ADRBK1	1		PSMD9	AXIN1	1		WNT2	FZD2	1
PSMB4	DVL3	1		c-Src	PPP3CA	1		PSMD9	CSNK1A1	1		WNT2	FZD7	1
PSMB4	AXIN2	1		c-Src	PPP3CB	1		PSMD9	GSK3B	1		WNT7A	FZD8	1
PSMB4	RPS27A	1		c-Src	MYL12B	1		PSMD9	CTNNB1	1		WNT7A	FZD5	1
PSMB4	UBA52	1		c-Src	MYL6B	1		PSMD9	HNRNPD	1		WNT7A	FZD3	1
PSMB4	UBB	1		c-Src	MYL6	1		PSMD9	SKP1	1		WNT7A	FZD9	1
PSMB4	UBC	1		c-Src	MYL9	1		PSMD9	CUL1	1		WNT7A	FZD1	1
PSMB4	KLHL12	1		c-Src	TPM1	1		PSMD9	phospho-APC	1		WNT7A	FZD6	1
PSMB4	CUL3	1		c-Src	TPM3	1		PSMD9	BTRC	1		WNT7A	FZD10	1
PSMB4	RBX1	1		c-Src	TPM4	1		PSMD9	RPS27A	1		WNT7A	FZD4	1
PSMB4	HECW1	1		c-Src	TPM2	1		PSMB10	AXIN1	1		WNT7A	FZD2	1
PSMB4	RNF146	1		c-Src	ACTA2	1		PSMB10	CSNK1A1	1		WNT7A	FZD7	1
PSMB4	SMURF2	1		c-Src	ACTG2	1		PSMB10	GSK3B	1		WNT5B	FZD8	1
PSMB4	TNKS2	1		c-Src	NFATC3	1		PSMB10	CTNNB1	1		WNT5B	FZD5	1
PSMB4	TNKS	1		c-Src	MAPK14	1		PSMB10	HNRNPD	1		WNT5B	FZD3	1
PSMC1	DVL1	1		c-Src	MAPK11	1		PSMB10	SKP1	1		WNT5B	FZD9	1
PSMC1	AXIN1	1		c-Src	MAPK13	1		PSMB10	CUL1	1		WNT5B	FZD1	1
PSMC1	DVL2	1		c-Src	MAPK12	1		PSMB10	phospho-APC	1		WNT5B	FZD6	1
PSMC1	DVL3	1		c-Src	MAPKAPK2	1		PSMB10	BTRC	1		WNT5B	FZD10	1
PSMC1	AXIN2	1		c-Src	MAPKAPK3	1		PSMB10	RPS27A	1		WNT5B	FZD4	1
PSMC1	RPS27A	1		RPS6KA5	CREB1	1		PSMC1	AXIN1	1		WNT5B	FZD2	1
PSMC1	UBA52	1		RPS6KA5	ATF1	1		PSMC1	CSNK1A1	1		WNT5B	FZD7	1
PSMC1	UBB	1		PTPN1	NFATC2	1		PSMC1	GSK3B	1		WNT10B	FZD8	1
PSMC1	UBC	1		PTPN1	CAMK2A	1		PSMC1	CTNNB1	1		WNT10B	FZD5	1
PSMC1	KLHL12	1		PTPN1	PPP3R1	1		PSMC1	HNRNPD	1		WNT10B	FZD3	1
PSMC1	CUL3	1		PTPN1	TLN1	1		PSMC1	SKP1	1		WNT10B	FZD9	1
PSMC1	RBX1	1		PTPN1	MYH11	1		PSMC1	CUL1	1		WNT10B	FZD1	1
PSMC1	HECW1	1		PTPN1	CALD1	1		PSMC1	phospho-APC	1		WNT10B	FZD6	1
PSMC1	RNF146	1		PTPN1	VCL	1		PSMC1	BTRC	1		WNT10B	FZD10	1
PSMC1	SMURF2	1		PTPN1	SORBS3	1		PSMC1	RPS27A	1		WNT10B	FZD4	1
PSMC1	TNKS2	1		PTPN1	SORBS1	1		PSMA3	AXIN1	1		WNT10B	FZD2	1
PSMC1	TNKS	1		PTPN1	LMOD1	1		PSMA3	CSNK1A1	1		WNT10B	FZD7	1
PSMD9	DVL1	1		PTPN1	ITGA1	1		PSMA3	GSK3B	1		WNT4	FZD8	1
PSMD9	AXIN1	1		PTPN1	PXN	1		PSMA3	CTNNB1	1		WNT4	FZD5	1
PSMD9	DVL2	1		PTPN1	ITGB5	1		PSMA3	HNRNPD	1		WNT4	FZD3	1
PSMD9	DVL3	1		PTPN1	CALM3	1		PSMA3	SKP1	1		WNT4	FZD9	1
PSMD9	AXIN2	1		PTPN1	NFATC1	1		PSMA3	CUL1	1		WNT4	FZD1	1
PSMD9	RPS27A	1		PTPN1	ADRBK1	1		PSMA3	phospho-APC	1		WNT4	FZD6	1
PSMD9	UBA52	1		PTPN1	PPP3CA	1		PSMA3	BTRC	1		WNT4	FZD10	1
PSMD9	UBB	1		PTPN1	PPP3CB	1		PSMA3	RPS27A	1		WNT4	FZD4	1
PSMD9	UBC	1		PTPN1	MYL12B	1		PSMB1	AXIN1	1		WNT4	FZD2	1
PSMD9	KLHL12	1		PTPN1	MYL6B	1		PSMB1	CSNK1A1	1		WNT4	FZD7	1
PSMD9	CUL3	1		PTPN1	MYL6	1		PSMB1	GSK3B	1		FZD8	DVL3	1
PSMD9	RBX1	1		PTPN1	MYL9	1		PSMB1	CTNNB1	1		FZD8	DVL1	1
PSMD9	HECW1	1		PTPN1	TPM1	1		PSMB1	HNRNPD	1		FZD8	DVL2	1
PSMD9	RNF146	1		PTPN1	TPM3	1		PSMB1	SKP1	1		FZD5	DVL3	1
PSMD9	SMURF2	1		PTPN1	TPM4	1		PSMB1	CUL1	1		FZD5	DVL1	1
PSMD9	TNKS2	1		PTPN1	TPM2	1		PSMB1	phospho-APC	1		FZD5	DVL2	1
PSMD9	TNKS	1		PTPN1	ACTA2	1		PSMB1	BTRC	1		FZD3	DVL3	1
PSMC4	DVL1	1		PTPN1	ACTG2	1		PSMB1	RPS27A	1		FZD3	DVL1	1
PSMC4	AXIN1	1		PTPN1	NFATC3	1		PSMA1	AXIN1	1		FZD3	DVL2	1
PSMC4	DVL2	1		PTPN1	APBB1IP	1		PSMA1	CSNK1A1	1		FZD9	DVL3	1
PSMC4	DVL3	1		PTPN1	p(Y530)-SRC	1		PSMA1	GSK3B	1		FZD9	DVL1	1
PSMC4	AXIN2	1		PTPN1	ITGA2B	1		PSMA1	CTNNB1	1		FZD9	DVL2	1
PSMC4	RPS27A	1		PTPN1	ITGB3	1		PSMA1	HNRNPD	1		FZD1	DVL3	1
PSMC4	UBA52	1		PTPN1	SRC1	1		PSMA1	SKP1	1		FZD1	DVL1	1
PSMC4	UBB	1		PTPN1	p-Y419-SRC-1	1		PSMA1	CUL1	1		FZD1	DVL2	1
PSMC4	UBC	1		PTPN1	PTK2	1		PSMA1	phospho-APC	1		FZD6	DVL3	1
PSMC4	KLHL12	1		PTPN1	BCAR1	1		PSMA1	BTRC	1		FZD6	DVL1	1
PSMC4	CUL3	1		PTPN1	SYK	1		PSMA1	RPS27A	1		FZD6	DVL2	1
PSMC4	RBX1	1		PTPN1	RAP1A	1		PSMD11	AXIN1	1		FZD10	DVL3	1
PSMC4	HECW1	1		PTPN1	RAP1B	1		PSMD11	CSNK1A1	1		FZD10	DVL1	1
PSMC4	RNF146	1		CUL1	RPS27A	1		PSMD11	GSK3B	1		FZD10	DVL2	1
PSMC4	SMURF2	1		CUL1	UBA52	1		PSMD11	CTNNB1	1		FZD4	DVL3	1
PSMC4	TNKS2	1		CUL1	UBB	1		PSMD11	HNRNPD	1		FZD4	DVL1	1
PSMC4	TNKS	1		CUL1	UBC	1		PSMD11	SKP1	1		FZD4	DVL2	1
PSMD4	DVL1	1		CUL1	BTRC	1		PSMD11	CUL1	1		FZD2	DVL3	1
PSMD4	AXIN1	1		CUL1	PER1	1		PSMD11	phospho-APC	1		FZD2	DVL1	1
PSMD4	DVL2	1		CUL1	PER2	1		PSMD11	BTRC	1		FZD2	DVL2	1
PSMD4	DVL3	1		SKP1	RPS27A	1		PSMD11	RPS27A	1		FZD7	DVL3	1
PSMD4	AXIN2	1		SKP1	UBA52	1		PSMD14	AXIN1	1		FZD7	DVL1	1
PSMD4	RPS27A	1		SKP1	UBB	1		PSMD14	CSNK1A1	1		FZD7	DVL2	1
PSMD4	UBA52	1		SKP1	UBC	1		PSMD14	GSK3B	1		DVL3	GSK3B	-1
PSMD4	UBB	1		SKP1	BTRC	1		PSMD14	CTNNB1	1		DVL1	CTNNB1	-1
PSMD4	UBC	1		SKP1	PER1	1		PSMD14	HNRNPD	1		DVL1	GSK3B	-1
PSMD4	KLHL12	1		SKP1	PER2	1		PSMD14	SKP1	1		DVL1	PPP2R5D	1
PSMD4	CUL3	1		MYLK	NFATC2	1		PSMD14	CUL1	1		DVL1	APC	-1
PSMD4	RBX1	1		MYLK	CAMK2A	1		PSMD14	phospho-APC	1		DVL1	AXIN1	-1
PSMD4	HECW1	1		MYLK	PPP3R1	1		PSMD14	BTRC	1		DVL2	GSK3B	-1
PSMD4	RNF146	1		MYLK	TLN1	1		PSMD14	RPS27A	1		GSK3B	CTNNB1	-1
PSMD4	SMURF2	1		MYLK	MYH11	1		FRAT2	AXIN1	-1		GSK3B	GLI3	1
PSMD4	TNKS2	1		MYLK	CALD1	1		FRAT2	CSNK1A1	-1		GSK3B	GLI1	1
PSMD4	TNKS	1		MYLK	VCL	1		FRAT2	GSK3B	-1		GSK3B	GLI2	1
PSMD7	DVL1	1		MYLK	SORBS3	1		FRAT2	CTNNB1	-1		GSK3B	APC	1
PSMD7	AXIN1	1		MYLK	SORBS1	1		FRAT2	APC	-1		GSK3B	AXIN1	1
PSMD7	DVL2	1		MYLK	LMOD1	1		FRAT2	AMER1	-1		SHH	PTCH1	-1
PSMD7	DVL3	1		MYLK	ITGA1	1		FRAT2	PPP2R1A	-1		DHH	PTCH1	1
PSMD7	AXIN2	1		MYLK	PXN	1		FRAT2	PPP2R1B	-1		IHH	PTCH1	1
PSMD7	RPS27A	1		MYLK	ITGB5	1		FRAT2	PPP2CA	-1		GLI3	PTCH1	1
PSMD7	UBA52	1		MYLK	CALM3	1		FRAT2	PPP2CB	-1		GLI3	HHIP	1
PSMD7	UBB	1		MYLK	NFATC1	1		FRAT2	PPP2R5A	-1		GLI3	WNT2B	1
PSMD7	UBC	1		MYLK	ADRBK1	1		FRAT2	PPP2R5C	-1		GLI3	WNT8A	1
PSMD7	KLHL12	1		MYLK	PPP3CA	1		FRAT2	PPP2R5B	-1		GLI3	WNT11	1
PSMD7	CUL3	1		MYLK	PPP3CB	1		FRAT2	PPP2R5D	-1		GLI3	WNT5A	1
PSMD7	RBX1	1		MYLK	MYL12B	1		FRAT2	PPP2R5E	-1		GLI3	WNT9B	1
PSMD7	HECW1	1		MYLK	MYL6B	1		FRAT1	AXIN1	-1		GLI3	WNT9A	1
PSMD7	RNF146	1		MYLK	MYL6	1		FRAT1	CSNK1A1	-1		GLI3	WNT3A	1
PSMD7	SMURF2	1		MYLK	MYL9	1		FRAT1	GSK3B	-1		GLI3	WNT16	1
PSMD7	TNKS2	1		MYLK	TPM1	1		FRAT1	CTNNB1	-1		GLI3	WNT10A	1
PSMD7	TNKS	1		MYLK	TPM3	1		FRAT1	APC	-1		GLI3	WNT1	1
PSMD10	DVL1	1		MYLK	TPM4	1		FRAT1	AMER1	-1		GLI3	WNT7B	1
PSMD10	AXIN1	1		MYLK	TPM2	1		FRAT1	PPP2R1A	-1		GLI3	WNT6	1
PSMD10	DVL2	1		MYLK	ACTA2	1		FRAT1	PPP2R1B	-1		GLI3	WNT3	1
PSMD10	DVL3	1		MYLK	ACTG2	1		FRAT1	PPP2CA	-1		GLI3	WNT8B	1
PSMD10	AXIN2	1		MYLK	NFATC3	1		FRAT1	PPP2CB	-1		GLI3	WNT2	1
PSMD10	RPS27A	1		ORAI1	NFATC2	1		FRAT1	PPP2R5A	-1		GLI3	WNT7A	1
PSMD10	UBA52	1		ORAI1	CAMK2A	1		FRAT1	PPP2R5C	-1		GLI3	WNT5B	1
PSMD10	UBB	1		ORAI1	PPP3R1	1		FRAT1	PPP2R5B	-1		GLI3	WNT10B	1
PSMD10	UBC	1		ORAI1	TLN1	1		FRAT1	PPP2R5D	-1		GLI3	WNT4	1
PSMD10	KLHL12	1		ORAI1	MYH11	1		FRAT1	PPP2R5E	-1		GLI3	BMP2	1
PSMD10	CUL3	1		ORAI1	CALD1	1		FZD5	AXIN1	-1		GLI3	BMP4	1
PSMD10	RBX1	1		ORAI1	VCL	1		FZD5	CTNNB1	-1		GLI3	BMP6	1
PSMD10	HECW1	1		ORAI1	SORBS3	1		FZD5	APC	-1		GLI3	BMP7	1
PSMD10	RNF146	1		ORAI1	SORBS1	1		WNT3A	AXIN1	-1		GLI3	BMP8B	1
PSMD10	SMURF2	1		ORAI1	LMOD1	1		WNT3A	CTNNB1	-1		GLI3	BMP8A	1
PSMD10	TNKS2	1		ORAI1	ITGA1	1		WNT3A	APC	-1		GLI3	BMP5	1
PSMD10	TNKS	1		ORAI1	PXN	1		LRP6	AXIN1	-1		GLI1	PTCH1	1
PSMC5	DVL1	1		ORAI1	ITGB5	1		LRP6	CTNNB1	-1		GLI1	HHIP	1
PSMC5	AXIN1	1		ORAI1	CALM3	1		LRP6	APC	-1		GLI1	WNT2B	1
PSMC5	DVL2	1		ORAI1	NFATC1	1		CSNK1D	AXIN1	1		GLI1	WNT8A	1
PSMC5	DVL3	1		ORAI1	ADRBK1	1		CSNK1D	CTNNB1	1		GLI1	WNT11	1
PSMC5	AXIN2	1		ORAI1	PPP3CA	1		CSNK1D	APC	1		GLI1	WNT5A	1
PSMC5	RPS27A	1		ORAI1	PPP3CB	1		CSNK1E	AXIN1	1		GLI1	WNT9B	1
PSMC5	UBA52	1		ORAI1	MYL12B	1		CSNK1E	CTNNB1	1		GLI1	WNT9A	1
PSMC5	UBB	1		ORAI1	MYL6B	1		CSNK1E	APC	1		GLI1	WNT3A	1
PSMC5	UBC	1		ORAI1	MYL6	1		DVL1	AXIN1	-1		GLI1	WNT16	1
PSMC5	KLHL12	1		ORAI1	MYL9	1		DVL1	CTNNB1	-1		GLI1	WNT10A	1
PSMC5	CUL3	1		ORAI1	TPM1	1		DVL1	APC	-1		GLI1	WNT1	1
PSMC5	RBX1	1		ORAI1	TPM3	1		DVL2	AXIN1	-1		GLI1	WNT7B	1
PSMC5	HECW1	1		ORAI1	TPM4	1		DVL2	CTNNB1	-1		GLI1	WNT6	1
PSMC5	RNF146	1		ORAI1	TPM2	1		DVL2	APC	-1		GLI1	WNT3	1
PSMC5	SMURF2	1		ORAI1	ACTA2	1		DVL3	AXIN1	-1		GLI1	WNT8B	1
PSMC5	TNKS2	1		ORAI1	ACTG2	1		DVL3	CTNNB1	-1		GLI1	WNT2	1
PSMC5	TNKS	1		ORAI1	NFATC3	1		DVL3	APC	-1		GLI1	WNT7A	1
PSMB8	DVL1	1		RAB11A	AQP2	1		GSK3A	AXIN1	-1		GLI1	WNT5B	1
PSMB8	AXIN1	1		MYO5B	AQP2	1		GSK3A	CTNNB1	-1		GLI1	WNT10B	1
PSMB8	DVL2	1		RAB11FIP2	AQP2	1		GSK3A	APC	-1		GLI1	WNT4	1
PSMB8	DVL3	1		GGCX	F9	1		XIAP	RPS27A	1		GLI1	BMP2	1
PSMB8	AXIN2	1		GGCX	F7	1		XIAP	UBA52	1		GLI1	BMP4	1
PSMB8	RPS27A	1		GGCX	F10	1		XIAP	UBB	1		GLI1	BMP6	1
PSMB8	UBA52	1		GGCX	F2	1		XIAP	UBC	1		GLI1	BMP7	1
PSMB8	UBB	1		GGCX	PROC	1		AKT1	CTNNB1	1		GLI1	BMP8B	1
PSMB8	UBC	1		GGCX	PROS1	1		AKT1	CBY1	1		GLI1	BMP8A	1
PSMB8	KLHL12	1		GGCX	PROZ	1		AKT2	CTNNB1	1		GLI1	BMP5	1
PSMB8	CUL3	1		GGCX	GAS6	1		AKT2	CBY1	1		GLI2	PTCH1	1
PSMB8	RBX1	1		FURIN	F9	1		AXIN1	CSNK1A1	1		GLI2	HHIP	1
PSMB8	HECW1	1		FURIN	F7	1		AXIN1	GSK3B	1		GLI2	WNT2B	1
PSMB8	RNF146	1		FURIN	F10	1		AXIN1	CTNNB1	1		GLI2	WNT8A	1
PSMB8	SMURF2	1		FURIN	F2	1		AXIN1	APC	1		GLI2	WNT11	1
PSMB8	TNKS2	1		FURIN	PROC	1		AXIN1	AMER1	1		GLI2	WNT5A	1
PSMB8	TNKS	1		FURIN	PROS1	1		AXIN1	PPP2R1A	1		GLI2	WNT9B	1
PSMD5	DVL1	1		FURIN	PROZ	1		AXIN1	PPP2R1B	1		GLI2	WNT9A	1
PSMD5	AXIN1	1		FURIN	GAS6	1		AXIN1	PPP2CA	1		GLI2	WNT3A	1
PSMD5	DVL2	1		ATP6AP2	AGT	1		AXIN1	PPP2CB	1		GLI2	WNT16	1
PSMD5	DVL3	1		REN	AGT	1		AXIN1	PPP2R5A	1		GLI2	WNT10A	1
PSMD5	AXIN2	1		CMA1	AGT	1		AXIN1	PPP2R5C	1		GLI2	WNT1	1
PSMD5	RPS27A	1		CTSZ	AGT	1		AXIN1	PPP2R5B	1		GLI2	WNT7B	1
PSMD5	UBA52	1		ACE2	AGT	1		AXIN1	PPP2R5D	1		GLI2	WNT6	1
PSMD5	UBB	1		MME	AGT	1		AXIN1	PPP2R5E	1		GLI2	WNT3	1
PSMD5	UBC	1		ENPEP	AGT	1		AXIN1	phospho-APC	1		GLI2	WNT8B	1
PSMD5	KLHL12	1		ANPEP	AGT	1		CSNK1A1	AXIN1	1		GLI2	WNT2	1
PSMD5	CUL3	1		TRPC1	NFATC2	1		CSNK1A1	GSK3B	1		GLI2	WNT7A	1
PSMD5	RBX1	1		TRPC1	CAMK2A	1		CSNK1A1	CTNNB1	1		GLI2	WNT5B	1
PSMD5	HECW1	1		TRPC1	PPP3R1	1		CSNK1A1	APC	1		GLI2	WNT10B	1
PSMD5	RNF146	1		TRPC1	TLN1	1		CSNK1A1	AMER1	1		GLI2	WNT4	1
PSMD5	SMURF2	1		TRPC1	MYH11	1		CSNK1A1	PPP2R1A	1		GLI2	BMP2	1
PSMD5	TNKS2	1		TRPC1	CALD1	1		CSNK1A1	PPP2R1B	1		GLI2	BMP4	1
PSMD5	TNKS	1		TRPC1	VCL	1		CSNK1A1	PPP2CA	1		GLI2	BMP6	1
PSMA3	DVL1	1		TRPC1	SORBS3	1		CSNK1A1	PPP2CB	1		GLI2	BMP7	1
PSMA3	AXIN1	1		TRPC1	SORBS1	1		CSNK1A1	PPP2R5A	1		GLI2	BMP8B	1
PSMA3	DVL2	1		TRPC1	LMOD1	1		CSNK1A1	PPP2R5C	1		GLI2	BMP8A	1
PSMA3	DVL3	1		TRPC1	ITGA1	1		CSNK1A1	PPP2R5B	1		GLI2	BMP5	1
PSMA3	AXIN2	1		TRPC1	PXN	1		CSNK1A1	PPP2R5D	1		SMO	PTCH1	1
PSMA3	RPS27A	1		TRPC1	ITGB5	1		CSNK1A1	PPP2R5E	1		SMO	STK36	1
PSMA3	UBA52	1		TRPC1	CALM3	1		CSNK1A1	phospho-APC	1		SMO	SUFU	1
PSMA3	UBB	1		TRPC1	NFATC1	1		GSK3B	AXIN1	1		PPP2R5D	CTNNB1	1
PSMA3	UBC	1		TRPC1	ADRBK1	1		GSK3B	CSNK1A1	1		PPP2R5D	APC	1
PSMA3	KLHL12	1		TRPC1	PPP3CA	1		GSK3B	CTNNB1	1		PPP2R5D	AXIN1	1
PSMA3	CUL3	1		TRPC1	PPP3CB	1		GSK3B	APC	1		NLK	CTNNB1	-1
PSMA3	RBX1	1		TRPC1	MYL12B	1		GSK3B	AMER1	1		NLK	CTBP1	-1
PSMA3	HECW1	1		TRPC1	MYL6B	1		GSK3B	PPP2R1A	1		NLK	TLE1	-1
PSMA3	RNF146	1		TRPC1	MYL6	1		GSK3B	PPP2R1B	1		NLK	CREBBP	-1
PSMA3	SMURF2	1		TRPC1	MYL9	1		GSK3B	PPP2CA	1		NLK	HNF1A	-1
PSMA3	TNKS2	1		TRPC1	TPM1	1		GSK3B	PPP2CB	1		NLK	AES	-1
PSMA3	TNKS	1		TRPC1	TPM3	1		GSK3B	PPP2R5A	1		CTBP1	PPARD	1
PSMB9	DVL1	1		TRPC1	TPM4	1		GSK3B	PPP2R5C	1		CTBP1	MYC	-1
PSMB9	AXIN1	1		TRPC1	TPM2	1		GSK3B	PPP2R5B	1		CTBP1	CCND1	-1
PSMB9	DVL2	1		TRPC1	ACTA2	1		GSK3B	PPP2R5D	1		TLE1	PPARD	1
PSMB9	DVL3	1		TRPC1	ACTG2	1		GSK3B	PPP2R5E	1		TLE1	MYC	-1
PSMB9	AXIN2	1		TRPC1	NFATC3	1		GSK3B	phospho-APC	1		TLE1	CCND1	-1
PSMB9	RPS27A	1		RXRA	AGT	1		CTNNB1	AXIN1	1		CREBBP	PPARD	1
PSMB9	UBA52	1		RXRA	NRF1	1		CTNNB1	CSNK1A1	1		CREBBP	MYC	-1
PSMB9	UBB	1		RXRA	PPARGC1B	1		CTNNB1	GSK3B	1		CREBBP	CCND1	-1
PSMB9	UBC	1		RXRA	ALAS1	1		CTNNB1	APC	1		HNF1A	PPARD	1
PSMB9	KLHL12	1		RXRA	PPARA	1		CTNNB1	AMER1	1		HNF1A	MYC	-1
PSMB9	CUL3	1		RXRA	NFYB	1		CTNNB1	PPP2R1A	1		HNF1A	CCND1	-1
PSMB9	RBX1	1		RXRA	NFYC	1		CTNNB1	PPP2R1B	1		AES	PPARD	1
PSMB9	HECW1	1		RXRA	NFYA	1		CTNNB1	PPP2CA	1		AES	MYC	-1
PSMB9	RNF146	1		RXRA	HMGCR-1	1		CTNNB1	PPP2CB	1		AES	CCND1	-1
PSMB9	SMURF2	1		RXRA	SP1	1		CTNNB1	PPP2R5A	1		MYC	WNT5A	-1
PSMB9	TNKS2	1		RXRA	FDFT1	1		CTNNB1	PPP2R5C	1		MYC	CLU	-1
PSMB9	TNKS	1		RXRA	HMGCS1	1		CTNNB1	PPP2R5B	1		MYC	HMGCS2	-1
PSMD3	DVL1	1		RXRA	ABCA1	1		CTNNB1	PPP2R5D	1		MYC	DDIT3	-1
PSMD3	AXIN1	1		RXRA	ABCB4	1		CTNNB1	PPP2R5E	1		MYC	CCL5	-1
PSMD3	DVL2	1		RXRA	ACADM	1		CTNNB1	phospho-APC	1		MYC	ZFP36L1	-1
PSMD3	DVL3	1		RXRA	ACOX1-1	1		APC	AXIN1	1		MYC	COL1A2	-1
PSMD3	AXIN2	1		RXRA	ACSL1	1		APC	CSNK1A1	1		MYC	MIRLET7G	-1
PSMD3	RPS27A	1		RXRA	ANGPTL4	1		APC	GSK3B	1		MYC	GADD45A	-1
PSMD3	UBA52	1		RXRA	ANKRD1	1		APC	CTNNB1	1		MYC	MIR146A	-1
PSMD3	UBB	1		RXRA	APOA1	1		APC	AMER1	1		MYC	DNTT	-1
PSMD3	UBC	1		RXRA	APOA2	1		APC	PPP2R1A	1		MYC	MIR26A2	-1
PSMD3	KLHL12	1		RXRA	APOA5	1		APC	PPP2R1B	1		MYC	MIR23B	-1
PSMD3	CUL3	1		RXRA	CD36	1		APC	PPP2CA	1		MYC	GTF2H2	-1
PSMD3	RBX1	1		RXRA	CPT1A	1		APC	PPP2CB	1		MYC	NDRG1	-1
PSMD3	HECW1	1		RXRA	CPT2	1		APC	PPP2R5A	1		MYC	CEBPD	-1
PSMD3	RNF146	1		RXRA	CTGF	1		APC	PPP2R5C	1		MYC	MIR26A1	-1
PSMD3	SMURF2	1		RXRA	CYP1A1	1		APC	PPP2R5B	1		MYC	BCL2	-1
PSMD3	TNKS2	1		RXRA	CYP4A11	1		APC	PPP2R5D	1		MYC	MIR34A	-1
PSMD3	TNKS	1		RXRA	CYP7A1	1		APC	PPP2R5E	1		MYC	TMEM126A	-1
PSMD8	DVL1	1		RXRA	FABP1	1		APC	phospho-APC	1		MYC	CEBPA	-1
PSMD8	AXIN1	1		RXRA	FADS1	1		AMER1	AXIN1	1		MYC	MIR26B	-1
PSMD8	DVL2	1		RXRA	SLC27A1	1		AMER1	CSNK1A1	1		MYC	SFRP1	-1
PSMD8	DVL3	1		RXRA	FHL2	1		AMER1	GSK3B	1		MYC	CDKN1A	-1
PSMD8	AXIN2	1		RXRA	G0S2	1		AMER1	CTNNB1	1		MYC	PDGFRB	-1
PSMD8	RPS27A	1		RXRA	GLIPR1	1		AMER1	APC	1		MYC	DKK1	-1
PSMD8	UBA52	1		RXRA	GRHL1	1		AMER1	PPP2R1A	1		MYC	PPP2R4	-1
PSMD8	UBB	1		RXRA	HMGCS2	1		AMER1	PPP2R1B	1		MYC	ALDH9A1	-1
PSMD8	UBC	1		RXRA	ME1	1		AMER1	PPP2CA	1		MYC	CFLAR	-1
PSMD8	KLHL12	1		RXRA	NPAS2	1		AMER1	PPP2CB	1		MYC	CDKN1B	-1
PSMD8	CUL3	1		RXRA	PEX11A	1		AMER1	PPP2R5A	1		MYC	DLEU1	-1
PSMD8	RBX1	1		RXRA	PLIN2	1		AMER1	PPP2R5C	1		MYC	FTH1	-1
PSMD8	HECW1	1		RXRA	RGL1	1		AMER1	PPP2R5B	1		MYC	ITGA6	-1
PSMD8	RNF146	1		RXRA	SULT2A1	1		AMER1	PPP2R5D	1		MYC	TSC2	-1
PSMD8	SMURF2	1		RXRA	TIAM2	1		AMER1	PPP2R5E	1		MYC	S100A7	-1
PSMD8	TNKS2	1		RXRA	TNFRSF21	1		PPP2R1A	AXIN1	1		MYC	MXD4	-1
PSMD8	TNKS	1		RXRA	TRIB3	1		PPP2R1A	CSNK1A1	1		MYC	DLEU2	-1
PSME3	DVL1	1		RXRA	TXNRD1	1		PPP2R1A	GSK3B	1		MYC	TMEFF2	-1
PSME3	AXIN1	1		RXRA	UGT1A9	1		PPP2R1A	CTNNB1	1		MYC	SFXN3	-1
PSME3	DVL2	1		RXRA	SREBF2	1		PPP2R1A	APC	1		MYC	ERBB2	-1
PSME3	DVL3	1		TBL1XR1	AGT	1		PPP2R1A	AMER1	1		MYC	MIR22	-1
PSME3	AXIN2	1		TBL1XR1	NRF1	1		PPP2R1A	PPP2CA	1		MYC	CDKN2B	-1
PSME3	RPS27A	1		TBL1XR1	PPARGC1B	1		PPP2R1A	PPP2CB	1		MYC	ITGB1	-1
PSME3	UBA52	1		TBL1XR1	ALAS1	1		PPP2R1A	PPP2R5A	1		MYC	NDRG2	-1
PSME3	UBB	1		TBL1XR1	PPARA	1		PPP2R1A	PPP2R5C	1		MYC	LGALS1	-1
PSME3	UBC	1		TBL1XR1	NFYB	1		PPP2R1A	PPP2R5B	1		MYC	ITGB4	-1
PSME3	KLHL12	1		TBL1XR1	NFYC	1		PPP2R1A	PPP2R5D	1		MYC	ID2	-1
PSME3	CUL3	1		TBL1XR1	NFYA	1		PPP2R1A	PPP2R5E	1		MYC	CSDE1	-1
PSME3	RBX1	1		TBL1XR1	HMGCR-1	1		PPP2R1B	AXIN1	1		FBXW11	GLI3	-1
PSME3	HECW1	1		TBL1XR1	SP1	1		PPP2R1B	CSNK1A1	1		FBXW11	GLI1	-1
PSME3	RNF146	1		TBL1XR1	FDFT1	1		PPP2R1B	GSK3B	1		FBXW11	GLI2	-1
PSME3	SMURF2	1		TBL1XR1	HMGCS1	1		PPP2R1B	CTNNB1	1		NOTCH1	CTNNB1	1
PSME3	TNKS2	1		TBL1XR1	ABCA1	1		PPP2R1B	APC	1		NOTCH1	FOS	-1
PSME3	TNKS	1		TBL1XR1	ABCB4	1		PPP2R1B	AMER1	1		NOTCH1	JUN	-1
PSMD1	DVL1	1		TBL1XR1	ACADM	1		PPP2R1B	PPP2CA	1		NOTCH1	APC	1
PSMD1	AXIN1	1		TBL1XR1	ACOX1-1	1		PPP2R1B	PPP2CB	1		NOTCH1	AXIN1	1
PSMD1	DVL2	1		TBL1XR1	ACSL1	1		PPP2R1B	PPP2R5A	1		LRP6	DVL1	1
PSMD1	DVL3	1		TBL1XR1	ANGPTL4	1		PPP2R1B	PPP2R5C	1
PSMD1	AXIN2	1		TBL1XR1	ANKRD1	1		PPP2R1B	PPP2R5B	1
PSMD1	RPS27A	1		TBL1XR1	APOA1	1		PPP2R1B	PPP2R5D	1
PSMD1	UBA52	1		TBL1XR1	APOA2	1		PPP2R1B	PPP2R5E	1
PSMD1	UBB	1		TBL1XR1	APOA5	1		PPP2CA	AXIN1	1
PSMD1	UBC	1		TBL1XR1	CD36	1		PPP2CA	CSNK1A1	1
PSMD1	KLHL12	1		TBL1XR1	CPT1A	1		PPP2CA	GSK3B	1
PSMD1	CUL3	1		TBL1XR1	CPT2	1		PPP2CA	CTNNB1	1
PSMD1	RBX1	1		TBL1XR1	CTGF	1		PPP2CA	APC	1
PSMD1	HECW1	1		TBL1XR1	CYP1A1	1		PPP2CA	AMER1	1
PSMD1	RNF146	1		TBL1XR1	CYP4A11	1		PPP2CA	PPP2R1A	1
PSMD1	SMURF2	1		TBL1XR1	CYP7A1	1		PPP2CA	PPP2R1B	1
PSMD1	TNKS2	1		TBL1XR1	FABP1	1		PPP2CA	PPP2R5A	1
PSMD1	TNKS	1		TBL1XR1	FADS1	1		PPP2CA	PPP2R5C	1
PSMD6	DVL1	1		TBL1XR1	SLC27A1	1		PPP2CA	PPP2R5B	1
PSMD6	AXIN1	1		TBL1XR1	FHL2	1		PPP2CA	PPP2R5D	1
PSMD6	DVL2	1		TBL1XR1	G0S2	1		PPP2CA	PPP2R5E	1
PSMD6	DVL3	1		TBL1XR1	GLIPR1	1		PPP2CB	AXIN1	1
PSMD6	AXIN2	1		TBL1XR1	GRHL1	1		PPP2CB	CSNK1A1	1
PSMD6	RPS27A	1		TBL1XR1	HMGCS2	1		PPP2CB	GSK3B	1
PSMD6	UBA52	1		TBL1XR1	ME1	1		PPP2CB	CTNNB1	1
PSMD6	UBB	1		TBL1XR1	NPAS2	1		PPP2CB	APC	1
PSMD6	UBC	1		TBL1XR1	PEX11A	1		PPP2CB	AMER1	1
PSMD6	KLHL12	1		TBL1XR1	PLIN2	1		PPP2CB	PPP2R1A	1
PSMD6	CUL3	1		TBL1XR1	RGL1	1		PPP2CB	PPP2R1B	1
PSMD6	RBX1	1		TBL1XR1	SULT2A1	1		PPP2CB	PPP2R5A	1
PSMD6	HECW1	1		TBL1XR1	TIAM2	1		PPP2CB	PPP2R5C	1
PSMD6	RNF146	1		TBL1XR1	TNFRSF21	1		PPP2CB	PPP2R5B	1
PSMD6	SMURF2	1		TBL1XR1	TRIB3	1		PPP2CB	PPP2R5D	1
PSMD6	TNKS2	1		TBL1XR1	TXNRD1	1		PPP2CB	PPP2R5E	1
PSMD6	TNKS	1		TBL1XR1	UGT1A9	1		PPP2R5A	AXIN1	1
PSMD14	DVL1	1		TBL1XR1	SREBF2	1		PPP2R5A	CSNK1A1	1
PSMD14	AXIN1	1		TBL1X	AGT	1		PPP2R5A	GSK3B	1
PSMD14	DVL2	1		TBL1X	NRF1	1		PPP2R5A	CTNNB1	1
PSMD14	DVL3	1		TBL1X	PPARGC1B	1		PPP2R5A	APC	1
PSMD14	AXIN2	1		TBL1X	ALAS1	1		PPP2R5A	AMER1	1
PSMD14	RPS27A	1		TBL1X	PPARA	1		PPP2R5A	PPP2R1A	1
PSMD14	UBA52	1		TBL1X	NFYB	1		PPP2R5A	PPP2R1B	1
PSMD14	UBB	1		TBL1X	NFYC	1		PPP2R5A	PPP2CA	1
PSMD14	UBC	1		TBL1X	NFYA	1		PPP2R5A	PPP2CB	1
PSMD14	KLHL12	1		TBL1X	HMGCR-1	1		PPP2R5C	AXIN1	1
PSMD14	CUL3	1		TBL1X	SP1	1		PPP2R5C	CSNK1A1	1
PSMD14	RBX1	1		TBL1X	FDFT1	1		PPP2R5C	GSK3B	1
PSMD14	HECW1	1		TBL1X	HMGCS1	1		PPP2R5C	CTNNB1	1
PSMD14	RNF146	1		TBL1X	ABCA1	1		PPP2R5C	APC	1
PSMD14	SMURF2	1		TBL1X	ABCB4	1		PPP2R5C	AMER1	1
PSMD14	TNKS2	1		TBL1X	ACADM	1		PPP2R5C	PPP2R1A	1
PSMD14	TNKS	1		TBL1X	ACOX1-1	1		PPP2R5C	PPP2R1B	1
PSMA5	DVL1	1		TBL1X	ACSL1	1		PPP2R5C	PPP2CA	1
PSMA5	AXIN1	1		TBL1X	ANGPTL4	1		PPP2R5C	PPP2CB	1
PSMA5	DVL2	1		TBL1X	ANKRD1	1		PPP2R5B	AXIN1	1
PSMA5	DVL3	1		TBL1X	APOA1	1		PPP2R5B	CSNK1A1	1
PSMA5	AXIN2	1		TBL1X	APOA2	1		PPP2R5B	GSK3B	1
PSMA5	RPS27A	1		TBL1X	APOA5	1		PPP2R5B	CTNNB1	1
PSMA5	UBA52	1		TBL1X	CD36	1		PPP2R5B	APC	1
PSMA5	UBB	1		TBL1X	CPT1A	1		PPP2R5B	AMER1	1
PSMA5	UBC	1		TBL1X	CPT2	1		PPP2R5B	PPP2R1A	1
PSMA5	KLHL12	1		TBL1X	CTGF	1		PPP2R5B	PPP2R1B	1
PSMA5	CUL3	1		TBL1X	CYP1A1	1		PPP2R5B	PPP2CA	1
PSMA5	RBX1	1		TBL1X	CYP4A11	1		PPP2R5B	PPP2CB	1
PSMA5	HECW1	1		TBL1X	CYP7A1	1		PPP2R5D	AXIN1	1
PSMA5	RNF146	1		TBL1X	FABP1	1		PPP2R5D	CSNK1A1	1
PSMA5	SMURF2	1		TBL1X	FADS1	1		PPP2R5D	GSK3B	1
PSMA5	TNKS2	1		TBL1X	SLC27A1	1		PPP2R5D	CTNNB1	1
PSMA5	TNKS	1		TBL1X	FHL2	1		PPP2R5D	APC	1
PSMC2	DVL1	1		TBL1X	G0S2	1		PPP2R5D	AMER1	1
PSMC2	AXIN1	1		TBL1X	GLIPR1	1		PPP2R5D	PPP2R1A	1
PSMC2	DVL2	1		TBL1X	GRHL1	1		PPP2R5D	PPP2R1B	1
PSMC2	DVL3	1		TBL1X	HMGCS2	1		PPP2R5D	PPP2CA	1
PSMC2	AXIN2	1		TBL1X	ME1	1		PPP2R5D	PPP2CB	1
PSMC2	RPS27A	1		TBL1X	NPAS2	1		PPP2R5E	AXIN1	1
PSMC2	UBA52	1		TBL1X	PEX11A	1		PPP2R5E	CSNK1A1	1
PSMC2	UBB	1		TBL1X	PLIN2	1		PPP2R5E	GSK3B	1
PSMC2	UBC	1		TBL1X	RGL1	1		PPP2R5E	CTNNB1	1
PSMC2	KLHL12	1		TBL1X	SULT2A1	1		PPP2R5E	APC	1
PSMC2	CUL3	1		TBL1X	TIAM2	1		PPP2R5E	AMER1	1
PSMC2	RBX1	1		TBL1X	TNFRSF21	1		PPP2R5E	PPP2R1A	1
PSMC2	HECW1	1		TBL1X	TRIB3	1		PPP2R5E	PPP2R1B	1
PSMC2	RNF146	1		TBL1X	TXNRD1	1		PPP2R5E	PPP2CA	1
PSMC2	SMURF2	1		TBL1X	UGT1A9	1		PPP2R5E	PPP2CB	1
PSMC2	TNKS2	1		TBL1X	SREBF2	1		SKP1	CTNNB1	1
PSMC2	TNKS	1		ATF2	PPARGC1A	1		SKP1	APC	1
PSMA2	DVL1	1		HDAC3	NPAS2	-1		CUL1	CTNNB1	1
PSMA2	AXIN1	1		HDAC3	PPARGC1A	-1		CUL1	APC	1
PSMA2	DVL2	1		HDAC3	NR1D1	-1		BTRC	CTNNB1	1
PSMA2	DVL3	1		HDAC3	ELOVL3	-1		BTRC	APC	1
PSMA2	AXIN2	1		HDAC3	ARNTL	-1
PSMA2	RPS27A	1		HDAC3	CLOCK	-1
PSMA2	UBA52	1		NCOR1	NPAS2	-1
PSMA2	UBB	1		NCOR1	PPARGC1A	-1
PSMA2	UBC	1		NCOR1	NR1D1	-1
PSMA2	KLHL12	1		NCOR1	ELOVL3	-1
PSMA2	CUL3	1		NCOR1	ARNTL	-1
PSMA2	RBX1	1		NCOR1	CLOCK	-1
PSMA2	HECW1	1		NFKB1	HIST2H4A	1
PSMA2	RNF146	1		NFKB1	IL6	1
PSMA2	SMURF2	1		NFKB1	IL8	1
PSMA2	TNKS2	1		NFKB1	HIST1H2BK	1
PSMA2	TNKS	1		NFKB1	HIST3H2BB	1
PSMD11	DVL1	1		NFKB1	HIST1H2BA	1
PSMD11	AXIN1	1		NFKB1	HIST1H2BC	1
PSMD11	DVL2	1		NFKB1	HIST1H2BD	1
PSMD11	DVL3	1		NFKB1	HIST1H2BL	1
PSMD11	AXIN2	1		NFKB1	HIST1H2BN	1
PSMD11	RPS27A	1		NFKB1	HIST1H2BM	1
PSMD11	UBA52	1		NFKB1	HIST1H2BB	1
PSMD11	UBB	1		NFKB1	HIST1H2BH	1
PSMD11	UBC	1		NFKB1	HIST1H2BO	1
PSMD11	KLHL12	1		NFKB1	HIST2H2BE	1
PSMD11	CUL3	1		NFKB1	HIST1H2BJ	1
PSMD11	RBX1	1		NFKB1	H2AFB1	1
PSMD11	HECW1	1		NFKB1	HIST1H2AB	1
PSMD11	RNF146	1		NFKB1	HIST1H2AJ	1
PSMD11	SMURF2	1		NFKB1	HIST1H2AD	1
PSMD11	TNKS2	1		NFKB1	HIST1H2AC	1
PSMD11	TNKS	1		NFKB1	HIST2H2AA3	1
PSMB7	DVL1	1		NFKB1	HIST2H2AC	1
PSMB7	AXIN1	1		NFKB1	H2AFX	1
PSMB7	DVL2	1		NFKB1	H2AFZ	1
PSMB7	DVL3	1		NFKB1	HIST1H3H	1
PSMB7	AXIN2	1		NFKB1	HIST2H3D	1
PSMB7	RPS27A	1		NFKB1	H3F3B	1
PSMB7	UBA52	1		RELA	HIST2H4A	1
PSMB7	UBB	1		RELA	IL6	1
PSMB7	UBC	1		RELA	IL8	1
PSMB7	KLHL12	1		RELA	HIST1H2BK	1
PSMB7	CUL3	1		RELA	HIST3H2BB	1
PSMB7	RBX1	1		RELA	HIST1H2BA	1
PSMB7	HECW1	1		RELA	HIST1H2BC	1
PSMB7	RNF146	1		RELA	HIST1H2BD	1
PSMB7	SMURF2	1		RELA	HIST1H2BL	1
PSMB7	TNKS2	1		RELA	HIST1H2BN	1
PSMB7	TNKS	1		RELA	HIST1H2BM	1
PSMD12	DVL1	1		RELA	HIST1H2BB	1
PSMD12	AXIN1	1		RELA	HIST1H2BH	1
PSMD12	DVL2	1		RELA	HIST1H2BO	1
PSMD12	DVL3	1		RELA	HIST2H2BE	1
PSMD12	AXIN2	1		RELA	HIST1H2BJ	1
PSMD12	RPS27A	1		RELA	H2AFB1	1
PSMD12	UBA52	1		RELA	HIST1H2AB	1
PSMD12	UBB	1		RELA	HIST1H2AJ	1
PSMD12	UBC	1		RELA	HIST1H2AD	1
PSMD12	KLHL12	1		RELA	HIST1H2AC	1
PSMD12	CUL3	1		RELA	HIST2H2AA3	1
PSMD12	RBX1	1		RELA	HIST2H2AC	1
PSMD12	HECW1	1		RELA	H2AFX	1
PSMD12	RNF146	1		RELA	H2AFZ	1
PSMD12	SMURF2	1		RELA	HIST1H3H	1
PSMD12	TNKS2	1		RELA	HIST2H3D	1
PSMD12	TNKS	1		RELA	H3F3B	1
PSMF1	DVL1	1		EHMT2	HIST2H4A	1
PSMF1	AXIN1	1		EHMT2	IL6	1
PSMF1	DVL2	1		EHMT2	IL8	1
PSMF1	DVL3	1		EHMT2	HIST1H2BK	1
PSMF1	AXIN2	1		EHMT2	HIST3H2BB	1
PSMF1	RPS27A	1		EHMT2	HIST1H2BA	1
PSMF1	UBA52	1		EHMT2	HIST1H2BC	1
PSMF1	UBB	1		EHMT2	HIST1H2BD	1
PSMF1	UBC	1		EHMT2	HIST1H2BL	1
PSMF1	KLHL12	1		EHMT2	HIST1H2BN	1
PSMF1	CUL3	1		EHMT2	HIST1H2BM	1
PSMF1	RBX1	1		EHMT2	HIST1H2BB	1
PSMF1	HECW1	1		EHMT2	HIST1H2BH	1
PSMF1	RNF146	1		EHMT2	HIST1H2BO	1
PSMF1	SMURF2	1		EHMT2	HIST2H2BE	1
PSMF1	TNKS2	1		EHMT2	HIST1H2BJ	1
PSMF1	TNKS	1		EHMT2	H2AFB1	1
PSMB10	DVL1	1		EHMT2	HIST1H2AB	1
PSMB10	AXIN1	1		EHMT2	HIST1H2AJ	1
PSMB10	DVL2	1		EHMT2	HIST1H2AD	1
PSMB10	DVL3	1		EHMT2	HIST1H2AC	1
PSMB10	AXIN2	1		EHMT2	HIST2H2AA3	1
PSMB10	RPS27A	1		EHMT2	HIST2H2AC	1
PSMB10	UBA52	1		EHMT2	H2AFX	1
PSMB10	UBB	1		EHMT2	H2AFZ	1
PSMB10	UBC	1		EHMT2	HIST1H3H	1
PSMB10	KLHL12	1		EHMT2	HIST2H3D	1
PSMB10	CUL3	1		EHMT2	H3F3B	1
PSMB10	RBX1	1		EHMT1	HIST2H4A	1
PSMB10	HECW1	1		EHMT1	IL6	1
PSMB10	RNF146	1		EHMT1	IL8	1
PSMB10	SMURF2	1		EHMT1	HIST1H2BK	1
PSMB10	TNKS2	1		EHMT1	HIST3H2BB	1
PSMB10	TNKS	1		EHMT1	HIST1H2BA	1
PSMA4	DVL1	1		EHMT1	HIST1H2BC	1
PSMA4	AXIN1	1		EHMT1	HIST1H2BD	1
PSMA4	DVL2	1		EHMT1	HIST1H2BL	1
PSMA4	DVL3	1		EHMT1	HIST1H2BN	1
PSMA4	AXIN2	1		EHMT1	HIST1H2BM	1
PSMA4	RPS27A	1		EHMT1	HIST1H2BB	1
PSMA4	UBA52	1		EHMT1	HIST1H2BH	1
PSMA4	UBB	1		EHMT1	HIST1H2BO	1
PSMA4	UBC	1		EHMT1	HIST2H2BE	1
PSMA4	KLHL12	1		EHMT1	HIST1H2BJ	1
PSMA4	CUL3	1		EHMT1	H2AFB1	1
PSMA4	RBX1	1		EHMT1	HIST1H2AB	1
PSMA4	HECW1	1		EHMT1	HIST1H2AJ	1
PSMA4	RNF146	1		EHMT1	HIST1H2AD	1
PSMA4	SMURF2	1		EHMT1	HIST1H2AC	1
PSMA4	TNKS2	1		EHMT1	HIST2H2AA3	1
PSMA4	TNKS	1		EHMT1	HIST2H2AC	1
PSMC6	DVL1	1		EHMT1	H2AFX	1
PSMC6	AXIN1	1		EHMT1	H2AFZ	1
PSMC6	DVL2	1		EHMT1	HIST1H3H	1
PSMC6	DVL3	1		EHMT1	HIST2H3D	1
PSMC6	AXIN2	1		EHMT1	H3F3B	1
PSMC6	RPS27A	1		FZR1	HIST2H4A	1
PSMC6	UBA52	1		FZR1	IL6	1
PSMC6	UBB	1		FZR1	IL8	1
PSMC6	UBC	1		FZR1	HIST1H2BK	1
PSMC6	KLHL12	1		FZR1	HIST3H2BB	1
PSMC6	CUL3	1		FZR1	HIST1H2BA	1
PSMC6	RBX1	1		FZR1	HIST1H2BC	1
PSMC6	HECW1	1		FZR1	HIST1H2BD	1
PSMC6	RNF146	1		FZR1	HIST1H2BL	1
PSMC6	SMURF2	1		FZR1	HIST1H2BN	1
PSMC6	TNKS2	1		FZR1	HIST1H2BM	1
PSMC6	TNKS	1		FZR1	HIST1H2BB	1
PSME2	DVL1	1		FZR1	HIST1H2BH	1
PSME2	AXIN1	1		FZR1	HIST1H2BO	1
PSME2	DVL2	1		FZR1	HIST2H2BE	1
PSME2	DVL3	1		FZR1	HIST1H2BJ	1
PSME2	AXIN2	1		FZR1	H2AFB1	1
PSME2	RPS27A	1		FZR1	HIST1H2AB	1
PSME2	UBA52	1		FZR1	HIST1H2AJ	1
PSME2	UBB	1		FZR1	HIST1H2AD	1
PSME2	UBC	1		FZR1	HIST1H2AC	1
PSME2	KLHL12	1		FZR1	HIST2H2AA3	1
PSME2	CUL3	1		FZR1	HIST2H2AC	1
PSME2	RBX1	1		FZR1	H2AFX	1
PSME2	HECW1	1		FZR1	H2AFZ	1
PSME2	RNF146	1		FZR1	HIST1H3H	1
PSME2	SMURF2	1		FZR1	HIST2H3D	1
PSME2	TNKS2	1		FZR1	H3F3B	1
PSME2	TNKS	1		ANAPC1	HIST2H4A	1
PSMD13	DVL1	1		ANAPC1	IL6	1
PSMD13	AXIN1	1		ANAPC1	IL8	1
PSMD13	DVL2	1		ANAPC1	HIST1H2BK	1
PSMD13	DVL3	1		ANAPC1	HIST3H2BB	1
PSMD13	AXIN2	1		ANAPC1	HIST1H2BA	1
PSMD13	RPS27A	1		ANAPC1	HIST1H2BC	1
PSMD13	UBA52	1		ANAPC1	HIST1H2BD	1
PSMD13	UBB	1		ANAPC1	HIST1H2BL	1
PSMD13	UBC	1		ANAPC1	HIST1H2BN	1
PSMD13	KLHL12	1		ANAPC1	HIST1H2BM	1
PSMD13	CUL3	1		ANAPC1	HIST1H2BB	1
PSMD13	RBX1	1		ANAPC1	HIST1H2BH	1
PSMD13	HECW1	1		ANAPC1	HIST1H2BO	1
PSMD13	RNF146	1		ANAPC1	HIST2H2BE	1
PSMD13	SMURF2	1		ANAPC1	HIST1H2BJ	1
PSMD13	TNKS2	1		ANAPC1	H2AFB1	1
PSMD13	TNKS	1		ANAPC1	HIST1H2AB	1
PSMB2	DVL1	1		ANAPC1	HIST1H2AJ	1
PSMB2	AXIN1	1		ANAPC1	HIST1H2AD	1
PSMB2	DVL2	1		ANAPC1	HIST1H2AC	1
PSMB2	DVL3	1		ANAPC1	HIST2H2AA3	1
PSMB2	AXIN2	1		ANAPC1	HIST2H2AC	1
PSMB2	RPS27A	1		ANAPC1	H2AFX	1
PSMB2	UBA52	1		ANAPC1	H2AFZ	1
PSMB2	UBB	1		ANAPC1	HIST1H3H	1
PSMB2	UBC	1		ANAPC1	HIST2H3D	1
PSMB2	KLHL12	1		ANAPC1	H3F3B	1
PSMB2	CUL3	1		ANAPC10	HIST2H4A	1
PSMB2	RBX1	1		ANAPC10	IL6	1
PSMB2	HECW1	1		ANAPC10	IL8	1
PSMB2	RNF146	1		ANAPC10	HIST1H2BK	1
PSMB2	SMURF2	1		ANAPC10	HIST3H2BB	1
PSMB2	TNKS2	1		ANAPC10	HIST1H2BA	1
PSMB2	TNKS	1		ANAPC10	HIST1H2BC	1
PSMA8	DVL1	1		ANAPC10	HIST1H2BD	1
PSMA8	AXIN1	1		ANAPC10	HIST1H2BL	1
PSMA8	DVL2	1		ANAPC10	HIST1H2BN	1
PSMA8	DVL3	1		ANAPC10	HIST1H2BM	1
PSMA8	AXIN2	1		ANAPC10	HIST1H2BB	1
PSMA8	RPS27A	1		ANAPC10	HIST1H2BH	1
PSMA8	UBA52	1		ANAPC10	HIST1H2BO	1
PSMA8	UBB	1		ANAPC10	HIST2H2BE	1
PSMA8	UBC	1		ANAPC10	HIST1H2BJ	1
PSMA8	KLHL12	1		ANAPC10	H2AFB1	1
PSMA8	CUL3	1		ANAPC10	HIST1H2AB	1
PSMA8	RBX1	1		ANAPC10	HIST1H2AJ	1
PSMA8	HECW1	1		ANAPC10	HIST1H2AD	1
PSMA8	RNF146	1		ANAPC10	HIST1H2AC	1
PSMA8	SMURF2	1		ANAPC10	HIST2H2AA3	1
PSMA8	TNKS2	1		ANAPC10	HIST2H2AC	1
PSMA8	TNKS	1		ANAPC10	H2AFX	1
PSME4	DVL1	1		ANAPC10	H2AFZ	1
PSME4	AXIN1	1		ANAPC10	HIST1H3H	1
PSME4	DVL2	1		ANAPC10	HIST2H3D	1
PSME4	DVL3	1		ANAPC10	H3F3B	1
PSME4	AXIN2	1		CDC26	HIST2H4A	1
PSME4	RPS27A	1		CDC26	IL6	1
PSME4	UBA52	1		CDC26	IL8	1
PSME4	UBB	1		CDC26	HIST1H2BK	1
PSME4	UBC	1		CDC26	HIST3H2BB	1
PSME4	KLHL12	1		CDC26	HIST1H2BA	1
PSME4	CUL3	1		CDC26	HIST1H2BC	1
PSME4	RBX1	1		CDC26	HIST1H2BD	1
PSME4	HECW1	1		CDC26	HIST1H2BL	1
PSME4	RNF146	1		CDC26	HIST1H2BN	1
PSME4	SMURF2	1		CDC26	HIST1H2BM	1
PSME4	TNKS2	1		CDC26	HIST1H2BB	1
PSME4	TNKS	1		CDC26	HIST1H2BH	1
PSMB3	DVL1	1		CDC26	HIST1H2BO	1
PSMB3	AXIN1	1		CDC26	HIST2H2BE	1
PSMB3	DVL2	1		CDC26	HIST1H2BJ	1
PSMB3	DVL3	1		CDC26	H2AFB1	1
PSMB3	AXIN2	1		CDC26	HIST1H2AB	1
PSMB3	RPS27A	1		CDC26	HIST1H2AJ	1
PSMB3	UBA52	1		CDC26	HIST1H2AD	1
PSMB3	UBB	1		CDC26	HIST1H2AC	1
PSMB3	UBC	1		CDC26	HIST2H2AA3	1
PSMB3	KLHL12	1		CDC26	HIST2H2AC	1
PSMB3	CUL3	1		CDC26	H2AFX	1
PSMB3	RBX1	1		CDC26	H2AFZ	1
PSMB3	HECW1	1		CDC26	HIST1H3H	1
PSMB3	RNF146	1		CDC26	HIST2H3D	1
PSMB3	SMURF2	1		CDC26	H3F3B	1
PSMB3	TNKS2	1		ANAPC11	HIST2H4A	1
PSMB3	TNKS	1		ANAPC11	IL6	1
PSMA6	DVL1	1		ANAPC11	IL8	1
PSMA6	AXIN1	1		ANAPC11	HIST1H2BK	1
PSMA6	DVL2	1		ANAPC11	HIST3H2BB	1
PSMA6	DVL3	1		ANAPC11	HIST1H2BA	1
PSMA6	AXIN2	1		ANAPC11	HIST1H2BC	1
PSMA6	RPS27A	1		ANAPC11	HIST1H2BD	1
PSMA6	UBA52	1		ANAPC11	HIST1H2BL	1
PSMA6	UBB	1		ANAPC11	HIST1H2BN	1
PSMA6	UBC	1		ANAPC11	HIST1H2BM	1
PSMA6	KLHL12	1		ANAPC11	HIST1H2BB	1
PSMA6	CUL3	1		ANAPC11	HIST1H2BH	1
PSMA6	RBX1	1		ANAPC11	HIST1H2BO	1
PSMA6	HECW1	1		ANAPC11	HIST2H2BE	1
PSMA6	RNF146	1		ANAPC11	HIST1H2BJ	1
PSMA6	SMURF2	1		ANAPC11	H2AFB1	1
PSMA6	TNKS2	1		ANAPC11	HIST1H2AB	1
PSMA6	TNKS	1		ANAPC11	HIST1H2AJ	1
PSMC3	DVL1	1		ANAPC11	HIST1H2AD	1
PSMC3	AXIN1	1		ANAPC11	HIST1H2AC	1
PSMC3	DVL2	1		ANAPC11	HIST2H2AA3	1
PSMC3	DVL3	1		ANAPC11	HIST2H2AC	1
PSMC3	AXIN2	1		ANAPC11	H2AFX	1
PSMC3	RPS27A	1		ANAPC11	H2AFZ	1
PSMC3	UBA52	1		ANAPC11	HIST1H3H	1
PSMC3	UBB	1		ANAPC11	HIST2H3D	1
PSMC3	UBC	1		ANAPC11	H3F3B	1
PSMC3	KLHL12	1		UBE2E1	HIST2H4A	1
PSMC3	CUL3	1		UBE2E1	IL6	1
PSMC3	RBX1	1		UBE2E1	IL8	1
PSMC3	HECW1	1		UBE2E1	HIST1H2BK	1
PSMC3	RNF146	1		UBE2E1	HIST3H2BB	1
PSMC3	SMURF2	1		UBE2E1	HIST1H2BA	1
PSMC3	TNKS2	1		UBE2E1	HIST1H2BC	1
PSMC3	TNKS	1		UBE2E1	HIST1H2BD	1
PSMB1	DVL1	1		UBE2E1	HIST1H2BL	1
PSMB1	AXIN1	1		UBE2E1	HIST1H2BN	1
PSMB1	DVL2	1		UBE2E1	HIST1H2BM	1
PSMB1	DVL3	1		UBE2E1	HIST1H2BB	1
PSMB1	AXIN2	1		UBE2E1	HIST1H2BH	1
PSMB1	RPS27A	1		UBE2E1	HIST1H2BO	1
PSMB1	UBA52	1		UBE2E1	HIST2H2BE	1
PSMB1	UBB	1		UBE2E1	HIST1H2BJ	1
PSMB1	UBC	1		UBE2E1	H2AFB1	1
PSMB1	KLHL12	1		UBE2E1	HIST1H2AB	1
PSMB1	CUL3	1		UBE2E1	HIST1H2AJ	1
PSMB1	RBX1	1		UBE2E1	HIST1H2AD	1
PSMB1	HECW1	1		UBE2E1	HIST1H2AC	1
PSMB1	RNF146	1		UBE2E1	HIST2H2AA3	1
PSMB1	SMURF2	1		UBE2E1	HIST2H2AC	1
PSMB1	TNKS2	1		UBE2E1	H2AFX	1
PSMB1	TNKS	1		UBE2E1	H2AFZ	1
PSMD2	DVL1	1		UBE2E1	HIST1H3H	1
PSMD2	AXIN1	1		UBE2E1	HIST2H3D	1
PSMD2	DVL2	1		UBE2E1	H3F3B	1
PSMD2	DVL3	1		ANAPC7	HIST2H4A	1
PSMD2	AXIN2	1		ANAPC7	IL6	1
PSMD2	RPS27A	1		ANAPC7	IL8	1
PSMD2	UBA52	1		ANAPC7	HIST1H2BK	1
PSMD2	UBB	1		ANAPC7	HIST3H2BB	1
PSMD2	UBC	1		ANAPC7	HIST1H2BA	1
PSMD2	KLHL12	1		ANAPC7	HIST1H2BC	1
PSMD2	CUL3	1		ANAPC7	HIST1H2BD	1
PSMD2	RBX1	1		ANAPC7	HIST1H2BL	1
PSMD2	HECW1	1		ANAPC7	HIST1H2BN	1
PSMD2	RNF146	1		ANAPC7	HIST1H2BM	1
PSMD2	SMURF2	1		ANAPC7	HIST1H2BB	1
PSMD2	TNKS2	1		ANAPC7	HIST1H2BH	1
PSMD2	TNKS	1		ANAPC7	HIST1H2BO	1
PSMA7	DVL1	1		ANAPC7	HIST2H2BE	1
PSMA7	AXIN1	1		ANAPC7	HIST1H2BJ	1
PSMA7	DVL2	1		ANAPC7	H2AFB1	1
PSMA7	DVL3	1		ANAPC7	HIST1H2AB	1
PSMA7	AXIN2	1		ANAPC7	HIST1H2AJ	1
PSMA7	RPS27A	1		ANAPC7	HIST1H2AD	1
PSMA7	UBA52	1		ANAPC7	HIST1H2AC	1
PSMA7	UBB	1		ANAPC7	HIST2H2AA3	1
PSMA7	UBC	1		ANAPC7	HIST2H2AC	1
PSMA7	KLHL12	1		ANAPC7	H2AFX	1
PSMA7	CUL3	1		ANAPC7	H2AFZ	1
PSMA7	RBX1	1		ANAPC7	HIST1H3H	1
PSMA7	HECW1	1		ANAPC7	HIST2H3D	1
PSMA7	RNF146	1		ANAPC7	H3F3B	1
PSMA7	SMURF2	1		ANAPC4	HIST2H4A	1
PSMA7	TNKS2	1		ANAPC4	IL6	1
PSMA7	TNKS	1		ANAPC4	IL8	1
PSMB11	DVL1	1		ANAPC4	HIST1H2BK	1
PSMB11	AXIN1	1		ANAPC4	HIST3H2BB	1
PSMB11	DVL2	1		ANAPC4	HIST1H2BA	1
PSMB11	DVL3	1		ANAPC4	HIST1H2BC	1
PSMB11	AXIN2	1		ANAPC4	HIST1H2BD	1
PSMB11	RPS27A	1		ANAPC4	HIST1H2BL	1
PSMB11	UBA52	1		ANAPC4	HIST1H2BN	1
PSMB11	UBB	1		ANAPC4	HIST1H2BM	1
PSMB11	UBC	1		ANAPC4	HIST1H2BB	1
PSMB11	KLHL12	1		ANAPC4	HIST1H2BH	1
PSMB11	CUL3	1		ANAPC4	HIST1H2BO	1
PSMB11	RBX1	1		ANAPC4	HIST2H2BE	1
PSMB11	HECW1	1		ANAPC4	HIST1H2BJ	1
PSMB11	RNF146	1		ANAPC4	H2AFB1	1
PSMB11	SMURF2	1		ANAPC4	HIST1H2AB	1
PSMB11	TNKS2	1		ANAPC4	HIST1H2AJ	1
PSMB11	TNKS	1		ANAPC4	HIST1H2AD	1
PSMA1	DVL1	1		ANAPC4	HIST1H2AC	1
PSMA1	AXIN1	1		ANAPC4	HIST2H2AA3	1
PSMA1	DVL2	1		ANAPC4	HIST2H2AC	1
PSMA1	DVL3	1		ANAPC4	H2AFX	1
PSMA1	AXIN2	1		ANAPC4	H2AFZ	1
PSMA1	RPS27A	1		ANAPC4	HIST1H3H	1
PSMA1	UBA52	1		ANAPC4	HIST2H3D	1
PSMA1	UBB	1		ANAPC4	H3F3B	1
PSMA1	UBC	1		UBE2C	HIST2H4A	1
PSMA1	KLHL12	1		UBE2C	IL6	1
PSMA1	CUL3	1		UBE2C	IL8	1
PSMA1	RBX1	1		UBE2C	HIST1H2BK	1
PSMA1	HECW1	1		UBE2C	HIST3H2BB	1
PSMA1	RNF146	1		UBE2C	HIST1H2BA	1
PSMA1	SMURF2	1		UBE2C	HIST1H2BC	1
PSMA1	TNKS2	1		UBE2C	HIST1H2BD	1
PSMA1	TNKS	1		UBE2C	HIST1H2BL	1
PSMB5	DVL1	1		UBE2C	HIST1H2BN	1
PSMB5	AXIN1	1		UBE2C	HIST1H2BM	1
PSMB5	DVL2	1		UBE2C	HIST1H2BB	1
PSMB5	DVL3	1		UBE2C	HIST1H2BH	1
PSMB5	AXIN2	1		UBE2C	HIST1H2BO	1
PSMB5	RPS27A	1		UBE2C	HIST2H2BE	1
PSMB5	UBA52	1		UBE2C	HIST1H2BJ	1
PSMB5	UBB	1		UBE2C	H2AFB1	1
PSMB5	UBC	1		UBE2C	HIST1H2AB	1
PSMB5	KLHL12	1		UBE2C	HIST1H2AJ	1
PSMB5	CUL3	1		UBE2C	HIST1H2AD	1
PSMB5	RBX1	1		UBE2C	HIST1H2AC	1
PSMB5	HECW1	1		UBE2C	HIST2H2AA3	1
PSMB5	RNF146	1		UBE2C	HIST2H2AC	1
PSMB5	SMURF2	1		UBE2C	H2AFX	1
PSMB5	TNKS2	1		UBE2C	H2AFZ	1
PSMB5	TNKS	1		UBE2C	HIST1H3H	1
PSMB6	DVL1	1		UBE2C	HIST2H3D	1
PSMB6	AXIN1	1		UBE2C	H3F3B	1
PSMB6	DVL2	1		UBE2D1	HIST2H4A	1
PSMB6	DVL3	1		UBE2D1	IL6	1
PSMB6	AXIN2	1		UBE2D1	IL8	1
PSMB6	RPS27A	1		UBE2D1	HIST1H2BK	1
PSMB6	UBA52	1		UBE2D1	HIST3H2BB	1
PSMB6	UBB	1		UBE2D1	HIST1H2BA	1
PSMB6	UBC	1		UBE2D1	HIST1H2BC	1
PSMB6	KLHL12	1		UBE2D1	HIST1H2BD	1
PSMB6	CUL3	1		UBE2D1	HIST1H2BL	1
PSMB6	RBX1	1		UBE2D1	HIST1H2BN	1
PSMB6	HECW1	1		UBE2D1	HIST1H2BM	1
PSMB6	RNF146	1		UBE2D1	HIST1H2BB	1
PSMB6	SMURF2	1		UBE2D1	HIST1H2BH	1
PSMB6	TNKS2	1		UBE2D1	HIST1H2BO	1
PSMB6	TNKS	1		UBE2D1	HIST2H2BE	1
USP34	AXIN1	1		UBE2D1	HIST1H2BJ	1
USP34	AXIN2	1		UBE2D1	H2AFB1	1
USP34	RPS27A	1		UBE2D1	HIST1H2AB	1
USP34	UBA52	1		UBE2D1	HIST1H2AJ	1
USP34	UBB	1		UBE2D1	HIST1H2AD	1
USP34	UBC	1		UBE2D1	HIST1H2AC	1
USP34	RNF146	1		UBE2D1	HIST2H2AA3	1
USP34	TNKS2	1		UBE2D1	HIST2H2AC	1
USP34	TNKS	1		UBE2D1	H2AFX	1
USP8	LRP6	1		UBE2D1	H2AFZ	1
USP8	WNT3A	1		UBE2D1	HIST1H3H	1
USP8	FZD5	1		UBE2D1	HIST2H3D	1
USP8	LRP5	1		UBE2D1	H3F3B	1
USP8	RPS27A	1		ANAPC5	HIST2H4A	1
USP8	UBA52	1		ANAPC5	IL6	1
USP8	UBB	1		ANAPC5	IL8	1
USP8	UBC	1		ANAPC5	HIST1H2BK	1
USP8	FZD4	1		ANAPC5	HIST3H2BB	1
USP8	FZD8	1		ANAPC5	HIST1H2BA	1
USP8	FZD6	1		ANAPC5	HIST1H2BC	1
SOST	WNT1	-1		ANAPC5	HIST1H2BD	1
SOST	FZD1	-1		ANAPC5	HIST1H2BL	1
SOST	LRP6	-1		ANAPC5	HIST1H2BN	1
SOST	WNT3A	-1		ANAPC5	HIST1H2BM	1
SOST	WNT8A	-1		ANAPC5	HIST1H2BB	1
SOST	WNT8B	-1		ANAPC5	HIST1H2BH	1
SOST	FZD2	-1		ANAPC5	HIST1H2BO	1
SOST	LRP5	-1		ANAPC5	HIST2H2BE	1
BCL9L	MYC	1		ANAPC5	HIST1H2BJ	1
BCL9L	HIST3H3	1		ANAPC5	H2AFB1	1
BCL9L	HIST2H4A	1		ANAPC5	HIST1H2AB	1
BCL9L	H2AFB1	1		ANAPC5	HIST1H2AJ	1
BCL9L	HIST1H2AB	1		ANAPC5	HIST1H2AD	1
BCL9L	HIST1H2AJ	1		ANAPC5	HIST1H2AC	1
BCL9L	HIST1H2AD	1		ANAPC5	HIST2H2AA3	1
BCL9L	HIST1H2AC	1		ANAPC5	HIST2H2AC	1
BCL9L	HIST2H2AA3	1		ANAPC5	H2AFX	1
BCL9L	HIST2H2AC	1		ANAPC5	H2AFZ	1
BCL9L	H2AFX	1		ANAPC5	HIST1H3H	1
BCL9L	H2AFZ	1		ANAPC5	HIST2H3D	1
BCL9L	HIST1H3H	1		ANAPC5	H3F3B	1
BCL9L	HIST2H3D	1		CDC16	HIST2H4A	1
BCL9L	H3F3B	1		CDC16	IL6	1
BCL9L	HIST1H2BK	1		CDC16	IL8	1
BCL9L	HIST3H2BB	1		CDC16	HIST1H2BK	1
BCL9L	HIST1H2BA	1		CDC16	HIST3H2BB	1
BCL9L	HIST1H2BC	1		CDC16	HIST1H2BA	1
BCL9L	HIST1H2BD	1		CDC16	HIST1H2BC	1
BCL9L	HIST1H2BL	1		CDC16	HIST1H2BD	1
BCL9L	HIST1H2BN	1		CDC16	HIST1H2BL	1
BCL9L	HIST1H2BM	1		CDC16	HIST1H2BN	1
BCL9L	HIST1H2BB	1		CDC16	HIST1H2BM	1
BCL9L	HIST1H2BH	1		CDC16	HIST1H2BB	1
BCL9L	HIST1H2BO	1		CDC16	HIST1H2BH	1
BCL9L	HIST2H2BE	1		CDC16	HIST1H2BO	1
BCL9L	HIST1H2BJ	1		CDC16	HIST2H2BE	1
PYGO1	MYC	1		CDC16	HIST1H2BJ	1
PYGO1	HIST3H3	1		CDC16	H2AFB1	1
PYGO1	HIST2H4A	1		CDC16	HIST1H2AB	1
PYGO1	H2AFB1	1		CDC16	HIST1H2AJ	1
PYGO1	HIST1H2AB	1		CDC16	HIST1H2AD	1
PYGO1	HIST1H2AJ	1		CDC16	HIST1H2AC	1
PYGO1	HIST1H2AD	1		CDC16	HIST2H2AA3	1
PYGO1	HIST1H2AC	1		CDC16	HIST2H2AC	1
PYGO1	HIST2H2AA3	1		CDC16	H2AFX	1
PYGO1	HIST2H2AC	1		CDC16	H2AFZ	1
PYGO1	H2AFX	1		CDC16	HIST1H3H	1
PYGO1	H2AFZ	1		CDC16	HIST2H3D	1
PYGO1	HIST1H3H	1		CDC16	H3F3B	1
PYGO1	HIST2H3D	1		ANAPC2	HIST2H4A	1
PYGO1	H3F3B	1		ANAPC2	IL6	1
PYGO1	HIST1H2BK	1		ANAPC2	IL8	1
PYGO1	HIST3H2BB	1		ANAPC2	HIST1H2BK	1
PYGO1	HIST1H2BA	1		ANAPC2	HIST3H2BB	1
PYGO1	HIST1H2BC	1		ANAPC2	HIST1H2BA	1
PYGO1	HIST1H2BD	1		ANAPC2	HIST1H2BC	1
PYGO1	HIST1H2BL	1		ANAPC2	HIST1H2BD	1
PYGO1	HIST1H2BN	1		ANAPC2	HIST1H2BL	1
PYGO1	HIST1H2BM	1		ANAPC2	HIST1H2BN	1
PYGO1	HIST1H2BB	1		ANAPC2	HIST1H2BM	1
PYGO1	HIST1H2BH	1		ANAPC2	HIST1H2BB	1
PYGO1	HIST1H2BO	1		ANAPC2	HIST1H2BH	1
PYGO1	HIST2H2BE	1		ANAPC2	HIST1H2BO	1
PYGO1	HIST1H2BJ	1		ANAPC2	HIST2H2BE	1
PYGO2	MYC	1		ANAPC2	HIST1H2BJ	1
PYGO2	HIST3H3	1		ANAPC2	H2AFB1	1
PYGO2	HIST2H4A	1		ANAPC2	HIST1H2AB	1
PYGO2	H2AFB1	1		ANAPC2	HIST1H2AJ	1
PYGO2	HIST1H2AB	1		ANAPC2	HIST1H2AD	1
PYGO2	HIST1H2AJ	1		ANAPC2	HIST1H2AC	1
PYGO2	HIST1H2AD	1		ANAPC2	HIST2H2AA3	1
PYGO2	HIST1H2AC	1		ANAPC2	HIST2H2AC	1
PYGO2	HIST2H2AA3	1		ANAPC2	H2AFX	1
PYGO2	HIST2H2AC	1		ANAPC2	H2AFZ	1
PYGO2	H2AFX	1		ANAPC2	HIST1H3H	1
PYGO2	H2AFZ	1		ANAPC2	HIST2H3D	1
PYGO2	HIST1H3H	1		ANAPC2	H3F3B	1
PYGO2	HIST2H3D	1		CDC23	HIST2H4A	1
PYGO2	H3F3B	1		CDC23	IL6	1
PYGO2	HIST1H2BK	1		CDC23	IL8	1
PYGO2	HIST3H2BB	1		CDC23	HIST1H2BK	1
PYGO2	HIST1H2BA	1		CDC23	HIST3H2BB	1
PYGO2	HIST1H2BC	1		CDC23	HIST1H2BA	1
PYGO2	HIST1H2BD	1		CDC23	HIST1H2BC	1
PYGO2	HIST1H2BL	1		CDC23	HIST1H2BD	1
PYGO2	HIST1H2BN	1		CDC23	HIST1H2BL	1
PYGO2	HIST1H2BM	1		CDC23	HIST1H2BN	1
PYGO2	HIST1H2BB	1		CDC23	HIST1H2BM	1
PYGO2	HIST1H2BH	1		CDC23	HIST1H2BB	1
PYGO2	HIST1H2BO	1		CDC23	HIST1H2BH	1
PYGO2	HIST2H2BE	1		CDC23	HIST1H2BO	1
PYGO2	HIST1H2BJ	1		CDC23	HIST2H2BE	1
AKT2	CTNNB1	1		CDC23	HIST1H2BJ	1
AKT2	CBY1	1		CDC23	H2AFB1	1
DKK2	WNT1	-1		CDC23	HIST1H2AB	1
DKK2	FZD1	-1		CDC23	HIST1H2AJ	1
DKK2	LRP6	-1		CDC23	HIST1H2AD	1
DKK2	WNT3A	-1		CDC23	HIST1H2AC	1
DKK2	WNT8A	-1		CDC23	HIST2H2AA3	1
DKK2	WNT8B	-1		CDC23	HIST2H2AC	1
DKK2	FZD2	-1		CDC23	H2AFX	1
DKK2	LRP5	-1		CDC23	H2AFZ	1
KREMEN2	WNT1	-1		CDC23	HIST1H3H	1
KREMEN2	FZD1	-1		CDC23	HIST2H3D	1
KREMEN2	LRP6	-1		CDC23	H3F3B	1
KREMEN2	WNT3A	-1		CDC27	HIST2H4A	1
KREMEN2	WNT8A	-1		CDC27	IL6	1
KREMEN2	WNT8B	-1		CDC27	IL8	1
KREMEN2	FZD2	-1		CDC27	HIST1H2BK	1
KREMEN2	LRP5	-1		CDC27	HIST3H2BB	1
KREMEN1	WNT1	-1		CDC27	HIST1H2BA	1
KREMEN1	FZD1	-1		CDC27	HIST1H2BC	1
KREMEN1	LRP6	-1		CDC27	HIST1H2BD	1
KREMEN1	WNT3A	-1		CDC27	HIST1H2BL	1
KREMEN1	WNT8A	-1		CDC27	HIST1H2BN	1
KREMEN1	WNT8B	-1		CDC27	HIST1H2BM	1
KREMEN1	FZD2	-1		CDC27	HIST1H2BB	1
KREMEN1	LRP5	-1		CDC27	HIST1H2BH	1
RHOA	DAAM2	1		CDC27	HIST1H2BO	1
RHOA	DAAM1	1		CDC27	HIST2H2BE	1
RHOA	ROCK2	1		CDC27	HIST1H2BJ	1
RHOA	ROCK1	1		CDC27	H2AFB1	1
CTNNBIP1	CTNNB1	-1		CDC27	HIST1H2AB	1
CXXC4	DVL1	-1		CDC27	HIST1H2AJ	1
CXXC4	DVL2	-1		CDC27	HIST1H2AD	1
CXXC4	DVL3	-1		CDC27	HIST1H2AC	1
SENP2	DVL1	-1		CDC27	HIST2H2AA3	1
SENP2	DVL2	-1		CDC27	HIST2H2AC	1
SENP2	DVL3	-1		CDC27	H2AFX	1
CHD8	CTNNB1	-1		CDC27	H2AFZ	1
SOX17	LEF1	-1		CDC27	HIST1H3H	1
SOX17	TCF7L2	-1		CDC27	HIST2H3D	1
SOX17	TCF7	-1		CDC27	H3F3B	1
SOX17	TCF7L1	-1		CCNC	ANGPTL4	1
PRKX	CTNNB1	1		CCNC	CD36	1
PRKX	GSK3B	1		CDK8	ANGPTL4	1
PRKX	PSEN1	1		CDK8	CD36	1
PRKACB	CTNNB1	1		CREBBP	AGT	1
PRKACB	GSK3B	1		CREBBP	NRF1	1
PRKACB	PSEN1	1		CREBBP	PPARGC1B	1
PRKACA	CTNNB1	1		CREBBP	ALAS1	1
PRKACA	GSK3B	1		CREBBP	PPARA	1
PRKACA	PSEN1	1		CREBBP	NFYB	1
PRKACG	CTNNB1	1		CREBBP	NFYC	1
PRKACG	GSK3B	1		CREBBP	NFYA	1
PRKACG	PSEN1	1		CREBBP	HMGCR-1	1
CTBP2	LEF1	-1		CREBBP	SP1	1
CTBP2	TCF7L2	-1		CREBBP	FDFT1	1
CTBP2	TCF7	-1		CREBBP	HMGCS1	1
CTBP2	TCF7L1	-1		CREBBP	ABCA1	1
CSNK1A1L	AXIN1	1		CREBBP	ABCB4	1
CSNK1A1L	CTNNB1	1		CREBBP	ACADM	1
CSNK1A1L	AXIN2	1		CREBBP	ACOX1-1	1
TBL1Y	APC	1		CREBBP	ACSL1	1
TBL1Y	APC2	1		CREBBP	ANGPTL4	1
CER1	WNT1	-1		CREBBP	ANKRD1	1
CER1	WNT7A	-1		CREBBP	APOA1	1
CER1	WNT7B	-1		CREBBP	APOA2	1
CER1	WNT6	-1		CREBBP	APOA5	1
CER1	WNT2B	-1		CREBBP	CD36	1
CER1	WNT16	-1		CREBBP	CPT1A	1
CER1	WNT4	-1		CREBBP	CPT2	1
CER1	WNT9B	-1		CREBBP	CTGF	1
CER1	WNT9A	-1		CREBBP	CYP1A1	1
CER1	WNT2	-1		CREBBP	CYP4A11	1
CER1	WNT3A	-1		CREBBP	CYP7A1	1
CER1	WNT10A	-1		CREBBP	FABP1	1
CER1	WNT8A	-1		CREBBP	FADS1	1
CER1	WNT3	-1		CREBBP	SLC27A1	1
CER1	WNT11	-1		CREBBP	FHL2	1
CER1	WNT10B	-1		CREBBP	G0S2	1
CER1	WNT5A	-1		CREBBP	GLIPR1	1
CER1	WNT5B	-1		CREBBP	GRHL1	1
CER1	WNT8B	-1		CREBBP	HMGCS2	1
SFRP4	WNT1	-1		CREBBP	ME1	1
SFRP4	FZD1	-1		CREBBP	NPAS2	1
SFRP4	WNT7A	-1		CREBBP	PEX11A	1
SFRP4	WNT7B	-1		CREBBP	PLIN2	1
SFRP4	WNT6	-1		CREBBP	RGL1	1
SFRP4	WNT2B	-1		CREBBP	SULT2A1	1
SFRP4	WNT16	-1		CREBBP	TIAM2	1
SFRP4	WNT4	-1		CREBBP	TNFRSF21	1
SFRP4	WNT9B	-1		CREBBP	TRIB3	1
SFRP4	WNT9A	-1		CREBBP	TXNRD1	1
SFRP4	WNT2	-1		CREBBP	UGT1A9	1
SFRP4	WNT3A	-1		CREBBP	SREBF2	1
SFRP4	WNT10A	-1		MED8	ANGPTL4	1
SFRP4	WNT8A	-1		MED8	CD36	1
SFRP4	WNT3	-1		MED6	ANGPTL4	1
SFRP4	WNT11	-1		MED6	CD36	1
SFRP4	WNT10B	-1		MED13L	ANGPTL4	1
SFRP4	WNT5A	-1		MED13L	CD36	1
SFRP4	WNT5B	-1		MED19	ANGPTL4	1
SFRP4	WNT8B	-1		MED19	CD36	1
SFRP4	FZD5	-1		MED20	ANGPTL4	1
SFRP4	FZD2	-1		MED20	CD36	1
SFRP4	FZD4	-1		MED11	ANGPTL4	1
SFRP4	FZD8	-1		MED11	CD36	1
SFRP4	FZD6	-1		MED13	ANGPTL4	1
SFRP4	FZD3	-1		MED13	CD36	1
SFRP4	FZD9	-1		MED24	ANGPTL4	1
SFRP4	FZD10	-1		MED24	CD36	1
SFRP4	FZD7	-1		MED21	ANGPTL4	1
SFRP2	WNT1	-1		MED21	CD36	1
SFRP2	FZD1	-1		MED15	ANGPTL4	1
SFRP2	WNT7A	-1		MED15	CD36	1
SFRP2	WNT7B	-1		MED23	ANGPTL4	1
SFRP2	WNT6	-1		MED23	CD36	1
SFRP2	WNT2B	-1		MED22	ANGPTL4	1
SFRP2	WNT16	-1		MED22	CD36	1
SFRP2	WNT4	-1		MED9	ANGPTL4	1
SFRP2	WNT9B	-1		MED9	CD36	1
SFRP2	WNT9A	-1		MED27	ANGPTL4	1
SFRP2	WNT2	-1		MED27	CD36	1
SFRP2	WNT3A	-1		MED17	ANGPTL4	1
SFRP2	WNT10A	-1		MED17	CD36	1
SFRP2	WNT8A	-1		CDK19	ANGPTL4	1
SFRP2	WNT3	-1		CDK19	CD36	1
SFRP2	WNT11	-1		MED29	ANGPTL4	1
SFRP2	WNT10B	-1		MED29	CD36	1
SFRP2	WNT5A	-1		MED25	ANGPTL4	1
SFRP2	WNT5B	-1		MED25	CD36	1
SFRP2	WNT8B	-1		MED26	ANGPTL4	1
SFRP2	FZD5	-1		MED26	CD36	1
SFRP2	FZD2	-1		MED14	ANGPTL4	1
SFRP2	FZD4	-1		MED14	CD36	1
SFRP2	FZD8	-1		MED30	ANGPTL4	1
SFRP2	FZD6	-1		MED30	CD36	1
SFRP2	FZD3	-1		MED12	ANGPTL4	1
SFRP2	FZD9	-1		MED12	CD36	1
SFRP2	FZD10	-1		MED16	ANGPTL4	1
SFRP2	FZD7	-1		MED16	CD36	1
SFRP5	WNT1	-1		MED31	ANGPTL4	1
SFRP5	FZD1	-1		MED31	CD36	1
SFRP5	WNT7A	-1		MED7	ANGPTL4	1
SFRP5	WNT7B	-1		MED7	CD36	1
SFRP5	WNT6	-1		MED10	ANGPTL4	1
SFRP5	WNT2B	-1		MED10	CD36	1
SFRP5	WNT16	-1		MED18	ANGPTL4	1
SFRP5	WNT4	-1		MED18	CD36	1
SFRP5	WNT9B	-1		MED4	ANGPTL4	1
SFRP5	WNT9A	-1		MED4	CD36	1
SFRP5	WNT2	-1		PPARG	ANGPTL4	1
SFRP5	WNT3A	-1		PPARG	CD36	1
SFRP5	WNT10A	-1		NCOA3	ANGPTL4	1
SFRP5	WNT8A	-1		NCOA3	CD36	1
SFRP5	WNT3	-1		MED1	AGT	1
SFRP5	WNT11	-1		MED1	NRF1	1
SFRP5	WNT10B	-1		MED1	PPARGC1B	1
SFRP5	WNT5A	-1		MED1	ALAS1	1
SFRP5	WNT5B	-1		MED1	PPARA	1
SFRP5	WNT8B	-1		MED1	NFYB	1
SFRP5	FZD5	-1		MED1	NFYC	1
SFRP5	FZD2	-1		MED1	NFYA	1
SFRP5	FZD4	-1		MED1	HMGCR-1	1
SFRP5	FZD8	-1		MED1	SP1	1
SFRP5	FZD6	-1		MED1	FDFT1	1
SFRP5	FZD3	-1		MED1	HMGCS1	1
SFRP5	FZD9	-1		MED1	ABCA1	1
SFRP5	FZD10	-1		MED1	ABCB4	1
SFRP5	FZD7	-1		MED1	ACADM	1
SFRP1	WNT1	-1		MED1	ACOX1-1	1
SFRP1	FZD1	-1		MED1	ACSL1	1
SFRP1	WNT7A	-1		MED1	ANGPTL4	1
SFRP1	WNT7B	-1		MED1	ANKRD1	1
SFRP1	WNT6	-1		MED1	APOA1	1
SFRP1	WNT2B	-1		MED1	APOA2	1
SFRP1	WNT16	-1		MED1	APOA5	1
SFRP1	WNT4	-1		MED1	CD36	1
SFRP1	WNT9B	-1		MED1	CPT1A	1
SFRP1	WNT9A	-1		MED1	CPT2	1
SFRP1	WNT2	-1		MED1	CTGF	1
SFRP1	WNT3A	-1		MED1	CYP1A1	1
SFRP1	WNT10A	-1		MED1	CYP4A11	1
SFRP1	WNT8A	-1		MED1	CYP7A1	1
SFRP1	WNT3	-1		MED1	FABP1	1
SFRP1	WNT11	-1		MED1	FADS1	1
SFRP1	WNT10B	-1		MED1	SLC27A1	1
SFRP1	WNT5A	-1		MED1	FHL2	1
SFRP1	WNT5B	-1		MED1	G0S2	1
SFRP1	WNT8B	-1		MED1	GLIPR1	1
SFRP1	FZD5	-1		MED1	GRHL1	1
SFRP1	FZD2	-1		MED1	HMGCS2	1
SFRP1	FZD4	-1		MED1	ME1	1
SFRP1	FZD8	-1		MED1	NPAS2	1
SFRP1	FZD6	-1		MED1	PEX11A	1
SFRP1	FZD3	-1		MED1	PLIN2	1
SFRP1	FZD9	-1		MED1	RGL1	1
SFRP1	FZD10	-1		MED1	SULT2A1	1
SFRP1	FZD7	-1		MED1	TIAM2	1
RAC1	MAPK10	1		MED1	TNFRSF21	1
RAC1	MAPK9	1		MED1	TRIB3	1
RAC1	MAPK8	1		MED1	TXNRD1	1
RAC2	MAPK10	1		MED1	UGT1A9	1
RAC2	MAPK9	1		MED1	SREBF2	1
RAC2	MAPK8	1		NCOA1	AGT	1
RAC3	MAPK10	1		NCOA1	NRF1	1
RAC3	MAPK9	1		NCOA1	PPARGC1B	1
RAC3	MAPK8	1		NCOA1	ALAS1	1
DVL1	WNT1	1		NCOA1	PPARA	1
DVL1	FZD1	1		NCOA1	NFYB	1
DVL1	LRP6	1		NCOA1	NFYC	1
DVL1	AXIN1	-1		NCOA1	NFYA	1
DVL1	CTNNB1	-1		NCOA1	HMGCR-1	1
DVL1	PROC	-1		NCOA1	SP1	1
DVL1	PPP2R5D	1		NCOA1	FDFT1	1
DVL1	GSK3B	1		NCOA1	HMGCS1	1
DVL1	NEXT	-1		NCOA1	ABCA1	1
DVL1	NICD	-1		NCOA1	ABCB4	1
DVL1	WNT3A	1		NCOA1	ACADM	1
DVL1	WNT8A	1		NCOA1	ACOX1-1	1
DVL1	WNT8B	1		NCOA1	ACSL1	1
DVL1	FZD5	1		NCOA1	ANGPTL4	1
DVL1	PI4K2A	1		NCOA1	ANKRD1	1
DVL1	DVL2	1		NCOA1	APOA1	1
DVL1	DVL3	1		NCOA1	APOA2	1
DVL1	GSK3A	1		NCOA1	APOA5	1
DVL1	FZD2	1		NCOA1	CD36	1
DVL1	LRP5	1		NCOA1	CPT1A	1
DVL1	RPS27A	1		NCOA1	CPT2	1
DVL1	UBA52	1		NCOA1	CTGF	1
DVL1	UBB	1		NCOA1	CYP1A1	1
DVL1	UBC	1		NCOA1	CYP4A11	1
DVL1	KLHL12	1		NCOA1	CYP7A1	1
DVL1	CUL3	1		NCOA1	FABP1	1
DVL1	RBX1	1		NCOA1	FADS1	1
DVL1	HECW1	1		NCOA1	SLC27A1	1
DVL1	VANGL2	1		NCOA1	FHL2	1
DVL1	VANGL1	1		NCOA1	G0S2	1
DVL1	PRICKLE2	1		NCOA1	GLIPR1	1
DVL1	PRICKLE1	1		NCOA1	GRHL1	1
DVL1	CSNK2B	1		NCOA1	HMGCS2	1
DVL1	CSNK2A1	1		NCOA1	ME1	1
DVL1	CSNK2A2	1		NCOA1	NPAS2	1
DVL1	DVL1	1		NCOA1	PEX11A	1
WNT1	DVL1	1		NCOA1	PLIN2	1
WNT1	FZD1	1		NCOA1	RGL1	1
WNT1	LRP6	1		NCOA1	SULT2A1	1
WNT1	AXIN1	1		NCOA1	TIAM2	1
WNT1	GSK3B	1		NCOA1	TNFRSF21	1
WNT1	FZD5	1		NCOA1	TRIB3	1
WNT1	DVL2	1		NCOA1	TXNRD1	1
WNT1	DVL3	1		NCOA1	UGT1A9	1
WNT1	FZD2	1		NCOA1	SREBF2	1
WNT1	LRP5	1		NCOA2	AGT	1
WNT1	FZD4	1		NCOA2	NRF1	1
WNT1	FZD8	1		NCOA2	PPARGC1B	1
WNT1	FZD6	1		NCOA2	ALAS1	1
WNT1	FZD3	1		NCOA2	PPARA	1
WNT1	FZD9	1		NCOA2	NFYB	1
WNT1	FZD10	1		NCOA2	NFYC	1
WNT1	FZD7	1		NCOA2	NFYA	1
FZD1	DVL1	1		NCOA2	HMGCR-1	1
FZD1	WNT1	1		NCOA2	SP1	1
FZD1	LRP6	1		NCOA2	FDFT1	1
FZD1	AXIN1	1		NCOA2	HMGCS1	1
FZD1	GSK3B	1		NCOA2	ABCA1	1
FZD1	WNT3A	1		NCOA2	ABCB4	1
FZD1	WNT8A	1		NCOA2	ACADM	1
FZD1	WNT8B	1		NCOA2	ACOX1-1	1
FZD1	DVL2	1		NCOA2	ACSL1	1
FZD1	DVL3	1		NCOA2	ANGPTL4	1
FZD1	LRP5	1		NCOA2	ANKRD1	1
LRP6	DVL1	1		NCOA2	APOA1	1
LRP6	WNT1	1		NCOA2	APOA2	1
LRP6	FZD1	1		NCOA2	APOA5	1
LRP6	AXIN1	1		NCOA2	CD36	1
LRP6	GSK3B	1		NCOA2	CPT1A	1
LRP6	WNT3A	1		NCOA2	CPT2	1
LRP6	WNT8A	1		NCOA2	CTGF	1
LRP6	WNT8B	1		NCOA2	CYP1A1	1
LRP6	FZD5	1		NCOA2	CYP4A11	1
LRP6	PI4K2A	1		NCOA2	CYP7A1	1
LRP6	PPP2R5A	1		NCOA2	FABP1	1
LRP6	DVL2	1		NCOA2	FADS1	1
LRP6	DVL3	1		NCOA2	SLC27A1	1
LRP6	GSK3A	1		NCOA2	FHL2	1
LRP6	FZD2	1		NCOA2	G0S2	1
LRP6	LRP5	1		NCOA2	GLIPR1	1
LRP6	RPS27A	1		NCOA2	GRHL1	1
LRP6	UBA52	1		NCOA2	HMGCS2	1
LRP6	UBB	1		NCOA2	ME1	1
LRP6	UBC	1		NCOA2	NPAS2	1
LRP6	FZD4	1		NCOA2	PEX11A	1
LRP6	FZD8	1		NCOA2	PLIN2	1
LRP6	FZD6	1		NCOA2	RGL1	1
LRP6	ZNRF3	1		NCOA2	SULT2A1	1
LRP6	RNF43	1		NCOA2	TIAM2	1
LRP6	FZD3	1		NCOA2	TNFRSF21	1
LRP6	FZD9	1		NCOA2	TRIB3	1
LRP6	FZD10	1		NCOA2	TXNRD1	1
LRP6	FZD7	1		NCOA2	UGT1A9	1
LRP6	LRP6	1		NCOA2	SREBF2	1
AXIN1	DVL1	1		HELZ2	AGT	1
AXIN1	WNT1	1		HELZ2	NRF1	1
AXIN1	FZD1	1		HELZ2	PPARGC1B	1
AXIN1	LRP6	1		HELZ2	ALAS1	1
AXIN1	CTNNB1	1		HELZ2	PPARA	1
AXIN1	PPP2R5D	1		HELZ2	NFYB	1
AXIN1	GSK3B	1		HELZ2	NFYC	1
AXIN1	WNT3A	1		HELZ2	NFYA	1
AXIN1	WNT8A	1		HELZ2	HMGCR-1	1
AXIN1	WNT8B	1		HELZ2	SP1	1
AXIN1	FZD5	1		HELZ2	FDFT1	1
AXIN1	PPP2R5A	1		HELZ2	HMGCS1	1
AXIN1	DVL2	1		HELZ2	ABCA1	1
AXIN1	DVL3	1		HELZ2	ABCB4	1
AXIN1	GSK3A	1		HELZ2	ACADM	1
AXIN1	APC	1		HELZ2	ACOX1-1	1
AXIN1	CSNK1A1	1		HELZ2	ACSL1	1
AXIN1	AMER1	1		HELZ2	ANGPTL4	1
AXIN1	PPP2R1A	1		HELZ2	ANKRD1	1
AXIN1	PPP2R1B	1		HELZ2	APOA1	1
AXIN1	PPP2R5B	1		HELZ2	APOA2	1
AXIN1	PPP2R5C	1		HELZ2	APOA5	1
AXIN1	PPP2R5E	1		HELZ2	CD36	1
AXIN1	PPP2CA	1		HELZ2	CPT1A	1
AXIN1	PPP2CB	1		HELZ2	CPT2	1
AXIN1	FZD2	1		HELZ2	CTGF	1
AXIN1	LRP5	1		HELZ2	CYP1A1	1
AXIN1	RPS27A	1		HELZ2	CYP4A11	1
AXIN1	UBA52	1		HELZ2	CYP7A1	1
AXIN1	UBB	1		HELZ2	FABP1	1
AXIN1	UBC	1		HELZ2	FADS1	1
AXIN1	RNF146	1		HELZ2	SLC27A1	1
AXIN1	SMURF2	1		HELZ2	FHL2	1
AXIN1	TNKS2	1		HELZ2	G0S2	1
AXIN1	TNKS	1		HELZ2	GLIPR1	1
AXIN1	CSNK1E	1		HELZ2	GRHL1	1
AXIN1	APC2	1		HELZ2	HMGCS2	1
CTNNB1	AXIN1	1		HELZ2	ME1	1
CTNNB1	CCND1	1		HELZ2	NPAS2	1
CTNNB1	PPARD	1		HELZ2	PEX11A	1
CTNNB1	MYC	1		HELZ2	PLIN2	1
CTNNB1	CREBBP	1		HELZ2	RGL1	1
CTNNB1	PPP2R5D	1		HELZ2	SULT2A1	1
CTNNB1	GJA1	1		HELZ2	TIAM2	1
CTNNB1	GSK3B	1		HELZ2	TNFRSF21	1
CTNNB1	CCND2	1		HELZ2	TRIB3	1
CTNNB1	EP300	1		HELZ2	TXNRD1	1
CTNNB1	KAT5	1		HELZ2	UGT1A9	1
CTNNB1	TRRAP	1		HELZ2	SREBF2	1
CTNNB1	MED1	1		EP300	ANGPTL4	1
CTNNB1	PITX2	1		EP300	CD36	1
CTNNB1	LDB1	1		EP300	CPT1A	1
CTNNB1	HDAC1	1		EP300	NPAS2	1
CTNNB1	LEF1	1		EP300	NR1D1	1
CTNNB1	DKK1	1		EP300	ARNTL	1
CTNNB1	PPP2R5A	1		EP300	SREBF1	1
CTNNB1	APC	1		RORA	CPT1A	1
CTNNB1	TCF7L2	-1		RORA	NPAS2	1
CTNNB1	AXIN2	1		RORA	NR1D1	1
CTNNB1	INCENP	1		RORA	ARNTL	1
CTNNB1	CDX1	1		RORA	SREBF1	1
CTNNB1	CYR61	1		WWTR1	CTGF	1
CTNNB1	NEUROG1	1		YAP1	CTGF	1
CTNNB1	CAMK4	1		ARNTL2	SERPINE1	1
CTNNB1	CDH1	-1		NR3C1	PER2	1
CTNNB1	FGF4	1		ACE	AGT	1
CTNNB1	CACNA1G	1		PRKACA	NFATC2	1
CTNNB1	SNAI2	1		PRKACA	CAMK2A	1
CTNNB1	CDX4	1		PRKACA	PPP3R1	1
CTNNB1	SP5	1		PRKACA	TLN1	1
CTNNB1	TRUE	1		PRKACA	MYH11	1
CTNNB1	IGF2BP1	1		PRKACA	CALD1	1
CTNNB1	VCAN	1		PRKACA	VCL	1
CTNNB1	ID2	1		PRKACA	SORBS3	1
CTNNB1	SALL4	1		PRKACA	SORBS1	1
CTNNB1	IL8	1		PRKACA	LMOD1	1
CTNNB1	MMP9	1		PRKACA	ITGA1	1
CTNNB1	KRT1	1		PRKACA	PXN	1
CTNNB1	MMP2	1		PRKACA	ITGB5	1
CTNNB1	KCNIP4	1		PRKACA	CALM3	1
CTNNB1	CDKN2A	-1		PRKACA	NFATC1	1
CTNNB1	MT-CO2	1		PRKACA	ADRBK1	1
CTNNB1	DKK4	1		PRKACA	PPP3CA	1
CTNNB1	ZCCHC12	1		PRKACA	PPP3CB	1
CTNNB1	MITF	1		PRKACA	MYL12B	1
CTNNB1	TCF7	1		PRKACA	MYL6B	1
CTNNB1	CSNK1A1	1		PRKACA	MYL6	1
CTNNB1	AMER1	1		PRKACA	MYL9	1
CTNNB1	PPP2R1A	1		PRKACA	TPM1	1
CTNNB1	PPP2R1B	1		PRKACA	TPM3	1
CTNNB1	PPP2R5B	1		PRKACA	TPM4	1
CTNNB1	PPP2R5C	1		PRKACA	TPM2	1
CTNNB1	PPP2R5E	1		PRKACA	ACTA2	1
CTNNB1	PPP2CA	1		PRKACA	ACTG2	1
CTNNB1	PPP2CB	1		PRKACA	NFATC3	1
CTNNB1	HIST3H3	1		PRKACA	CREB1	1
CTNNB1	HIST2H4A	1		PRKACA	AQP2	1
CTNNB1	H2AFB1	1		PRKACA	MLXIPL	1
CTNNB1	HIST1H2AB	1		PRKACA	PFKFB1	1
CTNNB1	HIST1H2AJ	1		PRKACA	LIPE	1
CTNNB1	HIST1H2AD	1		PRKACB	NFATC2	1
CTNNB1	HIST1H2AC	1		PRKACB	CAMK2A	1
CTNNB1	HIST2H2AA3	1		PRKACB	PPP3R1	1
CTNNB1	HIST2H2AC	1		PRKACB	TLN1	1
CTNNB1	H2AFX	1		PRKACB	MYH11	1
CTNNB1	H2AFZ	1		PRKACB	CALD1	1
CTNNB1	HIST1H3H	1		PRKACB	VCL	1
CTNNB1	HIST2H3D	1		PRKACB	SORBS3	1
CTNNB1	H3F3B	1		PRKACB	SORBS1	1
CTNNB1	HIST1H2BK	1		PRKACB	LMOD1	1
CTNNB1	HIST3H2BB	1		PRKACB	ITGA1	1
CTNNB1	HIST1H2BA	1		PRKACB	PXN	1
CTNNB1	HIST1H2BC	1		PRKACB	ITGB5	1
CTNNB1	HIST1H2BD	1		PRKACB	CALM3	1
CTNNB1	HIST1H2BL	1		PRKACB	NFATC1	1
CTNNB1	HIST1H2BN	1		PRKACB	ADRBK1	1
CTNNB1	HIST1H2BM	1		PRKACB	PPP3CA	1
CTNNB1	HIST1H2BB	1		PRKACB	PPP3CB	1
CTNNB1	HIST1H2BH	1		PRKACB	MYL12B	1
CTNNB1	HIST1H2BO	1		PRKACB	MYL6B	1
CTNNB1	HIST2H2BE	1		PRKACB	MYL6	1
CTNNB1	HIST1H2BJ	1		PRKACB	MYL9	1
CTNNB1	TCF7L1	1		PRKACB	TPM1	1
CREBBP	CCND1	1		PRKACB	TPM3	1
CREBBP	PPARD	1		PRKACB	TPM4	1
CREBBP	MYC	1		PRKACB	TPM2	1
CREBBP	CCND2	1		PRKACB	ACTA2	1
CREBBP	LEF1	1		PRKACB	ACTG2	1
CREBBP	TCF7L2	1		PRKACB	NFATC3	1
CREBBP	TCF7	1		PRKACB	CREB1	1
CREBBP	TCF7L1	1		PRKACB	AQP2	1
CTBP1	CCND1	1		PRKACB	MLXIPL	1
CTBP1	PPARD	1		PRKACB	PFKFB1	1
CTBP1	MYC	1		PRKACB	LIPE	1
CTBP1	LEF1	-1		PRKACG	NFATC2	1
CTBP1	TCF7L2	-1		PRKACG	CAMK2A	1
CTBP1	TCF7	-1		PRKACG	PPP3R1	1
CTBP1	TCF7L1	-1		PRKACG	TLN1	1
TLE1	CCND1	1		PRKACG	MYH11	1
TLE1	PPARD	1		PRKACG	CALD1	1
TLE1	MYC	1		PRKACG	VCL	1
HNF1A	CCND1	1		PRKACG	SORBS3	1
HNF1A	PPARD	1		PRKACG	SORBS1	1
HNF1A	MYC	1		PRKACG	LMOD1	1
NLK	CTNNB1	-1		PRKACG	ITGA1	1
NLK	CREBBP	-1		PRKACG	PXN	1
NLK	CTBP1	-1		PRKACG	ITGB5	1
NLK	TLE1	-1		PRKACG	CALM3	1
NLK	HNF1A	-1		PRKACG	NFATC1	1
NLK	SMAD4	-1		PRKACG	ADRBK1	1
NLK	LEF1	1		PRKACG	PPP3CA	1
NLK	TCF7L2	1		PRKACG	PPP3CB	1
NLK	TCF7	1		PRKACG	MYL12B	1
NLK	TCF7L1	1		PRKACG	MYL6B	1
PPP2R5D	AXIN1	1		PRKACG	MYL6	1
PPP2R5D	CTNNB1	1		PRKACG	MYL9	1
PPP2R5D	PROC	1		PRKACG	TPM1	1
PPP2R5D	AKT1	1		PRKACG	TPM3	1
PPP2R5D	GSK3B	1		PRKACG	TPM4	1
PPP2R5D	APC	1		PRKACG	TPM2	1
PPP2R5D	CSNK1A1	1		PRKACG	ACTA2	1
PPP2R5D	AMER1	1		PRKACG	ACTG2	1
PPP2R5D	PPP2R1A	1		PRKACG	NFATC3	1
PPP2R5D	PPP2R1B	1		PRKACG	CREB1	1
PPP2R5D	PPP2CA	1		PRKACG	AQP2	1
PPP2R5D	PPP2CB	1		PRKACG	MLXIPL	1
SMAD4	CCND1	1		PRKACG	PFKFB1	1
SMAD4	PPARD	1		PRKACG	LIPE	1
SMAD4	MYC	1		ITPR2	NFATC2	1
SMAD4	LEF1	1		ITPR2	CAMK2A	1
SMAD4	TCF7L2	1		ITPR2	PPP3R1	1
SMAD4	TCF7	1		ITPR2	TLN1	1
SMAD4	TCF7L1	1		ITPR2	MYH11	1
PDPK1	AKT1	1		ITPR2	CALD1	1
AKT1	CTNNB1	1		ITPR2	VCL	1
AKT1	GSK3B	1		ITPR2	SORBS3	1
AKT1	IKBKB	1		ITPR2	SORBS1	1
AKT1	CHUK	1		ITPR2	LMOD1	1
AKT1	IKBKG	1		ITPR2	ITGA1	1
AKT1	CBY1	1		ITPR2	PXN	1
GSK3B	DVL1	1		ITPR2	ITGB5	1
GSK3B	WNT1	1		ITPR2	CALM3	1
GSK3B	FZD1	1		ITPR2	NFATC1	1
GSK3B	LRP6	1		ITPR2	ADRBK1	1
GSK3B	AXIN1	1		ITPR2	PPP3CA	1
GSK3B	CTNNB1	1		ITPR2	PPP3CB	1
GSK3B	PROC	1		ITPR2	MYL12B	1
GSK3B	PPP2R5D	1		ITPR2	MYL6B	1
GSK3B	WNT3A	1		ITPR2	MYL6	1
GSK3B	WNT8A	1		ITPR2	MYL9	1
GSK3B	WNT8B	1		ITPR2	TPM1	1
GSK3B	FZD5	1		ITPR2	TPM3	1
GSK3B	PPP2R5A	1		ITPR2	TPM4	1
GSK3B	DVL2	1		ITPR2	TPM2	1
GSK3B	DVL3	1		ITPR2	ACTA2	1
GSK3B	APC	1		ITPR2	ACTG2	1
GSK3B	CSNK1A1	1		ITPR2	NFATC3	1
GSK3B	AMER1	1		ITPR2	STIM1	1
GSK3B	PPP2R1A	1		ITPR3	NFATC2	1
GSK3B	PPP2R1B	1		ITPR3	CAMK2A	1
GSK3B	PPP2R5B	1		ITPR3	PPP3R1	1
GSK3B	PPP2R5C	1		ITPR3	TLN1	1
GSK3B	PPP2R5E	1		ITPR3	MYH11	1
GSK3B	PPP2CA	1		ITPR3	CALD1	1
GSK3B	PPP2CB	1		ITPR3	VCL	1
GSK3B	FZD2	1		ITPR3	SORBS3	1
GSK3B	LRP5	1		ITPR3	SORBS1	1
GSK3B	FRAT2	1		ITPR3	LMOD1	1
GSK3B	FRAT1	1		ITPR3	ITGA1	1
NICD	HES7	1		ITPR3	PXN	1
NICD	LFNG	1		ITPR3	ITGB5	1
NICD	HEY2	1		ITPR3	CALM3	1
NICD	HES1	1		ITPR3	NFATC1	1
LFNG	NEXT	-1		ITPR3	ADRBK1	1
LFNG	NICD	-1		ITPR3	PPP3CA	1
EP300	CCND2	1		ITPR3	PPP3CB	1
EP300	LEF1	1		ITPR3	MYL12B	1
EP300	TCF7L2	1		ITPR3	MYL6B	1
EP300	CDX1	1		ITPR3	MYL6	1
EP300	TCF7	1		ITPR3	MYL9	1
EP300	TCF7L1	1		ITPR3	TPM1	1
KAT5	CCND2	1		ITPR3	TPM3	1
KAT5	HIST3H3	1		ITPR3	TPM4	1
KAT5	HIST2H4A	1		ITPR3	TPM2	1
KAT5	H2AFB1	1		ITPR3	ACTA2	1
KAT5	HIST1H2AB	1		ITPR3	ACTG2	1
KAT5	HIST1H2AJ	1		ITPR3	NFATC3	1
KAT5	HIST1H2AD	1		ITPR3	STIM1	1
KAT5	HIST1H2AC	1		ITPR1	NFATC2	1
KAT5	HIST2H2AA3	1		ITPR1	CAMK2A	1
KAT5	HIST2H2AC	1		ITPR1	PPP3R1	1
KAT5	H2AFX	1		ITPR1	TLN1	1
KAT5	H2AFZ	1		ITPR1	MYH11	1
KAT5	HIST1H2BK	1		ITPR1	CALD1	1
KAT5	HIST3H2BB	1		ITPR1	VCL	1
KAT5	HIST1H2BA	1		ITPR1	SORBS3	1
KAT5	HIST1H2BC	1		ITPR1	SORBS1	1
KAT5	HIST1H2BD	1		ITPR1	LMOD1	1
KAT5	HIST1H2BL	1		ITPR1	ITGA1	1
KAT5	HIST1H2BN	1		ITPR1	PXN	1
KAT5	HIST1H2BM	1		ITPR1	ITGB5	1
KAT5	HIST1H2BB	1		ITPR1	CALM3	1
KAT5	HIST1H2BH	1		ITPR1	NFATC1	1
KAT5	HIST1H2BO	1		ITPR1	ADRBK1	1
KAT5	HIST2H2BE	1		ITPR1	PPP3CA	1
KAT5	HIST1H2BJ	1		ITPR1	PPP3CB	1
TRRAP	CCND2	1		ITPR1	MYL12B	1
TRRAP	HIST3H3	1		ITPR1	MYL6B	1
TRRAP	HIST2H4A	1		ITPR1	MYL6	1
TRRAP	H2AFB1	1		ITPR1	MYL9	1
TRRAP	HIST1H2AB	1		ITPR1	TPM1	1
TRRAP	HIST1H2AJ	1		ITPR1	TPM3	1
TRRAP	HIST1H2AD	1		ITPR1	TPM4	1
TRRAP	HIST1H2AC	1		ITPR1	TPM2	1
TRRAP	HIST2H2AA3	1		ITPR1	ACTA2	1
TRRAP	HIST2H2AC	1		ITPR1	ACTG2	1
TRRAP	H2AFX	1		ITPR1	NFATC3	1
TRRAP	H2AFZ	1		ITPR1	STIM1	1
TRRAP	HIST1H2BK	1		DAGLA	NFATC2	1
TRRAP	HIST3H2BB	1		DAGLA	CAMK2A	1
TRRAP	HIST1H2BA	1		DAGLA	PPP3R1	1
TRRAP	HIST1H2BC	1		DAGLA	TLN1	1
TRRAP	HIST1H2BD	1		DAGLA	MYH11	1
TRRAP	HIST1H2BL	1		DAGLA	CALD1	1
TRRAP	HIST1H2BN	1		DAGLA	VCL	1
TRRAP	HIST1H2BM	1		DAGLA	SORBS3	1
TRRAP	HIST1H2BB	1		DAGLA	SORBS1	1
TRRAP	HIST1H2BH	1		DAGLA	LMOD1	1
TRRAP	HIST1H2BO	1		DAGLA	ITGA1	1
TRRAP	HIST2H2BE	1		DAGLA	PXN	1
TRRAP	HIST1H2BJ	1		DAGLA	ITGB5	1
PITX2	CCND2	1		DAGLA	CALM3	1
PITX2	LEF1	1		DAGLA	NFATC1	1
LDB1	CCND2	1		DAGLA	CARD11	1
HDAC1	CREBBP	1		DAGLA	ADRBK1	1
HDAC1	CTBP1	1		DAGLA	PPP3CA	1
HDAC1	TLE1	1		DAGLA	PPP3CB	1
HDAC1	HNF1A	1		DAGLA	MYL12B	1
LEF1	CCND1	1		DAGLA	MYL6B	1
LEF1	PPARD	1		DAGLA	MYL6	1
LEF1	MYC	1		DAGLA	MYL9	1
LEF1	GJA1	1		DAGLA	TPM1	1
LEF1	CCND2	1		DAGLA	TPM3	1
LEF1	PITX2	1		DAGLA	TPM4	1
LEF1	AXIN2	1		DAGLA	TPM2	1
LEF1	CDX1	1		DAGLA	ACTA2	1
LEF1	CDH1	-1		DAGLA	ACTG2	1
LEF1	FGF4	1		DAGLA	NFATC3	1
LEF1	CACNA1G	1		DAGLA	PRKCB	1
LEF1	SNAI2	1		DAGLA	PRKCA	1
LEF1	CDX4	1		DAGLA	PRKCG	1
LEF1	SP5	1		DAGLB	NFATC2	1
LEF1	TRUE	1		DAGLB	CAMK2A	1
LEF1	SALL4	1		DAGLB	PPP3R1	1
LEF1	MMP9	1		DAGLB	TLN1	1
LEF1	KRT1	1		DAGLB	MYH11	1
LEF1	MMP2	1		DAGLB	CALD1	1
LEF1	KCNIP4	1		DAGLB	VCL	1
LEF1	CDKN2A	-1		DAGLB	SORBS3	1
LEF1	MT-CO2	1		DAGLB	SORBS1	1
LEF1	DKK4	1		DAGLB	LMOD1	1
LEF1	MITF	1		DAGLB	ITGA1	1
LEF1	HIST3H3	1		DAGLB	PXN	1
LEF1	HIST2H4A	1		DAGLB	ITGB5	1
LEF1	H2AFB1	1		DAGLB	CALM3	1
LEF1	HIST1H2AB	1		DAGLB	NFATC1	1
LEF1	HIST1H2AJ	1		DAGLB	CARD11	1
LEF1	HIST1H2AD	1		DAGLB	ADRBK1	1
LEF1	HIST1H2AC	1		DAGLB	PPP3CA	1
LEF1	HIST2H2AA3	1		DAGLB	PPP3CB	1
LEF1	HIST2H2AC	1		DAGLB	MYL12B	1
LEF1	H2AFX	1		DAGLB	MYL6B	1
LEF1	H2AFZ	1		DAGLB	MYL6	1
LEF1	HIST1H3H	1		DAGLB	MYL9	1
LEF1	HIST2H3D	1		DAGLB	TPM1	1
LEF1	H3F3B	1		DAGLB	TPM3	1
LEF1	HIST1H2BK	1		DAGLB	TPM4	1
LEF1	HIST3H2BB	1		DAGLB	TPM2	1
LEF1	HIST1H2BA	1		DAGLB	ACTA2	1
LEF1	HIST1H2BC	1		DAGLB	ACTG2	1
LEF1	HIST1H2BD	1		DAGLB	NFATC3	1
LEF1	HIST1H2BL	1		DAGLB	PRKCB	1
LEF1	HIST1H2BN	1		DAGLB	PRKCA	1
LEF1	HIST1H2BM	1		DAGLB	PRKCG	1
LEF1	HIST1H2BB	1		DGKA	NFATC2	1
LEF1	HIST1H2BH	1		DGKA	CAMK2A	1
LEF1	HIST1H2BO	1		DGKA	PPP3R1	1
LEF1	HIST2H2BE	1		DGKA	TLN1	1
LEF1	HIST1H2BJ	1		DGKA	MYH11	1
LEF1	JUN	1		DGKA	CALD1	1
LEF1	FOSL1	1		DGKA	VCL	1
LEF1	MMP7	1		DGKA	SORBS3	1
LEF1	CCND3	1		DGKA	SORBS1	1
WNT7A	FZD1	1		DGKA	LMOD1	1
WNT7A	FZD5	1		DGKA	ITGA1	1
WNT7A	FZD2	1		DGKA	PXN	1
WNT7A	FZD4	1		DGKA	ITGB5	1
WNT7A	FZD8	1		DGKA	CALM3	1
WNT7A	FZD6	1		DGKA	NFATC1	1
WNT7A	FZD3	1		DGKA	CARD11	1
WNT7A	FZD9	1		DGKA	ADRBK1	1
WNT7A	FZD10	1		DGKA	PPP3CA	1
WNT7A	FZD7	1		DGKA	PPP3CB	1
WNT7B	FZD1	1		DGKA	MYL12B	1
WNT7B	FZD5	1		DGKA	MYL6B	1
WNT7B	FZD2	1		DGKA	MYL6	1
WNT7B	FZD4	1		DGKA	MYL9	1
WNT7B	FZD8	1		DGKA	TPM1	1
WNT7B	FZD6	1		DGKA	TPM3	1
WNT7B	FZD3	1		DGKA	TPM4	1
WNT7B	FZD9	1		DGKA	TPM2	1
WNT7B	FZD10	1		DGKA	ACTA2	1
WNT7B	FZD7	1		DGKA	ACTG2	1
WNT6	FZD1	1		DGKA	NFATC3	1
WNT6	FZD5	1		DGKA	PRKCB	1
WNT6	FZD2	1		DGKA	PRKCA	1
WNT6	FZD4	1		DGKA	PRKCG	1
WNT6	FZD8	1		DGKB	NFATC2	1
WNT6	FZD6	1		DGKB	CAMK2A	1
WNT6	FZD3	1		DGKB	PPP3R1	1
WNT6	FZD9	1		DGKB	TLN1	1
WNT6	FZD10	1		DGKB	MYH11	1
WNT6	FZD7	1		DGKB	CALD1	1
WNT2B	FZD1	1		DGKB	VCL	1
WNT2B	FZD5	1		DGKB	SORBS3	1
WNT2B	FZD2	1		DGKB	SORBS1	1
WNT2B	FZD4	1		DGKB	LMOD1	1
WNT2B	FZD8	1		DGKB	ITGA1	1
WNT2B	FZD6	1		DGKB	PXN	1
WNT2B	FZD3	1		DGKB	ITGB5	1
WNT2B	FZD9	1		DGKB	CALM3	1
WNT2B	FZD10	1		DGKB	NFATC1	1
WNT2B	FZD7	1		DGKB	CARD11	1
WNT16	FZD1	1		DGKB	ADRBK1	1
WNT16	FZD5	1		DGKB	PPP3CA	1
WNT16	FZD2	1		DGKB	PPP3CB	1
WNT16	FZD4	1		DGKB	MYL12B	1
WNT16	FZD8	1		DGKB	MYL6B	1
WNT16	FZD6	1		DGKB	MYL6	1
WNT16	FZD3	1		DGKB	MYL9	1
WNT16	FZD9	1		DGKB	TPM1	1
WNT16	FZD10	1		DGKB	TPM3	1
WNT16	FZD7	1		DGKB	TPM4	1
WNT4	FZD1	1		DGKB	TPM2	1
WNT4	FZD5	1		DGKB	ACTA2	1
WNT4	FZD2	1		DGKB	ACTG2	1
WNT4	FZD4	1		DGKB	NFATC3	1
WNT4	FZD8	1		DGKB	PRKCB	1
WNT4	FZD6	1		DGKB	PRKCA	1
WNT4	FZD3	1		DGKB	PRKCG	1
WNT4	FZD9	1		DGKD	NFATC2	1
WNT4	FZD10	1		DGKD	CAMK2A	1
WNT4	FZD7	1		DGKD	PPP3R1	1
WNT9B	FZD1	1		DGKD	TLN1	1
WNT9B	FZD5	1		DGKD	MYH11	1
WNT9B	FZD2	1		DGKD	CALD1	1
WNT9B	FZD4	1		DGKD	VCL	1
WNT9B	FZD8	1		DGKD	SORBS3	1
WNT9B	FZD6	1		DGKD	SORBS1	1
WNT9B	FZD3	1		DGKD	LMOD1	1
WNT9B	FZD9	1		DGKD	ITGA1	1
WNT9B	FZD10	1		DGKD	PXN	1
WNT9B	FZD7	1		DGKD	ITGB5	1
WNT9A	FZD1	1		DGKD	CALM3	1
WNT9A	FZD5	1		DGKD	NFATC1	1
WNT9A	FZD2	1		DGKD	CARD11	1
WNT9A	FZD4	1		DGKD	ADRBK1	1
WNT9A	FZD8	1		DGKD	PPP3CA	1
WNT9A	FZD6	1		DGKD	PPP3CB	1
WNT9A	FZD3	1		DGKD	MYL12B	1
WNT9A	FZD9	1		DGKD	MYL6B	1
WNT9A	FZD10	1		DGKD	MYL6	1
WNT9A	FZD7	1		DGKD	MYL9	1
WNT2	FZD1	1		DGKD	TPM1	1
WNT2	FZD5	1		DGKD	TPM3	1
WNT2	FZD2	1		DGKD	TPM4	1
WNT2	FZD4	1		DGKD	TPM2	1
WNT2	FZD8	1		DGKD	ACTA2	1
WNT2	FZD6	1		DGKD	ACTG2	1
WNT2	FZD3	1		DGKD	NFATC3	1
WNT2	FZD9	1		DGKD	PRKCB	1
WNT2	FZD10	1		DGKD	PRKCA	1
WNT2	FZD7	1		DGKD	PRKCG	1
WNT3A	DVL1	1		DGKE	NFATC2	1
WNT3A	FZD1	1		DGKE	CAMK2A	1
WNT3A	LRP6	1		DGKE	PPP3R1	1
WNT3A	AXIN1	1		DGKE	TLN1	1
WNT3A	GSK3B	1		DGKE	MYH11	1
WNT3A	FZD5	1		DGKE	CALD1	1
WNT3A	PI4K2A	1		DGKE	VCL	1
WNT3A	PPP2R5A	1		DGKE	SORBS3	1
WNT3A	DVL2	1		DGKE	SORBS1	1
WNT3A	DVL3	1		DGKE	LMOD1	1
WNT3A	GSK3A	1		DGKE	ITGA1	1
WNT3A	FZD2	1		DGKE	PXN	1
WNT3A	LRP5	1		DGKE	ITGB5	1
WNT3A	RPS27A	1		DGKE	CALM3	1
WNT3A	UBA52	1		DGKE	NFATC1	1
WNT3A	UBB	1		DGKE	CARD11	1
WNT3A	UBC	1		DGKE	ADRBK1	1
WNT3A	FZD4	1		DGKE	PPP3CA	1
WNT3A	FZD8	1		DGKE	PPP3CB	1
WNT3A	FZD6	1		DGKE	MYL12B	1
WNT3A	ZNRF3	1		DGKE	MYL6B	1
WNT3A	RNF43	1		DGKE	MYL6	1
WNT3A	FZD3	1		DGKE	MYL9	1
WNT3A	FZD9	1		DGKE	TPM1	1
WNT3A	FZD10	1		DGKE	TPM3	1
WNT3A	FZD7	1		DGKE	TPM4	1
WNT10A	FZD1	1		DGKE	TPM2	1
WNT10A	FZD5	1		DGKE	ACTA2	1
WNT10A	FZD2	1		DGKE	ACTG2	1
WNT10A	FZD4	1		DGKE	NFATC3	1
WNT10A	FZD8	1		DGKE	PRKCB	1
WNT10A	FZD6	1		DGKE	PRKCA	1
WNT10A	FZD3	1		DGKE	PRKCG	1
WNT10A	FZD9	1		DGKH	NFATC2	1
WNT10A	FZD10	1		DGKH	CAMK2A	1
WNT10A	FZD7	1		DGKH	PPP3R1	1
WNT8A	DVL1	1		DGKH	TLN1	1
WNT8A	FZD1	1		DGKH	MYH11	1
WNT8A	LRP6	1		DGKH	CALD1	1
WNT8A	AXIN1	1		DGKH	VCL	1
WNT8A	GSK3B	1		DGKH	SORBS3	1
WNT8A	FZD5	1		DGKH	SORBS1	1
WNT8A	DVL2	1		DGKH	LMOD1	1
WNT8A	DVL3	1		DGKH	ITGA1	1
WNT8A	FZD2	1		DGKH	PXN	1
WNT8A	LRP5	1		DGKH	ITGB5	1
WNT8A	FZD4	1		DGKH	CALM3	1
WNT8A	FZD8	1		DGKH	NFATC1	1
WNT8A	FZD6	1		DGKH	CARD11	1
WNT8A	FZD3	1		DGKH	ADRBK1	1
WNT8A	FZD9	1		DGKH	PPP3CA	1
WNT8A	FZD10	1		DGKH	PPP3CB	1
WNT8A	FZD7	1		DGKH	MYL12B	1
WNT3	FZD1	1		DGKH	MYL6B	1
WNT3	FZD5	1		DGKH	MYL6	1
WNT3	FZD2	1		DGKH	MYL9	1
WNT3	FZD4	1		DGKH	TPM1	1
WNT3	FZD8	1		DGKH	TPM3	1
WNT3	FZD6	1		DGKH	TPM4	1
WNT3	FZD3	1		DGKH	TPM2	1
WNT3	FZD9	1		DGKH	ACTA2	1
WNT3	FZD10	1		DGKH	ACTG2	1
WNT3	FZD7	1		DGKH	NFATC3	1
WNT11	FZD1	1		DGKH	PRKCB	1
WNT11	FZD5	1		DGKH	PRKCA	1
WNT11	FZD2	1		DGKH	PRKCG	1
WNT11	FZD4	1		DGKG	NFATC2	1
WNT11	FZD8	1		DGKG	CAMK2A	1
WNT11	FZD6	1		DGKG	PPP3R1	1
WNT11	FZD3	1		DGKG	TLN1	1
WNT11	FZD9	1		DGKG	MYH11	1
WNT11	FZD10	1		DGKG	CALD1	1
WNT11	FZD7	1		DGKG	VCL	1
WNT10B	FZD1	1		DGKG	SORBS3	1
WNT10B	FZD5	1		DGKG	SORBS1	1
WNT10B	FZD2	1		DGKG	LMOD1	1
WNT10B	FZD4	1		DGKG	ITGA1	1
WNT10B	FZD8	1		DGKG	PXN	1
WNT10B	FZD6	1		DGKG	ITGB5	1
WNT10B	FZD3	1		DGKG	CALM3	1
WNT10B	FZD9	1		DGKG	NFATC1	1
WNT10B	FZD10	1		DGKG	CARD11	1
WNT10B	FZD7	1		DGKG	ADRBK1	1
WNT5A	FZD1	1		DGKG	PPP3CA	1
WNT5A	FZD5	1		DGKG	PPP3CB	1
WNT5A	FZD2	1		DGKG	MYL12B	1
WNT5A	FZD4	1		DGKG	MYL6B	1
WNT5A	FZD8	1		DGKG	MYL6	1
WNT5A	FZD6	1		DGKG	MYL9	1
WNT5A	FZD3	1		DGKG	TPM1	1
WNT5A	FZD9	1		DGKG	TPM3	1
WNT5A	FZD10	1		DGKG	TPM4	1
WNT5A	FZD7	1		DGKG	TPM2	1
WNT5B	FZD1	1		DGKG	ACTA2	1
WNT5B	FZD5	1		DGKG	ACTG2	1
WNT5B	FZD2	1		DGKG	NFATC3	1
WNT5B	FZD4	1		DGKG	PRKCB	1
WNT5B	FZD8	1		DGKG	PRKCA	1
WNT5B	FZD6	1		DGKG	PRKCG	1
WNT5B	FZD3	1		DGKI	NFATC2	1
[truncated: 5,871 more rows]
