# Supplementary material for: Newly Constructed Network Models of Different WNT Signaling Cascades Applied to Breast Cancer Expression Data
Source: PLoS One. 2015 Dec 3;10(12):e0144014. doi: 10.1371/journal.pone.0144014 (PMC4669165; doi:10.1371/journal.pone.0144014)
Supplement: S3 Table — (XLS) [file pone.0144014.s008.xls]

## Sheet: Sheet1
Reviewed genes
AMER1
APC
AXIN1
AXIN2
BCL9
BCL9L
BRG1
CAMK2A
CAMK2B
CAMK2D
CAMK2G
CDC42
CDH1
CK-1
CSNK1E
CTHRC1
CTNNB1
DAAM1
DKK1
DKK2
DKK4
DVL1
DVL2
DVL3
FRAT1
FRAT2
FZD1
FZD10
FZD2
FZD3
FZD4
FZD5
FZD6
FZD7
FZD8
FZD9
GSK3A
GSK3B
HDAC1
HDAC3
IL8
JUN
LEF1
LRP2
LRP5
LRP6
MAP3K7
MAPK10
MAPK8
MAPK9
MMP2
MMP7
MMP9
MYC
NFAT5
NFATC1
NFATC2
NFATC3
NFATC4
NLK
PLCB1
PLCB2
PLCB3
PLCB4
PORCN
PPARD
PRICKLE1
PRICKLE2
PRKCA
PRKCB
PRKCD
PRKCG
PRKCZ
PTK2
PYGO1
PYGO2
RAC1
RAC2
RAC3
RHOA
ROR1
ROR2
RORA
RSPO1
RSPO2
RSPO3
RSPO4
SFRP1
SFRP2
SFRP4
SFRP5
SNAI2
SOST
SRC1
TCF7
TCF7L1
TCF7L2
TLE1
TNKS
VANGL1
VANGL2
WIF1
WNT1
WNT10A
WNT10B
WNT11
WNT16
WNT2
WNT2B
WNT3
WNT3A
WNT4
WNT5A
WNT5B
WNT6
WNT7A
WNT7B
WNT8A
WNT8B
WNT9A
WNT9B
