# Supplementary material for: Newly Constructed Network Models of Different WNT Signaling Cascades Applied to Breast Cancer Expression Data
Source: PLoS One. 2015 Dec 3;10(12):e0144014. doi: 10.1371/journal.pone.0144014 (PMC4669165; doi:10.1371/journal.pone.0144014)
Supplement: S4 Table — Up- and down- regulated significantly differentially expressed genes in the MDA-MB-231 cell line compared to the MCF-7 cell line. (XLS) [file pone.0144014.s009.xls]

## Sheet: Up list
ID	Symbol	Name	Entrez	A	M	p	q
213564_x_at	LDHB	lactate dehydrogenase B	3945	6.47027	5.66654	2.18349e-15	9.0058e-11
201426_s_at	VIM	vimentin	7431	7.02818	5.90951	8.78737e-15	3.62435e-10
212097_at	CAV1	caveolin 1, caveolae protein, 22kDa	857	6.30656	5.23363	1.13861e-14	4.6962e-10
202686_s_at	AXL	AXL receptor tyrosine kinase	558	6.48672	4.86552	2.28344e-14	9.41805e-10
201721_s_at	LAPTM5	lysosomal protein transmembrane 5	7805	6.59235	4.708	2.32052e-14	9.57097e-10
203729_at	EMP3	epithelial membrane protein 3	2014	6.91217	4.50741	2.49418e-14	1.02872e-09
208789_at	PTRF	polymerase I and transcript release factor	284119	7.18133	4.22314	8.45864e-14	3.48877e-09
213603_s_at	RAC2	ras-related C3 botulinum toxin substrate 2 (rho family, small GTP binding protein Rac2)	5880	6.71427	3.89044	8.75036e-14	3.60908e-09
209386_at	TM4SF1	transmembrane 4 L six family member 1	4071	6.44657	4.60922	9.18308e-14	3.78756e-09
208683_at	CAPN2	calpain 2, (m/II) large subunit	824	6.96446	5.03914	1.04916e-13	4.32724e-09
200736_s_at	GPX1	glutathione peroxidase 1	2876	6.55452	4.6872	1.05989e-13	4.37151e-09
201012_at	ANXA1	annexin A1	301	6.59775	4.95562	1.14772e-13	4.73379e-09
201858_s_at	SRGN	serglycin	5552	6.54079	4.32325	1.15122e-13	4.74819e-09
201272_at	AKR1B1	aldo-keto reductase family 1, member B1 (aldose reductase)	231	6.5643	3.66222	1.36329e-13	5.62291e-09
201288_at	ARHGDIB	Rho GDP dissociation inhibitor (GDI) beta	397	6.66282	4.63403	1.58698e-13	6.54549e-09
213113_s_at	SLC43A3	solute carrier family 43, member 3	29015	6.67472	3.59233	1.65439e-13	6.82354e-09
208891_at	DUSP6	dual specificity phosphatase 6	1848	6.34447	4.14701	1.81882e-13	7.50172e-09
211668_s_at	PLAU	plasminogen activator, urokinase	5328	6.47552	3.87039	2.89291e-13	1.19318e-08
200600_at	MSN	moesin	4478	6.36388	3.80477	3.45716e-13	1.42591e-08
201445_at	CNN3	calponin 3, acidic	1266	6.26569	3.64695	3.94795e-13	1.62833e-08
211343_s_at	COL13A1	collagen, type XIII, alpha 1	1305	6.29797	3.63912	4.75859e-13	1.96268e-08
209101_at	CTGF	connective tissue growth factor	1490	6.38022	4.05991	5.04132e-13	2.07929e-08
202551_s_at	CRIM1	cysteine rich transmembrane BMP regulator 1 (chordin-like)	51232	6.95312	3.23528	5.32994e-13	2.19833e-08
203324_s_at	CAV2	caveolin 2	858	6.34281	3.23108	5.52752e-13	2.27983e-08
210764_s_at	CYR61	cysteine-rich, angiogenic inducer, 61	3491	7.14928	4.53687	5.5662e-13	2.29578e-08
212509_s_at	MXRA7	matrix-remodelling associated 7	439921	7.17249	3.26283	6.99079e-13	2.88335e-08
203186_s_at	S100A4	S100 calcium binding protein A4	6275	7.90263	4.09354	7.93319e-13	3.27204e-08
212077_at	CALD1	caldesmon 1	800	6.32953	3.11422	9.54697e-13	3.93765e-08
203939_at	NT5E	5'-nucleotidase, ecto (CD73)	4907	6.65619	3.93656	1.10369e-12	4.55216e-08
219014_at	PLAC8	placenta-specific 8	51316	6.51837	3.90957	1.17823e-12	4.85959e-08
212473_s_at	MICAL2	microtubule associated monooxygenase, calponin and LIM domain containing 2	9645	6.87941	2.98804	1.94226e-12	8.01087e-08
201983_s_at	EGFR	epidermal growth factor receptor	1956	6.57994	2.87989	1.97471e-12	8.14469e-08
204420_at	FOSL1	FOS-like antigen 1	8061	6.7407	3.09426	1.99967e-12	8.24763e-08
209288_s_at	CDC42EP3	CDC42 effector protein (Rho GTPase binding) 3	10602	6.4285	3.44037	2.13465e-12	8.80437e-08
212464_s_at	FN1	fibronectin 1	2335	6.49739	2.74918	2.44036e-12	1.00653e-07
224833_at	ETS1	v-ets avian erythroblastosis virus E26 oncogene homolog 1	2113	6.41835	2.68711	2.46823e-12	1.01802e-07
212063_at	CD44	CD44 molecule (Indian blood group)	960	6.90747	3.13723	2.54654e-12	1.05032e-07
217975_at	WBP5	WW domain binding protein 5	51186	6.22078	3.33378	2.63372e-12	1.08628e-07
225524_at	ANTXR2	anthrax toxin receptor 2	118429	6.65234	2.7246	2.80344e-12	1.15628e-07
230788_at	GCNT2	glucosaminyl (N-acetyl) transferase 2, I-branching enzyme (I blood group)	2651	6.65596	2.82221	2.81723e-12	1.16196e-07
212328_at	LIMCH1	LIM and calponin homology domains 1	22998	6.49398	2.90093	2.92044e-12	1.20454e-07
204363_at	F3	coagulation factor III (thromboplastin, tissue factor)	2152	6.79187	3.69556	3.22135e-12	1.32865e-07
209942_x_at	MAGEA3	melanoma antigen family A, 3	4102	6.37687	2.81851	3.32116e-12	1.36981e-07
201150_s_at	TIMP3	TIMP metallopeptidase inhibitor 3	7078	6.6175	3.13357	3.39958e-12	1.40216e-07
217997_at	PHLDA1	pleckstrin homology-like domain, family A, member 1	22822	6.52316	4.0481	3.4332e-12	1.41602e-07
210139_s_at	PMP22	peripheral myelin protein 22	5376	7.09085	3.28869	3.51318e-12	1.44901e-07
225285_at	BCAT1	branched chain amino-acid transaminase 1, cytosolic	586	6.5063	3.57039	4.00659e-12	1.65252e-07
201163_s_at	IGFBP7	insulin-like growth factor binding protein 7	3490	6.18305	2.99929	4.38171e-12	1.80724e-07
209099_x_at	JAG1	jagged 1	182	6.42097	3.0738	4.42211e-12	1.8239e-07
206343_s_at	NRG1	neuregulin 1	3084	6.37078	2.66652	4.78844e-12	1.97499e-07
201995_at	EXT1	exostosin glycosyltransferase 1	2131	7.42613	2.96009	4.81572e-12	1.98624e-07
212859_x_at	MT1E	metallothionein 1E	4493	7.20926	3.74347	4.90602e-12	2.02349e-07
201324_at	EMP1	epithelial membrane protein 1	2012	6.31911	3.58823	5.28206e-12	2.17859e-07
226282_at	PTPN14	protein tyrosine phosphatase, non-receptor type 14	5784	7.14045	3.01874	5.4284e-12	2.23895e-07
201860_s_at	PLAT	plasminogen activator, tissue	5327	6.32649	2.72896	5.64475e-12	2.32818e-07
218322_s_at	ACSL5	acyl-CoA synthetase long-chain family member 5	51703	6.47786	2.78322	5.75407e-12	2.37326e-07
216250_s_at	LPXN	leupaxin	9404	6.53113	3.12515	6.17914e-12	2.54858e-07
224657_at	ERRFI1	ERBB receptor feedback inhibitor 1	54206	7.87532	2.88861	6.19164e-12	2.55374e-07
204268_at	S100A2	S100 calcium binding protein A2	6273	6.68516	3.70652	6.54324e-12	2.69876e-07
202627_s_at	SERPINE1	serpin peptidase inhibitor, clade E (nexin, plasminogen activator inhibitor type 1), member 1	5054	6.72528	3.7467	6.76802e-12	2.79147e-07
203910_at	ARHGAP29	Rho GTPase activating protein 29	9411	7.31574	3.00803	6.95549e-12	2.86879e-07
225275_at	EDIL3	EGF-like repeats and discoidin I-like domains 3	10085	6.49569	2.9291	7.49364e-12	3.09075e-07
202935_s_at	SOX9	SRY (sex determining region Y)-box 9	6662	6.33718	2.71135	7.53461e-12	3.10765e-07
225945_at	ZNF655	zinc finger protein 655	79027	6.36331	2.41362	7.55407e-12	3.11568e-07
218084_x_at	FXYD5	FXYD domain containing ion transport regulator 5	53827	6.95159	3.13244	7.81173e-12	3.22195e-07
200665_s_at	SPARC	secreted protein, acidic, cysteine-rich (osteonectin)	6678	6.59914	3.5496	8.38813e-12	3.45968e-07
218847_at	IGF2BP2	insulin-like growth factor 2 mRNA binding protein 2	10644	6.91345	2.58627	9.17008e-12	3.7822e-07
212838_at	DNMBP	dynamin binding protein	23268	6.86466	2.81606	9.28997e-12	3.83165e-07
213069_at	HEG1	heart development protein with EGF-like domains 1	57493	6.70932	3.27777	9.80005e-12	4.04203e-07
227607_at	STAMBPL1	STAM binding protein-like 1	57559	6.84826	2.58084	1.00358e-11	4.13928e-07
207071_s_at	ACO1	aconitase 1, soluble	48	6.70139	2.33107	1.018e-11	4.19873e-07
224583_at	COTL1	coactosin-like 1 (Dictyostelium)	23406	7.22151	3.22595	1.0958e-11	4.51964e-07
212233_at	MAP1B	microtubule-associated protein 1B	4131	6.67627	2.78932	1.10488e-11	4.55708e-07
217989_at	HSD17B11	hydroxysteroid (17-beta) dehydrogenase 11	51170	6.51001	2.82622	1.16385e-11	4.80028e-07
222108_at	AMIGO2	adhesion molecule with Ig-like domain 2	347902	7.03204	3.23126	1.20886e-11	4.98596e-07
209732_at	CLEC2B	C-type lectin domain family 2, member B	9976	6.46675	2.35331	1.28692e-11	5.3079e-07
218718_at	PDGFC	platelet derived growth factor C	56034	6.61203	3.50569	1.28739e-11	5.30983e-07
201669_s_at	MARCKS	myristoylated alanine-rich protein kinase C substrate	4082	6.89711	2.65064	1.33374e-11	5.50102e-07
201850_at	CAPG	capping protein (actin filament), gelsolin-like	822	7.42031	2.62741	1.38434e-11	5.7097e-07
209946_at	VEGFC	vascular endothelial growth factor C	7424	6.45879	2.3163	1.38523e-11	5.71338e-07
209270_at	LAMB3	laminin, beta 3	3914	6.72267	2.67579	1.54697e-11	6.38046e-07
224911_s_at	DCBLD2	discoidin, CUB and LCCL domain containing 2	131566	6.45236	2.63138	1.97708e-11	8.15446e-07
218856_at	TNFRSF21	tumor necrosis factor receptor superfamily, member 21	27242	7.47432	3.07234	1.9817e-11	8.17352e-07
206157_at	PTX3	pentraxin 3, long	5806	6.23442	3.02419	2.04825e-11	8.44801e-07
202468_s_at	CTNNAL1	catenin (cadherin-associated protein), alpha-like 1	8727	7.86654	2.69939	2.08669e-11	8.60656e-07
202998_s_at	LOXL2	lysyl oxidase-like 2	4017	6.79794	2.7429	2.12993e-11	8.78491e-07
227475_at	FOXQ1	forkhead box Q1	94234	6.71538	2.63845	2.189e-11	9.02855e-07
212950_at	GPR116	G protein-coupled receptor 116	221395	6.23021	2.96676	2.20284e-11	9.08563e-07
202856_s_at	SLC16A3	solute carrier family 16 (monocarboxylate transporter), member 3	9123	7.85435	2.49505	2.24965e-11	9.27869e-07
209684_at	RIN2	Ras and Rab interactor 2	54453	6.62925	2.42683	2.36693e-11	9.76239e-07
205891_at	ADORA2B	adenosine A2b receptor	136	7.20301	2.65371	2.4631e-11	1.01591e-06
213010_at	PRKCDBP	protein kinase C, delta binding protein	112464	6.64802	2.29526	2.81275e-11	1.16012e-06
225381_at	MIR100HG	mir-100-let-7a-2 cluster host gene (non-protein coding)	399959	6.25235	2.18302	2.82933e-11	1.16696e-06
204688_at	SGCE	sarcoglycan, epsilon	8910	6.45484	2.46921	2.87742e-11	1.18679e-06
203695_s_at	DFNA5	deafness, autosomal dominant 5	1687	6.38844	2.28446	3.1074e-11	1.28165e-06
228121_at	TGFB2	transforming growth factor, beta 2	7042	6.4851	2.60963	3.18343e-11	1.31301e-06
206429_at	F2RL1	coagulation factor II (thrombin) receptor-like 1	2150	6.90836	2.41248	3.22315e-11	1.32939e-06
204472_at	GEM	GTP binding protein overexpressed in skeletal muscle	2669	6.60229	2.73688	3.33851e-11	1.37697e-06
201506_at	TGFBI	transforming growth factor, beta-induced, 68kDa	7045	7.23513	3.15682	3.39109e-11	1.39865e-06
224851_at	CDK6	cyclin-dependent kinase 6	1021	6.59729	2.04416	3.68267e-11	1.51892e-06
203499_at	EPHA2	EPH receptor A2	1969	6.96207	2.93091	4.50436e-11	1.85782e-06
220062_s_at	MAGEC2	melanoma antigen family C, 2	51438	6.56158	2.14486	4.68116e-11	1.93074e-06
213093_at	PRKCA	protein kinase C, alpha	5578	6.44256	2.46127	4.96045e-11	2.04594e-06
211964_at	COL4A2	collagen, type IV, alpha 2	1284	6.69594	2.50824	5.27545e-11	2.17586e-06
209094_at	DDAH1	dimethylarginine dimethylaminohydrolase 1	23576	8.29576	2.59785	5.49606e-11	2.26685e-06
203320_at	SH2B3	SH2B adaptor protein 3	10019	6.64863	2.67488	5.55655e-11	2.2918e-06
201976_s_at	MYO10	myosin X	4651	6.757	2.50252	5.75979e-11	2.37563e-06
210845_s_at	PLAUR	plasminogen activator, urokinase receptor	5329	7.09481	2.4701	5.81806e-11	2.39966e-06
203510_at	MET	met proto-oncogene	4233	7.32159	2.10898	6.26266e-11	2.58303e-06
214612_x_at	MAGEA6	melanoma antigen family A, 6	4105	6.40843	2.34171	7.34722e-11	3.03036e-06
204115_at	GNG11	guanine nucleotide binding protein (G protein), gamma 11	2791	6.40234	2.11749	7.36837e-11	3.03909e-06
203349_s_at	ETV5	ets variant 5	2119	6.6207	2.36556	7.59211e-11	3.13137e-06
213358_at	SOGA2	SOGA family member 2	23255	7.03898	1.92949	7.62777e-11	3.14607e-06
205443_at	SNAPC1	small nuclear RNA activating complex, polypeptide 1, 43kDa	6617	7.69254	2.38763	8.06838e-11	3.3278e-06
222717_at	SDPR	serum deprivation response	8436	6.09069	2.06442	8.31973e-11	3.43147e-06
211950_at	UBR4	ubiquitin protein ligase E3 component n-recognin 4	23352	8.26306	2.09918	8.47186e-11	3.49422e-06
226017_at	CMTM7	CKLF-like MARVEL transmembrane domain containing 7	112616	6.7712	2.15311	8.57104e-11	3.53513e-06
204285_s_at	PMAIP1	phorbol-12-myristate-13-acetate-induced protein 1	5366	7.15478	2.22	9.19553e-11	3.7927e-06
212764_at	ZEB1	zinc finger E-box binding homeobox 1	6935	6.17547	2.22355	9.88175e-11	4.07573e-06
211675_s_at	MDFIC	MyoD family inhibitor domain containing	29969	6.29607	2.384	1.03161e-10	4.25488e-06
205805_s_at	ROR1	receptor tyrosine kinase-like orphan receptor 1	4919	6.58982	1.97274	1.04921e-10	4.32745e-06
206332_s_at	IFI16	interferon, gamma-inducible protein 16	3428	6.22223	2.22759	1.07789e-10	4.44575e-06
212543_at	AIM1	absent in melanoma 1	202	7.33377	2.03316	1.0906e-10	4.49818e-06
206170_at	ADRB2	adrenoceptor beta 2, surface	154	6.46297	1.93364	1.09665e-10	4.52314e-06
200878_at	EPAS1	endothelial PAS domain protein 1	2034	6.8016	2.86828	1.13159e-10	4.66726e-06
203821_at	HBEGF	heparin-binding EGF-like growth factor	1839	6.65343	2.2161	1.22665e-10	5.05932e-06
207173_x_at	CDH11	cadherin 11, type 2, OB-cadherin (osteoblast)	1009	6.27811	1.78215	1.30829e-10	5.39602e-06
227342_s_at	MYEOV	myeloma overexpressed	26579	6.98892	1.90846	1.38768e-10	5.7235e-06
209581_at	PLA2G16	phospholipase A2, group XVI	11145	7.4343	1.82339	1.46285e-10	6.03353e-06
212412_at	PDLIM5	PDZ and LIM domain 5	10611	7.50982	1.92584	1.4935e-10	6.15996e-06
226425_at	CLIP4	CAP-GLY domain containing linker protein family, member 4	79745	6.37223	1.90583	1.49435e-10	6.16344e-06
202068_s_at	LDLR	low density lipoprotein receptor	3949	9.07332	1.87092	1.61095e-10	6.64437e-06
222803_at	PRTFDC1	phosphoribosyl transferase domain containing 1	56952	6.4927	1.82293	1.6803e-10	6.93039e-06
228489_at	TM4SF18	transmembrane 4 L six family member 18	116441	6.45946	2.37739	1.71787e-10	7.08537e-06
201719_s_at	EPB41L2	erythrocyte membrane protein band 4.1-like 2	2037	6.43846	2.26455	1.79329e-10	7.39643e-06
208025_s_at	HMGA2	high mobility group AT-hook 2	8091	6.41312	1.72459	1.82019e-10	7.50738e-06
213428_s_at	COL6A1	collagen, type VI, alpha 1	1291	6.78745	2.03157	1.91385e-10	7.89368e-06
225665_at	ZAK	sterile alpha motif and leucine zipper containing kinase AZK	51776	6.65229	1.86477	1.93302e-10	7.97276e-06
205364_at	ACOX2	acyl-CoA oxidase 2, branched chain	8309	6.69638	2.11288	1.98963e-10	8.20621e-06
235557_at	GPAT2	glycerol-3-phosphate acyltransferase 2, mitochondrial	150763	6.76341	2.3327	2.01597e-10	8.31485e-06
220227_at	CDH4	cadherin 4, type 1, R-cadherin (retinal)	1002	6.39116	1.89119	2.0199e-10	8.33108e-06
215177_s_at	ITGA6	integrin, alpha 6	3655	6.46639	2.57874	2.06573e-10	8.52012e-06
225776_at	RBMS2	RNA binding motif, single stranded interacting protein 2	5939	6.66102	1.82608	2.15265e-10	8.87862e-06
219569_s_at	SLC35G2	solute carrier family 35, member G2	80723	6.51287	1.76142	2.35446e-10	9.71097e-06
219038_at	MORC4	MORC family CW-type zinc finger 4	79710	8.063	1.67803	2.38643e-10	9.84285e-06
217967_s_at	FAM129A	family with sequence similarity 129, member A	116496	6.28094	2.22915	2.43988e-10	1.00633e-05
209016_s_at	KRT7	keratin 7	3855	8.32984	2.31118	2.48334e-10	1.02425e-05
223655_at	CD163L1	CD163 molecule-like 1	283316	6.62583	1.82607	2.61938e-10	1.08036e-05
200787_s_at	PEA15	phosphoprotein enriched in astrocytes 15	8682	8.2705	1.6576	2.66324e-10	1.09845e-05
201968_s_at	PGM1	phosphoglucomutase 1	5236	7.8814	2.30106	2.73631e-10	1.12859e-05
225688_s_at	PHLDB2	pleckstrin homology-like domain, family B, member 2	90102	6.80497	1.77061	2.77707e-10	1.1454e-05
204646_at	DPYD	dihydropyrimidine dehydrogenase	1806	6.16693	2.1244	2.81271e-10	1.1601e-05
207876_s_at	FLNC	filamin C, gamma	2318	7.08068	2.00242	2.82575e-10	1.16548e-05
209651_at	TGFB1I1	transforming growth factor beta 1 induced transcript 1	7041	6.66613	1.6735	2.89138e-10	1.19255e-05
202990_at	PYGL	phosphorylase, glycogen, liver	5836	7.19077	1.78946	2.93903e-10	1.2122e-05
202478_at	TRIB2	tribbles homolog 2 (Drosophila)	28951	6.8221	1.6629	2.98128e-10	1.22963e-05
205066_s_at	ENPP1	ectonucleotide pyrophosphatase/phosphodiesterase 1	5167	6.85514	1.64342	3.03485e-10	1.25172e-05
223082_at	SH3KBP1	SH3-domain kinase binding protein 1	30011	7.6787	1.98257	3.08618e-10	1.2729e-05
201494_at	PRCP	prolylcarboxypeptidase (angiotensinase C)	5547	7.87842	1.67355	3.17952e-10	1.31139e-05
200612_s_at	AP2B1	adaptor-related protein complex 2, beta 1 subunit	163	8.03978	1.7153	3.22853e-10	1.33161e-05
213455_at	FAM114A1	family with sequence similarity 114, member A1	92689	6.95203	2.11303	3.29263e-10	1.35804e-05
200999_s_at	CKAP4	cytoskeleton-associated protein 4	10970	8.82202	2.00131	3.3862e-10	1.39664e-05
200618_at	LASP1	LIM and SH3 protein 1	3927	9.27907	1.7341	3.5594e-10	1.46807e-05
218717_s_at	LEPREL1	leprecan-like 1	55214	6.56396	2.06629	3.66043e-10	1.50975e-05
223253_at	EPDR1	ependymin related 1	54749	7.20454	2.26072	3.69606e-10	1.52444e-05
218456_at	CAPRIN2	caprin family member 2	65981	6.90925	1.72691	3.71148e-10	1.5308e-05
228080_at	LAYN	layilin	143903	6.43359	1.62952	3.80017e-10	1.56738e-05
208944_at	TGFBR2	transforming growth factor, beta receptor II (70/80kDa)	7048	6.7486	2.97425	3.95269e-10	1.63029e-05
227309_at	YOD1	YOD1 deubiquitinase	55432	6.435	1.60026	4.02303e-10	1.6593e-05
227272_at	C15orf52	chromosome 15 open reading frame 52	388115	6.9066	1.99682	4.08549e-10	1.68506e-05
213503_x_at	ANXA2	annexin A2	302	11.573	1.56712	4.22017e-10	1.74061e-05
201300_s_at	PRNP	prion protein	5621	7.80495	2.5786	4.37463e-10	1.80432e-05
202794_at	INPP1	inositol polyphosphate-1-phosphatase	3628	6.87338	2.00319	4.39919e-10	1.81445e-05
1554332_a_at	LOC100127888	uncharacterized LOC100127888	100127888	6.72077	1.59095	4.56692e-10	1.88363e-05
204823_at	NAV3	neuron navigator 3	89795	6.50704	1.92708	4.64993e-10	1.91786e-05
210517_s_at	AKAP12	A kinase (PRKA) anchor protein 12	9590	6.48283	1.56785	4.86898e-10	2.00821e-05
213059_at	CREB3L1	cAMP responsive element binding protein 3-like 1	90993	6.75312	1.74178	4.88382e-10	2.01433e-05
223779_at	AFAP1-AS1	AFAP1 antisense RNA 1	84740	6.56865	1.93759	4.89294e-10	2.01809e-05
211980_at	COL4A1	collagen, type IV, alpha 1	1282	6.5428	1.5706	4.99121e-10	2.05862e-05
222409_at	CORO1C	coronin, actin binding protein, 1C	23603	8.28066	2.34001	5.1019e-10	2.10428e-05
229310_at	KLHL29	kelch-like family member 29	114818	6.74415	1.65605	5.10886e-10	2.10715e-05
231579_s_at	TIMP2	TIMP metallopeptidase inhibitor 2	7077	7.48853	2.62188	5.17001e-10	2.13237e-05
238469_at	OGFRL1	opioid growth factor receptor-like 1	79627	6.63175	1.96537	5.35916e-10	2.21039e-05
226065_at	PRICKLE1	prickle homolog 1 (Drosophila)	144165	6.63354	1.63639	5.37671e-10	2.21763e-05
221556_at	CDC14B	cell division cycle 14B	8555	6.53704	1.75283	5.3804e-10	2.21915e-05
202207_at	ARL4C	ADP-ribosylation factor-like 4C	10123	6.5131	2.79219	5.69208e-10	2.3477e-05
217853_at	TNS3	tensin 3	64759	7.44612	2.22969	5.72013e-10	2.35927e-05
209090_s_at	SH3GLB1	SH3-domain GRB2-like endophilin B1	51100	7.06623	2.2159	5.77744e-10	2.3829e-05
217869_at	HSD17B12	hydroxysteroid (17-beta) dehydrogenase 12	51144	8.43427	1.70894	5.81334e-10	2.39771e-05
204014_at	DUSP4	dual specificity phosphatase 4	1846	7.14402	2.66071	6.05889e-10	2.49899e-05
212094_at	PEG10	paternally expressed 10	23089	6.44399	1.82607	6.62556e-10	2.73271e-05
201560_at	CLIC4	chloride intracellular channel 4	25932	8.08527	1.56289	6.62923e-10	2.73423e-05
221489_s_at	SPRY4	sprouty homolog 4 (Drosophila)	81848	6.92882	1.97652	6.75991e-10	2.78812e-05
206243_at	TIMP4	TIMP metallopeptidase inhibitor 4	7079	6.54012	1.58419	6.84558e-10	2.82346e-05
205042_at	GNE	glucosamine (UDP-N-acetyl)-2-epimerase/N-acetylmannosamine kinase	10020	6.42068	1.62701	7.08215e-10	2.92103e-05
225626_at	PAG1	phosphoprotein associated with glycosphingolipid microdomains 1	55824	6.56224	1.84013	7.42269e-10	3.06149e-05
212242_at	TUBA4A	tubulin, alpha 4a	7277	7.79912	1.54488	7.47545e-10	3.08325e-05
221911_at	ETV1	ets variant 1	2115	6.16219	2.30801	7.64201e-10	3.15195e-05
206029_at	ANKRD1	ankyrin repeat domain 1 (cardiac muscle)	27063	6.37765	1.84278	7.78004e-10	3.20888e-05
200931_s_at	VCL	vinculin	7414	8.66596	2.07958	8.00931e-10	3.30344e-05
208933_s_at	LGALS8	lectin, galactoside-binding, soluble, 8	3964	7.08042	1.64573	8.06942e-10	3.32823e-05
201058_s_at	MYL9	myosin, light chain 9, regulatory	10398	6.49087	1.76915	8.08845e-10	3.33608e-05
212992_at	AHNAK2	AHNAK nucleoprotein 2	113146	6.99783	1.76784	8.11505e-10	3.34705e-05
203820_s_at	IGF2BP3	insulin-like growth factor 2 mRNA binding protein 3	10643	6.29844	1.91758	8.24478e-10	3.40056e-05
225093_at	UTRN	utrophin	7402	6.78135	1.4596	8.30737e-10	3.42638e-05
202766_s_at	FBN1	fibrillin 1	2200	6.47333	1.73085	8.33004e-10	3.43572e-05
225262_at	FOSL2	FOS-like antigen 2	2355	7.63557	1.56044	8.35538e-10	3.44617e-05
205573_s_at	SNX7	sorting nexin 7	51375	8.25442	1.94764	8.55267e-10	3.52755e-05
202157_s_at	CELF2	CUGBP, Elav-like family member 2	10659	6.53209	1.60802	8.67641e-10	3.57858e-05
231265_at	COX7B2	cytochrome c oxidase subunit VIIb2	170712	6.79931	2.22623	8.82473e-10	3.63976e-05
201774_s_at	NCAPD2	non-SMC condensin I complex, subunit D2	9918	7.8094	1.54268	8.89358e-10	3.66816e-05
209598_at	PNMA2	paraneoplastic Ma antigen 2	10687	6.36154	1.48714	8.91426e-10	3.67669e-05
225782_at	MSRB3	methionine sulfoxide reductase B3	253827	6.41911	1.83757	8.93711e-10	3.68611e-05
225046_at	LOC389831	uncharacterized LOC389831	389831	7.84668	1.86104	9.22684e-10	3.80561e-05
227828_s_at	EVA1A	eva-1 homolog A (C. elegans)	84141	6.50131	1.55422	9.3038e-10	3.83735e-05
202369_s_at	TRAM2	translocation associated membrane protein 2	9697	8.25311	1.51021	9.64588e-10	3.97844e-05
202741_at	PRKACB	protein kinase, cAMP-dependent, catalytic, beta	5567	7.09983	1.75164	9.68786e-10	3.99576e-05
226342_at	SPTBN1	spectrin, beta, non-erythrocytic 1	6711	6.76515	1.7934	9.9251e-10	4.09361e-05
223286_at	ELP5	elongator acetyltransferase complex subunit 5	23587	7.16652	1.64432	9.95631e-10	4.10648e-05
208209_s_at	C4BPB	complement component 4 binding protein, beta	725	6.93205	1.50385	1.02348e-09	4.22136e-05
210042_s_at	CTSZ	cathepsin Z	1522	6.67091	1.59975	1.025e-09	4.22763e-05
201425_at	ALDH2	aldehyde dehydrogenase 2 family (mitochondrial)	217	6.86665	2.04141	1.04388e-09	4.30547e-05
202237_at	NNMT	nicotinamide N-methyltransferase	4837	6.52525	1.66259	1.04956e-09	4.32892e-05
225032_at	FNDC3B	fibronectin type III domain containing 3B	64778	7.39783	1.86163	1.07769e-09	4.44493e-05
217992_s_at	EFHD2	EF-hand domain family, member D2	79180	7.48914	1.65191	1.08406e-09	4.47121e-05
202501_at	MAPRE2	microtubule-associated protein, RP/EB family, member 2	10982	6.67169	1.74813	1.09601e-09	4.52051e-05
217356_s_at	PGK1	phosphoglycerate kinase 1	5230	9.89212	1.55193	1.10482e-09	4.55683e-05
224955_at	TEAD1	TEA domain family member 1 (SV40 transcriptional enhancer factor)	7003	8.30111	1.46369	1.12259e-09	4.63014e-05
212298_at	NRP1	neuropilin 1	8829	6.7372	1.80256	1.12961e-09	4.65908e-05
204948_s_at	FST	follistatin	10468	6.97889	1.56223	1.13692e-09	4.68922e-05
239481_at	FAM133A	family with sequence similarity 133, member A	286499	6.46454	1.47554	1.16675e-09	4.81225e-05
212345_s_at	CREB3L2	cAMP responsive element binding protein 3-like 2	64764	7.2078	1.81475	1.1719e-09	4.83349e-05
220750_s_at	LEPRE1	leucine proline-enriched proteoglycan (leprecan) 1	64175	7.35111	1.57091	1.20839e-09	4.98399e-05
236565_s_at	LARP6	La ribonucleoprotein domain family, member 6	55323	6.86673	1.48156	1.21996e-09	5.03171e-05
206662_at	GLRX	glutaredoxin (thioltransferase)	2745	7.29115	1.81981	1.22795e-09	5.06469e-05
200907_s_at	PALLD	palladin, cytoskeletal associated protein	23022	8.1157	1.50952	1.24773e-09	5.14625e-05
220890_s_at	DDX47	DEAD (Asp-Glu-Ala-Asp) box polypeptide 47	51202	9.21721	1.55927	1.29699e-09	5.34943e-05
218451_at	CDCP1	CUB domain containing protein 1	64866	6.73339	1.57263	1.35769e-09	5.5998e-05
222838_at	SLAMF7	SLAM family member 7	57823	6.48952	1.69633	1.43142e-09	5.90391e-05
217890_s_at	PARVA	parvin, alpha	55742	7.31563	1.70602	1.51188e-09	6.23575e-05
202218_s_at	FADS2	fatty acid desaturase 2	9415	7.19595	1.74802	1.52023e-09	6.27018e-05
203909_at	SLC9A6	solute carrier family 9, subfamily A (NHE6, cation proton antiporter 6), member 6	10479	7.41267	1.48429	1.52669e-09	6.29684e-05
224837_at	FOXP1	forkhead box P1	27086	7.92906	1.48452	1.52749e-09	6.30015e-05
201242_s_at	ATP1B1	ATPase, Na+/K+ transporting, beta 1 polypeptide	481	8.56741	1.55587	1.55645e-09	6.41958e-05
204955_at	SRPX	sushi-repeat containing protein, X-linked	8406	6.48484	2.00358	1.57482e-09	6.49536e-05
201109_s_at	THBS1	thrombospondin 1	7057	8.11118	1.89509	1.62988e-09	6.72243e-05
217763_s_at	RAB31	RAB31, member RAS oncogene family	11031	7.55187	1.42748	1.70023e-09	7.01258e-05
226179_at	SLC25A37	solute carrier family 25 (mitochondrial iron transporter), member 37	51312	6.83454	1.40697	1.70694e-09	7.04026e-05
212848_s_at	C9orf3	chromosome 9 open reading frame 3	84909	7.38403	1.71322	1.75744e-09	7.24855e-05
209406_at	BAG2	BCL2-associated athanogene 2	9532	6.92689	1.86435	1.81161e-09	7.472e-05
209537_at	EXTL2	exostosin-like glycosyltransferase 2	2135	6.98854	1.53513	1.81843e-09	7.50011e-05
221773_at	ELK3	ELK3, ETS-domain protein (SRF accessory protein 2)	2004	6.77669	2.30145	1.83706e-09	7.57697e-05
223062_s_at	PSAT1	phosphoserine aminotransferase 1	29968	8.3037	1.45502	1.86505e-09	7.6924e-05
203300_x_at	AP1S2	adaptor-related protein complex 1, sigma 2 subunit	8905	7.04517	1.63426	1.91611e-09	7.90301e-05
208634_s_at	MACF1	microtubule-actin crosslinking factor 1	23499	8.24233	1.7282	1.9378e-09	7.99245e-05
223279_s_at	UACA	uveal autoantigen with coiled-coil domains and ankyrin repeats	55075	7.53921	1.68987	1.94075e-09	8.00464e-05
40284_at	FOXA2	forkhead box A2	3170	6.51553	1.35832	1.95799e-09	8.07571e-05
212013_at	PXDN	peroxidasin homolog (Drosophila)	7837	7.85803	1.64358	1.97772e-09	8.1571e-05
205100_at	GFPT2	glutamine-fructose-6-phosphate transaminase 2	9945	6.78418	2.10021	2.0021e-09	8.25768e-05
202973_x_at	FAM13A	family with sequence similarity 13, member A	10144	6.42289	1.34409	2.00545e-09	8.27148e-05
203637_s_at	MID1	midline 1 (Opitz/BBB syndrome)	4281	6.36217	1.39682	2.00852e-09	8.28412e-05
227452_at	LINC00673	long intergenic non-protein coding RNA 673	100499467	6.51958	1.50657	2.01785e-09	8.32264e-05
219492_at	CHIC2	cysteine-rich hydrophobic domain 2	26511	7.41116	1.46936	2.05123e-09	8.46029e-05
208447_s_at	PRPS1	phosphoribosyl pyrophosphate synthetase 1	5631	7.42958	1.58348	2.05416e-09	8.47237e-05
222867_s_at	MED31	mediator complex subunit 31	51003	8.16502	1.40442	2.07349e-09	8.55209e-05
221436_s_at	CDCA3	cell division cycle associated 3	83461	7.86789	1.59057	2.10747e-09	8.69225e-05
218788_s_at	SMYD3	SET and MYND domain containing 3	64754	7.21056	1.56271	2.14705e-09	8.85551e-05
211564_s_at	PDLIM4	PDZ and LIM domain 4	8572	6.72462	1.72738	2.18227e-09	9.00079e-05
213039_at	ARHGEF18	Rho/Rac guanine nucleotide exchange factor (GEF) 18	23370	7.76362	1.32344	2.20439e-09	9.09202e-05
210105_s_at	FYN	FYN oncogene related to SRC, FGR, YES	2534	6.6352	1.64585	2.27485e-09	9.38263e-05
235740_at	MCTP1	multiple C2 domains, transmembrane 1	79772	6.32871	1.33903	2.29025e-09	9.44612e-05
225510_at	OAF	OAF homolog (Drosophila)	220323	7.11357	1.39424	2.3029e-09	9.49832e-05
206953_s_at	LPHN2	latrophilin 2	23266	6.23464	1.38338	2.33212e-09	9.61882e-05
242722_at	LMO7	LIM domain 7	4008	7.03575	1.78227	2.3498e-09	9.69173e-05
200782_at	ANXA5	annexin A5	308	9.4986	1.33657	2.35447e-09	9.71101e-05
210612_s_at	SYNJ2	synaptojanin 2	8871	6.92477	1.40216	2.37962e-09	9.81474e-05
225314_at	OCIAD2	OCIA domain containing 2	132299	8.67055	1.66785	2.46055e-09	0.000101486
227080_at	ZNF697	zinc finger protein 697	90874	6.86666	1.62556	2.4652e-09	0.000101677
212792_at	DPY19L1	dpy-19-like 1 (C. elegans)	23333	7.2342	1.63044	2.49576e-09	0.000102938
201042_at	TGM2	transglutaminase 2	7052	6.59607	1.68107	2.53775e-09	0.00010467
219181_at	LIPG	lipase, endothelial	9388	6.28533	1.43194	2.54109e-09	0.000104807
223158_s_at	NEK6	NIMA-related kinase 6	10783	7.86432	1.51665	2.59813e-09	0.00010716
210220_at	FZD2	frizzled family receptor 2	2535	7.31064	1.62054	2.59943e-09	0.000107213
227295_at	IKBIP	IKBKB interacting protein	121457	6.52938	1.47578	2.70197e-09	0.000111443
212774_at	ZBTB18	zinc finger and BTB domain containing 18	10472	6.47977	1.42474	2.75834e-09	0.000113768
226184_at	FMNL2	formin-like 2	114793	7.23783	1.31338	2.80615e-09	0.00011574
201389_at	ITGA5	integrin, alpha 5 (fibronectin receptor, alpha polypeptide)	3678	7.22358	1.79501	2.80933e-09	0.000115871
212423_at	ZCCHC24	zinc finger, CCHC domain containing 24	219654	6.68433	1.54552	2.83e-09	0.000116723
226372_at	CHST11	carbohydrate (chondroitin 4) sulfotransferase 11	50515	6.54835	1.83112	2.85069e-09	0.000117577
225045_at	CCDC88A	coiled-coil domain containing 88A	55704	6.32591	1.55283	2.85256e-09	0.000117654
217165_x_at	MT1F	metallothionein 1F	4494	9.11335	1.79033	2.92165e-09	0.000120504
202949_s_at	FHL2	four and a half LIM domains 2	2274	7.4075	1.42276	3.02738e-09	0.000124864
202912_at	ADM	adrenomedullin	133	6.89086	1.51468	3.07958e-09	0.000127017
208776_at	PSMD11	proteasome (prosome, macropain) 26S subunit, non-ATPase, 11	5717	6.80271	1.29869	3.09841e-09	0.000127794
203585_at	ZNF185	zinc finger protein 185 (LIM domain)	7739	7.50618	1.37593	3.13941e-09	0.000129485
225876_at	NIPAL3	NIPA-like domain containing 3	57185	6.92796	1.31995	3.15794e-09	0.000130249
210137_s_at	DCTD	dCMP deaminase	1635	8.16008	1.30185	3.19923e-09	0.000131952
226625_at	TGFBR3	transforming growth factor, beta receptor III	7049	6.6491	1.36284	3.25182e-09	0.000134121
231963_at	ANKRD33B	ankyrin repeat domain 33B	651746	6.78513	1.40318	3.33617e-09	0.0001376
218284_at	SMAD3	SMAD family member 3	4088	7.26197	2.22111	3.38604e-09	0.000139657
200662_s_at	TOMM20	translocase of outer mitochondrial membrane 20 homolog (yeast)	9804	9.3112	1.29034	3.43934e-09	0.000141855
204011_at	SPRY2	sprouty homolog 2 (Drosophila)	10253	6.62266	1.63138	3.47329e-09	0.000143256
1552546_a_at	LETM2	leucine zipper-EF-hand containing transmembrane protein 2	137994	6.5306	1.60479	3.57854e-09	0.000147597
226001_at	KLHL5	kelch-like family member 5	51088	7.01753	2.04641	3.58378e-09	0.000147813
213435_at	SATB2	SATB homeobox 2	23314	6.90089	1.51219	3.6474e-09	0.000150437
217294_s_at	ENO1	enolase 1, (alpha)	2023	10.5544	1.29544	3.68427e-09	0.000151958
223852_s_at	STK40	serine/threonine kinase 40	83931	7.07987	1.40099	3.75148e-09	0.00015473
208510_s_at	PPARG	peroxisome proliferator-activated receptor gamma	5468	6.71484	1.48869	3.76009e-09	0.000155085
201579_at	FAT1	FAT atypical cadherin 1	2195	8.45702	1.30584	3.85042e-09	0.000158811
212488_at	COL5A1	collagen, type V, alpha 1	1289	7.18568	1.99654	3.86704e-09	0.000159496
225128_at	KDELC2	KDEL (Lys-Asp-Glu-Leu) containing 2	143888	7.04799	1.55623	3.93833e-09	0.000162436
201849_at	BNIP3	BCL2/adenovirus E1B 19kDa interacting protein 3	664	8.94183	1.47157	3.95264e-09	0.000163027
202052_s_at	RAI14	retinoic acid induced 14	26064	7.12681	1.6323	3.95335e-09	0.000163056
226218_at	IL7R	interleukin 7 receptor	3575	6.61955	1.48037	3.96235e-09	0.000163427
220948_s_at	ATP1A1	ATPase, Na+/K+ transporting, alpha 1 polypeptide	476	9.50793	1.34881	4.08069e-09	0.000168308
209408_at	KIF2C	kinesin family member 2C	11004	8.29443	1.2477	4.09221e-09	0.000168783
220952_s_at	PLEKHA5	pleckstrin homology domain containing, family A member 5	54477	6.78769	1.35944	4.1023e-09	0.000169199
227697_at	SOCS3	suppressor of cytokine signaling 3	9021	6.76647	1.28184	4.18394e-09	0.000172566
203824_at	TSPAN8	tetraspanin 8	7103	6.43319	1.7269	4.20378e-09	0.000173385
224584_at	TMEM230	transmembrane protein 230	29058	9.28335	1.32035	4.22334e-09	0.000174192
211974_x_at	RBPJ	recombination signal binding protein for immunoglobulin kappa J region	3516	9.14441	1.37155	4.22508e-09	0.000174263
218194_at	REXO2	RNA exonuclease 2	25996	8.98742	1.47318	4.28168e-09	0.000176598
201952_at	ALCAM	activated leukocyte cell adhesion molecule	214	8.1416	1.72304	4.29817e-09	0.000177278
202910_s_at	CD97	CD97 molecule	976	7.46339	1.77639	4.37997e-09	0.000180652
225464_at	FRMD6	FERM domain containing 6	122786	8.7322	1.4765	4.41159e-09	0.000181956
209513_s_at	HSDL2	hydroxysteroid dehydrogenase like 2	84263	7.81503	1.57981	4.44257e-09	0.000183234
225728_at	SORBS2	sorbin and SH3 domain containing 2	8470	6.26186	1.28511	4.4458e-09	0.000183367
208816_x_at	ANXA2P2	annexin A2 pseudogene 2	304	8.81357	1.53126	4.60913e-09	0.000190104
224899_s_at	MAGT1	magnesium transporter 1	84061	8.79501	1.28222	4.62299e-09	0.000190675
224819_at	TCEAL8	transcription elongation factor A (SII)-like 8	90843	6.11134	1.3052	4.71096e-09	0.000194304
212985_at	APBB2	amyloid beta (A4) precursor protein-binding, family B, member 2	323	6.6076	1.67213	4.73286e-09	0.000195207
204589_at	NUAK1	NUAK family, SNF1-like kinase, 1	9891	7.25438	1.69854	4.85238e-09	0.000200136
210869_s_at	MCAM	melanoma cell adhesion molecule	4162	6.65284	1.27599	4.85883e-09	0.000200402
1553678_a_at	ITGB1	integrin, beta 1 (fibronectin receptor, beta polypeptide, antigen CD29 includes MDF2, MSK12)	3688	8.45308	1.81049	4.92622e-09	0.000203182
207828_s_at	CENPF	centromere protein F, 350/400kDa	1063	8.39526	1.49625	5.19707e-09	0.000214353
221958_s_at	WLS	wntless homolog (Drosophila)	79971	6.66542	1.52986	5.20926e-09	0.000214856
1555579_s_at	PTPRM	protein tyrosine phosphatase, receptor type, M	5797	6.41586	1.20546	5.2131e-09	0.000215014
202269_x_at	GBP1	guanylate binding protein 1, interferon-inducible	2633	7.26209	1.86406	5.24228e-09	0.000216218
209015_s_at	DNAJB6	DnaJ (Hsp40) homolog, subfamily B, member 6	10049	8.1848	1.46437	5.32328e-09	0.000219559
203234_at	UPP1	uridine phosphorylase 1	7378	6.91554	1.96934	5.36265e-09	0.000221182
218292_s_at	PRKAG2	protein kinase, AMP-activated, gamma 2 non-catalytic subunit	51422	7.19822	1.27505	5.38511e-09	0.000222109
228824_s_at	PTGR1	prostaglandin reductase 1	22949	7.26379	1.3426	5.40849e-09	0.000223073
202133_at	WWTR1	WW domain containing transcription regulator 1	25937	6.91344	2.09481	5.49589e-09	0.000226678
203725_at	GADD45A	growth arrest and DNA-damage-inducible, alpha	1647	7.47647	1.61088	5.57938e-09	0.000230121
218663_at	NCAPG	non-SMC condensin I complex, subunit G	64151	7.65385	1.33816	5.58455e-09	0.000230335
225673_at	MYADM	myeloid-associated differentiation marker	91663	7.93556	1.27658	5.66511e-09	0.000233658
214091_s_at	GPX3	glutathione peroxidase 3 (plasma)	2878	8.05439	1.36888	5.85164e-09	0.000241351
200677_at	PTTG1IP	pituitary tumor-transforming 1 interacting protein	754	9.93261	1.33723	5.8664e-09	0.00024196
206247_at	MICB	MHC class I polypeptide-related sequence B	4277	6.79176	1.65855	6.00254e-09	0.000247575
202827_s_at	MMP14	matrix metallopeptidase 14 (membrane-inserted)	4323	6.83952	1.43505	6.08879e-09	0.000251132
212607_at	AKT3	v-akt murine thymoma viral oncogene homolog 3	10000	6.43557	1.34045	6.33848e-09	0.000261431
225303_at	KIRREL	kin of IRRE like (Drosophila)	55243	6.41107	1.24548	6.44309e-09	0.000265745
209765_at	ADAM19	ADAM metallopeptidase domain 19	8728	6.48826	1.35112	6.46821e-09	0.000266781
219926_at	POPDC3	popeye domain containing 3	64208	6.31115	1.88909	6.52312e-09	0.000269046
214484_s_at	SIGMAR1	sigma non-opioid intracellular receptor 1	10280	7.28301	1.2803	6.53223e-09	0.000269422
227396_at	PTPRJ	protein tyrosine phosphatase, receptor type, J	5795	7.80357	1.39133	6.54806e-09	0.000270075
226893_at	ABL2	c-abl oncogene 2, non-receptor tyrosine kinase	27	7.59776	1.42683	6.57628e-09	0.000271238
210136_at	MBP	myelin basic protein	4155	7.23271	1.40574	6.61029e-09	0.000272642
208971_at	UROD	uroporphyrinogen decarboxylase	7389	7.98978	1.21795	6.64775e-09	0.000274186
224352_s_at	CFL2	cofilin 2 (muscle)	1073	7.1915	1.23732	6.70105e-09	0.000276385
217892_s_at	LIMA1	LIM domain and actin binding 1	51474	7.40553	1.2491	6.79962e-09	0.00028045
228479_at	SOAT1	sterol O-acyltransferase 1	6646	6.7672	1.63956	6.8201e-09	0.000281295
238462_at	UBASH3B	ubiquitin associated and SH3 domain containing B	84959	6.34926	1.46045	6.88558e-09	0.000283996
212646_at	RFTN1	raftlin, lipid raft linker 1	23180	7.05107	1.30148	6.94292e-09	0.000286361
203282_at	GBE1	glucan (1,4-alpha-), branching enzyme 1	2632	7.40478	1.63863	7.00739e-09	0.00028902
212445_s_at	NEDD4L	neural precursor cell expressed, developmentally down-regulated 4-like, E3 ubiquitin protein ligase	23327	7.05615	1.43499	7.12509e-09	0.000293874
222453_at	CYBRD1	cytochrome b reductase 1	79901	6.27508	1.40461	7.15904e-09	0.000295275
200919_at	PHC2	polyhomeotic homolog 2 (Drosophila)	1912	7.88077	1.61208	7.26965e-09	0.000299837
219806_s_at	SMCO4	single-pass membrane protein with coiled-coil domains 4	56935	7.23997	1.25812	7.29885e-09	0.000301041
221485_at	B4GALT5	UDP-Gal:betaGlcNAc beta 1,4- galactosyltransferase, polypeptide 5	9334	7.66482	1.35034	7.51095e-09	0.000309789
209373_at	MALL	mal, T-cell differentiation protein-like	7851	6.72869	1.23354	7.52378e-09	0.000310318
208754_s_at	NAP1L1	nucleosome assembly protein 1-like 1	4673	7.6	1.8774	7.55856e-09	0.000311753
227955_s_at	EFNA5	ephrin-A5	1946	6.67607	1.39539	7.78301e-09	0.00032101
224688_at	TMEM248	transmembrane protein 248	55069	8.11622	1.20414	7.97228e-09	0.000328817
211434_s_at	CCRL2	chemokine (C-C motif) receptor-like 2	9034	6.67765	1.17753	7.98284e-09	0.000329252
209369_at	ANXA3	annexin A3	306	7.42542	2.07563	8.03477e-09	0.000331394
219157_at	KLHL2	kelch-like family member 2	11275	6.9677	1.26447	8.05389e-09	0.000332183
200824_at	GSTP1	glutathione S-transferase pi 1	2950	7.04528	1.21419	8.11303e-09	0.000334622
212246_at	MCFD2	multiple coagulation factor deficiency 2	90411	7.8214	1.17196	8.12329e-09	0.000335045
208925_at	CLDND1	claudin domain containing 1	56650	7.05224	1.36347	8.23573e-09	0.000339683
206027_at	S100A3	S100 calcium binding protein A3	6274	6.71029	1.31706	8.42504e-09	0.000347491
205433_at	BCHE	butyrylcholinesterase	590	6.31846	1.29022	8.53784e-09	0.000352143
203058_s_at	PAPSS2	3'-phosphoadenosine 5'-phosphosulfate synthase 2	9060	6.96146	1.87344	8.55325e-09	0.000352779
201870_at	TOMM34	translocase of outer mitochondrial membrane 34	10953	8.44264	1.4901	8.58815e-09	0.000354218
216215_s_at	RBFOX2	RNA binding protein, fox-1 homolog (C. elegans) 2	23543	7.96789	1.18399	8.61426e-09	0.000355295
212444_at	GPRC5A	G protein-coupled receptor, family C, group 5, member A	9052	7.58718	1.44694	8.6316e-09	0.000356011
213524_s_at	G0S2	G0/G1switch 2	50486	6.75384	2.19723	8.63948e-09	0.000356335
202177_at	GAS6	growth arrest-specific 6	2621	7.03526	1.79162	8.73981e-09	0.000360474
1555326_a_at	ADAM9	ADAM metallopeptidase domain 9	8754	7.08029	1.35993	8.77982e-09	0.000362124
203594_at	RTCA	RNA 3'-terminal phosphate cyclase	8634	8.15988	1.84869	8.82879e-09	0.000364143
205767_at	EREG	epiregulin	2069	6.24484	1.38599	8.83274e-09	0.000364306
200709_at	FKBP1A	FK506 binding protein 1A, 12kDa	2280	9.1725	1.5758	9.00674e-09	0.000371483
201795_at	LBR	lamin B receptor	3930	8.07312	1.28934	9.38792e-09	0.000387205
225793_at	LIX1L	Lix1 homolog (mouse)-like	128077	6.75383	2.08249	9.53709e-09	0.000393357
203212_s_at	MTMR2	myotubularin related protein 2	8898	6.91874	1.16823	9.59418e-09	0.000395712
212174_at	AK2	adenylate kinase 2	204	6.76162	1.12839	9.77658e-09	0.000403235
212698_s_at	SEPT10	septin 10	151011	7.10763	1.78903	9.818e-09	0.000404944
217678_at	SLC7A11	solute carrier family 7 (anionic amino acid transporter light chain, xc- system), member 11	23657	7.65676	1.29005	9.84961e-09	0.000406247
213689_x_at	FAM69A	family with sequence similarity 69, member A	388650	6.84357	1.63649	9.93605e-09	0.000409812
213462_at	NPAS2	neuronal PAS domain protein 2	4862	6.84654	1.16951	1.01043e-08	0.000416753
204319_s_at	RGS10	regulator of G-protein signaling 10	6001	8.28412	1.38228	1.02961e-08	0.000424663
214095_at	SHMT2	serine hydroxymethyltransferase 2 (mitochondrial)	6472	7.57469	1.36576	1.03059e-08	0.000425067
206461_x_at	MT1H	metallothionein 1H	4496	8.89308	1.30345	1.03192e-08	0.000425617
225369_at	ESAM	endothelial cell adhesion molecule	90952	6.78588	1.22582	1.04359e-08	0.000430428
212746_s_at	CEP170	centrosomal protein 170kDa	9859	7.02792	1.37524	1.06946e-08	0.000441098
201739_at	SGK1	serum/glucocorticoid regulated kinase 1	6446	6.94113	1.24406	1.07445e-08	0.000443157
201667_at	GJA1	gap junction protein, alpha 1, 43kDa	2697	6.43092	1.62192	1.07554e-08	0.000443608
201989_s_at	CREBL2	cAMP responsive element binding protein-like 2	1389	8.09478	1.14939	1.09726e-08	0.000452565
204222_s_at	GLIPR1	GLI pathogenesis-related 1	11010	6.53142	1.36396	1.12528e-08	0.00046412
202429_s_at	PPP3CA	protein phosphatase 3, catalytic subunit, alpha isozyme	5530	8.21323	1.46778	1.12575e-08	0.000464317
212498_at	MARCH6	membrane-associated ring finger (C3HC4) 6, E3 ubiquitin protein ligase	10299	8.31901	1.25908	1.12651e-08	0.000464627
205088_at	MAMLD1	mastermind-like domain containing 1	10046	6.85256	1.21742	1.12793e-08	0.000465214
223007_s_at	TMEM245	transmembrane protein 245	23731	8.27884	1.31808	1.13436e-08	0.000467867
210896_s_at	ASPH	aspartate beta-hydroxylase	444	7.62996	1.68345	1.13925e-08	0.000469883
1553027_a_at	KLHL4	kelch-like family member 4	56062	6.44917	1.15152	1.15006e-08	0.00047434
206295_at	IL18	interleukin 18 (interferon-gamma-inducing factor)	3606	6.42308	1.1698	1.1512e-08	0.000474814
201487_at	CTSC	cathepsin C	1075	7.59594	1.51179	1.1539e-08	0.000475928
225750_at	ERO1L	ERO1-like (S. cerevisiae)	30001	8.09806	1.32352	1.17509e-08	0.000484667
230494_at	SLC20A1	solute carrier family 20 (phosphate transporter), member 1	6574	6.9879	1.78382	1.18754e-08	0.0004898
201263_at	TARS	threonyl-tRNA synthetase	6897	9.38804	1.44304	1.19632e-08	0.00049342
209120_at	NR2F2	nuclear receptor subfamily 2, group F, member 2	7026	6.95793	1.93593	1.19732e-08	0.000493834
222154_s_at	SPATS2L	spermatogenesis associated, serine-rich 2-like	26010	8.60577	1.83357	1.20648e-08	0.000497612
229004_at	ADAMTS15	ADAM metallopeptidase with thrombospondin type 1 motif, 15	170689	6.62233	1.17039	1.21035e-08	0.00049921
212294_at	GNG12	guanine nucleotide binding protein (G protein), gamma 12	55970	7.73701	2.00675	1.2118e-08	0.000499809
229441_at	PRSS23	protease, serine, 23	11098	7.25865	1.19483	1.23097e-08	0.000507713
206761_at	CD96	CD96 molecule	10225	6.31198	1.31264	1.23773e-08	0.000510504
203851_at	IGFBP6	insulin-like growth factor binding protein 6	3489	7.08666	1.80546	1.27499e-08	0.000525871
209365_s_at	ECM1	extracellular matrix protein 1	1893	6.86893	1.52604	1.28121e-08	0.000528434
226565_at	TMEM99	transmembrane protein 99	147184	7.37949	1.38488	1.294e-08	0.000533712
207157_s_at	GNG5	guanine nucleotide binding protein (G protein), gamma 5	2787	9.90794	1.22392	1.30465e-08	0.000538101
212771_at	FAM171A1	family with sequence similarity 171, member A1	221061	6.73525	1.2726	1.31094e-08	0.000540698
200965_s_at	ABLIM1	actin binding LIM protein 1	3983	7.90927	1.13307	1.33411e-08	0.000550254
224480_s_at	AGPAT9	1-acylglycerol-3-phosphate O-acyltransferase 9	84803	6.60262	1.91701	1.33857e-08	0.000552091
203200_s_at	MTRR	5-methyltetrahydrofolate-homocysteine methyltransferase reductase	4552	7.29557	1.20387	1.40146e-08	0.000578033
221479_s_at	BNIP3L	BCL2/adenovirus E1B 19kDa interacting protein 3-like	665	7.50675	1.28832	1.43819e-08	0.000593183
204774_at	EVI2A	ecotropic viral integration site 2A	2123	6.41004	1.37935	1.43969e-08	0.000593798
1554696_s_at	TYMS	thymidylate synthetase	7298	8.71958	1.44283	1.44858e-08	0.000597468
202076_at	BIRC2	baculoviral IAP repeat containing 2	329	8.90642	1.16102	1.45056e-08	0.000598282
225113_at	AGPS	alkylglycerone phosphate synthase	8540	6.35366	1.43831	1.46661e-08	0.000604903
226112_at	SGCB	sarcoglycan, beta (43kDa dystrophin-associated glycoprotein)	6443	7.00893	1.17006	1.49193e-08	0.000615347
209011_at	TRIO	trio Rho guanine nucleotide exchange factor	7204	7.34679	1.33108	1.49384e-08	0.000616133
227983_at	RILPL2	Rab interacting lysosomal protein-like 2	196383	7.37079	1.32845	1.50569e-08	0.000621022
205402_x_at	PRSS2	protease, serine, 2 (trypsin 2)	5645	6.8334	1.54862	1.54844e-08	0.000638655
235457_at	MAML2	mastermind-like 2 (Drosophila)	84441	6.40445	1.08059	1.56581e-08	0.000645817
215446_s_at	LOX	lysyl oxidase	4015	6.39191	1.22176	1.57118e-08	0.000648034
206918_s_at	CPNE1	copine I	8904	8.23862	1.16293	1.57145e-08	0.000648145
213139_at	SNAI2	snail family zinc finger 2	6591	6.32399	1.35419	1.5811e-08	0.000652126
212197_x_at	MPRIP	myosin phosphatase Rho interacting protein	23164	9.19651	1.33282	1.58541e-08	0.000653902
200985_s_at	CD59	CD59 molecule, complement regulatory protein	966	9.25632	1.66488	1.58566e-08	0.000654006
224428_s_at	CDCA7	cell division cycle associated 7	83879	7.39771	1.25693	1.58642e-08	0.000654319
235010_at	ZBED5-AS1	ZBED5 antisense RNA 1	729013	7.26107	1.20246	1.5898e-08	0.000655712
225295_at	SLC39A10	solute carrier family 39 (zinc transporter), member 10	57181	7.27151	1.16975	1.622e-08	0.000668994
225081_s_at	CDCA7L	cell division cycle associated 7-like	55536	7.42722	1.46494	1.644e-08	0.000678067
218824_at	PNMAL1	paraneoplastic Ma antigen family-like 1	55228	6.40008	1.23535	1.67506e-08	0.000690879
205349_at	GNA15	guanine nucleotide binding protein (G protein), alpha 15 (Gq class)	2769	6.84664	1.14704	1.73216e-08	0.000714428
217935_s_at	UQCC	ubiquinol-cytochrome c reductase complex chaperone	55245	8.17202	1.27264	1.73837e-08	0.00071699
214464_at	CDC42BPA	CDC42 binding protein kinase alpha (DMPK-like)	8476	7.93671	1.11369	1.76301e-08	0.000727153
219594_at	NINJ2	ninjurin 2	4815	6.59165	1.05403	1.77413e-08	0.00073174
210002_at	GATA6	GATA binding protein 6	2627	6.51606	1.14696	1.78786e-08	0.000737404
213030_s_at	PLXNA2	plexin A2	5362	6.88013	1.28558	1.78895e-08	0.000737854
219553_at	NME7	NME/NM23 family member 7	29922	7.81276	1.06234	1.81118e-08	0.000747021
218826_at	SLC35F2	solute carrier family 35, member F2	54733	7.61852	1.18375	1.81518e-08	0.000748672
221538_s_at	PLXNA1	plexin A1	5361	8.41784	1.17032	1.82353e-08	0.000752115
212237_at	ASXL1	additional sex combs like 1 (Drosophila)	171023	7.63647	1.1322	1.84714e-08	0.000761852
210026_s_at	CARD10	caspase recruitment domain family, member 10	29775	7.20237	1.29388	1.86285e-08	0.000768333
238520_at	TRERF1	transcriptional regulating factor 1	55809	6.55993	1.05127	1.87756e-08	0.000774398
221884_at	MECOM	MDS1 and EVI1 complex locus	2122	6.5949	1.41863	1.88366e-08	0.000776914
226638_at	ARHGAP23	Rho GTPase activating protein 23	57636	6.78677	1.38049	1.91166e-08	0.000788464
208982_at	PECAM1	platelet/endothelial cell adhesion molecule 1	5175	6.83599	1.11308	1.92573e-08	0.000794266
209278_s_at	TFPI2	tissue factor pathway inhibitor 2	7980	6.65662	1.52296	1.92601e-08	0.000794382
229097_at	DIAPH3	diaphanous-related formin 3	81624	7.83434	1.35359	1.96279e-08	0.000809552
220178_at	MFSD12	major facilitator superfamily domain containing 12	126321	7.32866	1.10274	1.9714e-08	0.000813105
206354_at	SLCO1B3	solute carrier organic anion transporter family, member 1B3	28234	6.34325	1.29798	1.98323e-08	0.000817984
207431_s_at	DEGS1	delta(4)-desaturase, sphingolipid 1	8560	7.89971	1.21076	2.01782e-08	0.000832251
210999_s_at	GRB10	growth factor receptor-bound protein 10	2887	7.04232	1.50984	2.02924e-08	0.000836962
218188_s_at	TIMM13	translocase of inner mitochondrial membrane 13 homolog (yeast)	26517	8.6767	1.07672	2.07235e-08	0.000854741
204702_s_at	NFE2L3	nuclear factor, erythroid 2-like 3	9603	6.60557	1.68229	2.07316e-08	0.000855074
1552277_a_at	MSANTD3	Myb/SANT-like DNA-binding domain containing 3	91283	8.07889	1.52676	2.11466e-08	0.000872192
223301_s_at	CCDC82	coiled-coil domain containing 82	79780	6.15442	1.11824	2.14819e-08	0.00088602
224772_at	NAV1	neuron navigator 1	89796	6.49829	1.42745	2.1659e-08	0.000893324
206609_at	MAGEC1	melanoma antigen family C, 1	9947	6.52447	1.17809	2.18044e-08	0.00089932
230398_at	TNS4	tensin 4	84951	6.89082	1.0937	2.21306e-08	0.000912777
242005_at	LINC00973	long intergenic non-protein coding RNA 973	100506377	6.2145	1.05257	2.22229e-08	0.000916584
202603_at	ADAM10	ADAM metallopeptidase domain 10	102	8.71861	1.25373	2.23138e-08	0.000920331
224624_at	LRRC8A	leucine rich repeat containing 8 family, member A	56262	8.22116	1.11312	2.25989e-08	0.000932092
201651_s_at	PACSIN2	protein kinase C and casein kinase substrate in neurons 2	11252	8.69234	1.07653	2.28388e-08	0.000941988
216942_s_at	CD58	CD58 molecule	965	7.79153	1.2524	2.3277e-08	0.000960061
204032_at	BCAR3	breast cancer anti-estrogen resistance 3	8412	6.95782	1.57316	2.34392e-08	0.000966749
209626_s_at	OSBPL3	oxysterol binding protein-like 3	26031	6.48237	1.15535	2.34764e-08	0.000968285
201578_at	PODXL	podocalyxin-like	5420	7.60082	1.52182	2.37388e-08	0.000979107
208703_s_at	APLP2	amyloid beta (A4) precursor-like protein 2	334	8.53748	1.48114	2.40671e-08	0.000992649
204604_at	CDK14	cyclin-dependent kinase 14	5218	6.5563	1.09524	2.40761e-08	0.00099302
205743_at	STAC	SH3 and cysteine rich domain	6769	6.66373	1.13716	2.45832e-08	0.00101393
219973_at	ARSJ	arylsulfatase family, member J	79642	6.30928	1.08859	2.46004e-08	0.00101465
231736_x_at	MGST1	microsomal glutathione S-transferase 1	4257	9.84946	1.47191	2.54808e-08	0.00105096
211864_s_at	MYOF	myoferlin	26509	9.01986	1.30216	2.54856e-08	0.00105115
209307_at	SWAP70	SWAP switching B-cell complex 70kDa subunit	23075	6.69918	1.16498	2.65902e-08	0.00109671
218526_s_at	RANGRF	RAN guanine nucleotide release factor	29098	6.88103	1.15392	2.744e-08	0.00113176
212205_at	H2AFV	H2A histone family, member V	94239	8.26837	1.11127	2.76976e-08	0.00114239
204663_at	ME3	malic enzyme 3, NADP(+)-dependent, mitochondrial	10873	6.63589	1.55061	2.81048e-08	0.00115918
218924_s_at	CTBS	chitobiase, di-N-acetyl-	1486	6.81233	1.3865	2.84269e-08	0.00117247
208614_s_at	FLNB	filamin B, beta	2317	8.41518	2.01641	2.84762e-08	0.0011745
212586_at	CAST	calpastatin	831	8.17869	1.9004	2.85127e-08	0.00117601
212829_at	PIP4K2A	phosphatidylinositol-5-phosphate 4-kinase, type II, alpha	5305	7.95892	1.27521	2.90288e-08	0.00119729
205068_s_at	ARHGAP26	Rho GTPase activating protein 26	23092	6.78252	1.04491	2.9109e-08	0.0012006
209185_s_at	IRS2	insulin receptor substrate 2	8660	6.78353	1.22082	2.92575e-08	0.00120673
228365_at	CPNE8	copine VIII	144402	6.35123	1.07241	2.96664e-08	0.00122359
212190_at	SERPINE2	serpin peptidase inhibitor, clade E (nexin, plasminogen activator inhibitor type 1), member 2	5270	6.69472	1.36797	2.97597e-08	0.00122744
201280_s_at	DAB2	Dab, mitogen-responsive phosphoprotein, homolog 2 (Drosophila)	1601	6.27704	1.05927	3.01821e-08	0.00124486
1553764_a_at	AJUBA	ajuba LIM protein	84962	8.58993	1.31772	3.02629e-08	0.00124819
201724_s_at	GALNT1	UDP-N-acetyl-alpha-D-galactosamine:polypeptide N-acetylgalactosaminyltransferase 1 (GalNAc-T1)	2589	7.47938	1.15915	3.0407e-08	0.00125413
205302_at	IGFBP1	insulin-like growth factor binding protein 1	3484	6.34804	1.41981	3.04644e-08	0.0012565
223434_at	GBP3	guanylate binding protein 3	2635	7.19848	2.09321	3.05127e-08	0.0012585
209295_at	TNFRSF10B	tumor necrosis factor receptor superfamily, member 10b	8795	7.79523	1.32064	3.05395e-08	0.0012596
218726_at	HJURP	Holliday junction recognition protein	55355	8.30965	1.25057	3.0656e-08	0.00126441
209457_at	DUSP5	dual specificity phosphatase 5	1847	7.3898	1.33914	3.06707e-08	0.00126501
200762_at	DPYSL2	dihydropyrimidinase-like 2	1808	8.33548	2.39975	3.07304e-08	0.00126747
210095_s_at	IGFBP3	insulin-like growth factor binding protein 3	3486	6.81897	1.55749	3.08502e-08	0.00127242
226611_s_at	CENPV	centromere protein V	201161	6.77879	1.46228	3.10431e-08	0.00128037
201341_at	ENC1	ectodermal-neural cortex 1 (with BTB domain)	8507	7.55839	1.92722	3.18521e-08	0.00131374
223092_at	ANKH	ANKH inorganic pyrophosphate transport regulator	56172	6.96838	1.04924	3.23689e-08	0.00133505
235085_at	SGK223	homolog of rat pragma of Rnd2	157285	7.23193	1.56497	3.26324e-08	0.00134592
217771_at	GOLM1	golgi membrane protein 1	51280	7.96261	1.5705	3.43285e-08	0.00141588
205501_at	PDE10A	phosphodiesterase 10A	10846	6.25502	1.01265	3.51443e-08	0.00144953
233825_s_at	CD99L2	CD99 molecule-like 2	83692	7.32126	1.26144	3.54448e-08	0.00146192
203504_s_at	ABCA1	ATP-binding cassette, sub-family A (ABC1), member 1	19	6.33295	0.988963	3.56301e-08	0.00146956
209122_at	PLIN2	perilipin 2	123	7.48607	1.38216	3.57343e-08	0.00147386
207233_s_at	MITF	microphthalmia-associated transcription factor	4286	6.7706	1.12486	3.57495e-08	0.00147449
226507_at	PAK1	p21 protein (Cdc42/Rac)-activated kinase 1	5058	6.77268	1.13158	3.65716e-08	0.0015084
217788_s_at	GALNT2	UDP-N-acetyl-alpha-D-galactosamine:polypeptide N-acetylgalactosaminyltransferase 2 (GalNAc-T2)	2590	7.49228	1.51126	3.66921e-08	0.00151337
227345_at	TNFRSF10D	tumor necrosis factor receptor superfamily, member 10d, decoy with truncated death domain	8793	6.5519	1.16189	3.74865e-08	0.00154613
200755_s_at	CALU	calumenin	813	8.88892	1.04715	3.79925e-08	0.001567
223037_at	PDZD11	PDZ domain containing 11	51248	8.84637	1.25045	3.85822e-08	0.00159132
214439_x_at	BIN1	bridging integrator 1	274	6.95701	1.11553	3.87277e-08	0.00159732
205082_s_at	AOX1	aldehyde oxidase 1	316	7.01997	1.0466	3.87989e-08	0.00160026
225847_at	NCEH1	neutral cholesterol ester hydrolase 1	57552	6.6858	1.35049	3.88789e-08	0.00160356
209716_at	CSF1	colony stimulating factor 1 (macrophage)	1435	7.19227	1.1413	3.97315e-08	0.00163873
228956_at	UGT8	UDP glycosyltransferase 8	7368	6.27305	1.22456	3.9846e-08	0.00164345
242961_x_at	DDX58	DEAD (Asp-Glu-Ala-Asp) box polypeptide 58	23586	6.66393	1.00318	4.09682e-08	0.00168973
204526_s_at	TBC1D8	TBC1 domain family, member 8 (with GRAM domain)	11138	7.5391	0.99599	4.10039e-08	0.00169121
203650_at	PROCR	protein C receptor, endothelial	10544	6.90794	1.57394	4.17295e-08	0.00172113
202967_at	GSTA4	glutathione S-transferase alpha 4	2941	6.85317	1.12857	4.1831e-08	0.00172532
206632_s_at	APOBEC3B	apolipoprotein B mRNA editing enzyme, catalytic polypeptide-like 3B	9582	7.13963	1.22832	4.23397e-08	0.0017463
225110_at	OGFOD1	2-oxoglutarate and iron-dependent oxygenase domain containing 1	55239	7.85508	0.97742	4.27926e-08	0.00176498
228564_at	LOC375295	uncharacterized LOC375295	375295	7.22299	1.08342	4.30603e-08	0.00177602
218355_at	KIF4A	kinesin family member 4A	24137	8.00449	1.17854	4.4077e-08	0.00181795
217872_at	PIH1D1	PIH1 domain containing 1	55011	8.6277	1.22123	4.45812e-08	0.00183875
213589_s_at	B3GNTL1	UDP-GlcNAc:betaGal beta-1,3-N-acetylglucosaminyltransferase-like 1	146712	6.94957	1.22955	4.49302e-08	0.00185315
209267_s_at	SLC39A8	solute carrier family 39 (zinc transporter), member 8	64116	7.2617	1.48111	4.51879e-08	0.00186378
37028_at	PPP1R15A	protein phosphatase 1, regulatory subunit 15A	23645	7.22744	1.07632	4.54408e-08	0.00187421
213434_at	STX2	syntaxin 2	2054	7.19871	1.00957	4.64535e-08	0.00191597
236656_s_at	LOC100288911	uncharacterized LOC100288911	100288911	6.4463	1.45387	4.66048e-08	0.00192221
205462_s_at	HPCAL1	hippocalcin-like 1	3241	8.3069	1.51968	4.71073e-08	0.00194294
207357_s_at	GALNT10	UDP-N-acetyl-alpha-D-galactosamine:polypeptide N-acetylgalactosaminyltransferase 10 (GalNAc-T10)	55568	7.61715	1.18657	4.73857e-08	0.00195442
218932_at	ZNHIT6	zinc finger, HIT-type containing 6	54680	7.47412	1.4436	4.76096e-08	0.00196366
229014_at	NR2F1-AS1	NR2F1 antisense RNA 1	441094	6.58432	1.24214	4.77138e-08	0.00196795
210135_s_at	SHOX2	short stature homeobox 2	6474	6.71682	1.06418	4.78458e-08	0.0019734
212361_s_at	ATP2A2	ATPase, Ca++ transporting, cardiac muscle, slow twitch 2	488	7.9229	1.00943	4.79707e-08	0.00197855
226336_at	PPIA	peptidylprolyl isomerase A (cyclophilin A)	5478	8.43093	1.09493	4.901e-08	0.00202142
225805_at	HNRNPU	heterogeneous nuclear ribonucleoprotein U (scaffold attachment factor A)	3192	7.04973	1.00549	4.92261e-08	0.00203033
221870_at	EHD2	EH-domain containing 2	30846	7.50644	1.23418	4.97061e-08	0.00205013
1552619_a_at	ANLN	anillin, actin binding protein	54443	8.24232	1.29373	5.00617e-08	0.00206479
203017_s_at	SSX2IP	synovial sarcoma, X breakpoint 2 interacting protein	117178	7.28631	1.23243	5.03946e-08	0.00207852
209576_at	GNAI1	guanine nucleotide binding protein (G protein), alpha inhibiting activity polypeptide 1	2770	6.29198	0.947957	5.17806e-08	0.00213569
210754_s_at	LYN	v-yes-1 Yamaguchi sarcoma viral related oncogene homolog	4067	6.50365	1.02738	5.34507e-08	0.00220458
44702_at	SYDE1	synapse defective 1, Rho GTPase, homolog 1 (C. elegans)	85360	7.21056	1.04669	5.35009e-08	0.00220664
225085_at	USP40	ubiquitin specific peptidase 40	55230	7.01592	1.20769	5.39156e-08	0.00222375
212276_at	LPIN1	lipin 1	23175	7.75141	1.35598	5.46437e-08	0.00225378
200830_at	PSMD2	proteasome (prosome, macropain) 26S subunit, non-ATPase, 2	5708	10.1675	0.971624	5.47191e-08	0.00225689
227038_at	SGMS2	sphingomyelin synthase 2	166929	6.37912	1.03207	5.62977e-08	0.002322
218326_s_at	LGR4	leucine-rich repeat containing G protein-coupled receptor 4	55366	6.61598	1.18924	5.71466e-08	0.00235701
213357_at	GTF2H5	general transcription factor IIH, polypeptide 5	404672	8.15577	0.966062	5.75279e-08	0.00237274
235545_at	DEPDC1	DEP domain containing 1	55635	6.97538	1.00262	5.75582e-08	0.00237399
227240_at	NGEF	neuronal guanine nucleotide exchange factor	25791	6.74917	1.09758	5.95216e-08	0.00245497
212110_at	SLC39A14	solute carrier family 39 (zinc transporter), member 14	23516	7.91463	0.92341	6.03101e-08	0.00248749
204079_at	TPST2	tyrosylprotein sulfotransferase 2	8459	6.91207	1.11667	6.04141e-08	0.00249178
201095_at	DAP	death-associated protein	1611	8.18162	1.21255	6.12113e-08	0.00252466
227167_s_at	RASSF3	Ras association (RalGDS/AF-6) domain family member 3	283349	7.72027	1.18681	6.13229e-08	0.00252926
225387_at	TSPAN5	tetraspanin 5	10098	6.53692	1.34204	6.20484e-08	0.00255919
224895_at	YAP1	Yes-associated protein 1	10413	8.14541	1.10019	6.21405e-08	0.00256299
211165_x_at	EPHB2	EPH receptor B2	2048	6.9107	1.11978	6.27496e-08	0.00258811
212288_at	FNBP1	formin binding protein 1	23048	7.7103	1.17281	6.27862e-08	0.00258962
211456_x_at	MT1HL1	metallothionein 1H-like 1	645745	8.90163	1.31445	6.34442e-08	0.00261676
210879_s_at	RAB11FIP5	RAB11 family interacting protein 5 (class I)	26056	7.29108	1.01078	6.53162e-08	0.00269397
205830_at	CLGN	calmegin	1047	6.41913	1.11208	6.53319e-08	0.00269462
209180_at	RABGGTB	Rab geranylgeranyltransferase, beta subunit	5876	8.3042	1.10344	6.55603e-08	0.00270403
208091_s_at	VOPP1	vesicular, overexpressed in cancer, prosurvival protein 1	81552	8.11025	1.35611	6.58165e-08	0.0027146
201464_x_at	JUN	jun proto-oncogene	3725	7.84483	1.21988	6.65052e-08	0.00274301
212086_x_at	LMNA	lamin A/C	4000	8.85599	0.962155	6.69146e-08	0.00275989
202144_s_at	ADSL	adenylosuccinate lyase	158	9.68371	1.02727	6.75198e-08	0.00278485
1552309_a_at	NEXN	nexilin (F actin binding protein)	91624	6.30734	0.971776	6.80212e-08	0.00280553
207654_x_at	DR1	down-regulator of transcription 1, TBP-binding (negative cofactor 2)	1810	7.9512	0.99034	6.80753e-08	0.00280777
224927_at	PPP1R18	protein phosphatase 1, regulatory subunit 18	170954	7.42377	1.74419	6.87938e-08	0.0028374
212558_at	SPRY1	sprouty homolog 1, antagonist of FGF signaling (Drosophila)	10252	6.68387	1.02816	6.91842e-08	0.0028535
202870_s_at	CDC20	cell division cycle 20	991	9.74742	0.984142	6.92551e-08	0.00285643
206924_at	IL11	interleukin 11	3589	6.58716	0.979523	6.98169e-08	0.0028796
226452_at	PDK1	pyruvate dehydrogenase kinase, isozyme 1	5163	6.47491	1.11937	6.991e-08	0.00288344
209177_at	NDUFAF3	NADH dehydrogenase (ubiquinone) complex I, assembly factor 3	25915	8.27309	0.912759	7.04029e-08	0.00290377
213338_at	TMEM158	transmembrane protein 158 (gene/pseudogene)	25907	6.57749	1.05924	7.09329e-08	0.00292563
226811_at	FAM46C	family with sequence similarity 46, member C	54855	6.81961	1.07188	7.10492e-08	0.00293042
223322_at	RASSF5	Ras association (RalGDS/AF-6) domain family member 5	83593	6.72674	1.08036	7.1683e-08	0.00295657
228737_at	TOX2	TOX high mobility group box family member 2	84969	6.42998	1.07469	7.17793e-08	0.00296054
224694_at	ANTXR1	anthrax toxin receptor 1	84168	7.42157	1.09329	7.19717e-08	0.00296847
1554576_a_at	ETV4	ets variant 4	2118	6.64634	1.27226	7.23193e-08	0.00298281
244552_at	ZNF788	zinc finger family member 788	388507	6.30018	0.93802	7.33204e-08	0.0030241
226633_at	RAB8B	RAB8B, member RAS oncogene family	51762	7.36419	1.34001	7.35046e-08	0.0030317
202732_at	PKIG	protein kinase (cAMP-dependent, catalytic) inhibitor gamma	11142	7.01545	1.15121	7.38086e-08	0.00304424
229641_at	CCBE1	collagen and calcium binding EGF domains 1	147372	6.38692	0.911464	7.46303e-08	0.00307813
1566968_at	SPRY4-IT1	SPRY4 intronic transcript 1 (non-protein coding)	100642175	6.68465	0.917248	7.4906e-08	0.0030895
205266_at	LIF	leukemia inhibitory factor	3976	7.47239	1.20002	7.50506e-08	0.00309546
218950_at	ARAP3	ArfGAP with RhoGAP domain, ankyrin repeat and PH domain 3	64411	6.72048	0.953513	7.52984e-08	0.00310568
209160_at	AKR1C3	aldo-keto reductase family 1, member C3	8644	6.42087	1.17109	7.62676e-08	0.00314566
201887_at	IL13RA1	interleukin 13 receptor, alpha 1	3597	7.47878	1.12428	7.65107e-08	0.00315568
201508_at	IGFBP4	insulin-like growth factor binding protein 4	3487	9.31762	2.08597	7.73788e-08	0.00319149
225533_at	PHF19	PHD finger protein 19	26147	7.92187	1.04461	7.77977e-08	0.00320877
213887_s_at	POLR2E	polymerase (RNA) II (DNA directed) polypeptide E, 25kDa	5434	9.15062	0.959681	7.83053e-08	0.0032297
218330_s_at	NAV2	neuron navigator 2	89797	6.50007	1.38215	7.84136e-08	0.00323417
200057_s_at	NONO	non-POU domain containing, octamer-binding	4841	10.5607	1.10029	7.95339e-08	0.00328038
1555950_a_at	CD55	CD55 molecule, decay accelerating factor for complement (Cromer blood group)	1604	8.00133	1.4493	7.98992e-08	0.00329544
230110_at	MCOLN2	mucolipin 2	255231	6.68824	0.967518	8.05325e-08	0.00332156
202082_s_at	SEC14L1	SEC14-like 1 (S. cerevisiae)	6397	7.52541	1.0983	8.18423e-08	0.00337558
209781_s_at	KHDRBS3	KH domain containing, RNA binding, signal transduction associated 3	10656	6.85741	1.15595	8.25629e-08	0.00340531
225222_at	HIAT1	hippocampus abundant transcript 1	64645	8.02009	1.27085	8.27224e-08	0.00341188
225582_at	ITPRIP	inositol 1,4,5-trisphosphate receptor interacting protein	85450	7.25696	1.04158	8.44454e-08	0.00348295
204233_s_at	CHKA	choline kinase alpha	1119	7.61849	1.01332	8.493e-08	0.00350294
217730_at	TMBIM1	transmembrane BAX inhibitor motif containing 1	64114	7.08915	1.16046	8.59077e-08	0.00354326
221471_at	SERINC3	serine incorporator 3	10955	8.36396	1.28178	8.66366e-08	0.00357333
225831_at	LUZP1	leucine zipper protein 1	7798	7.42823	1.00363	8.67894e-08	0.00357963
202260_s_at	STXBP1	syntaxin binding protein 1	6812	7.0301	1.03753	8.68701e-08	0.00358296
224817_at	SH3PXD2A	SH3 and PX domains 2A	9644	6.6621	0.937583	8.86863e-08	0.00365787
222731_at	ZDHHC2	zinc finger, DHHC-type containing 2	51201	6.18281	1.04467	8.89988e-08	0.00367075
202820_at	AHR	aryl hydrocarbon receptor	196	7.07464	1.18941	8.96387e-08	0.00369715
209717_at	EVI5	ecotropic viral integration site 5	7813	6.52831	1.13141	9.02885e-08	0.00372395
201105_at	LGALS1	lectin, galactoside-binding, soluble, 1	3956	11.553	1.23715	9.08038e-08	0.0037452
212622_at	TMEM41B	transmembrane protein 41B	440026	8.26046	0.91343	9.1068e-08	0.0037561
243818_at	SFTA1P	surfactant associated 1, pseudogene	207107	6.74614	1.34138	9.14829e-08	0.00377321
208581_x_at	MT1X	metallothionein 1X	4501	9.79147	1.60674	9.2378e-08	0.00381013
225012_at	HDLBP	high density lipoprotein binding protein	3069	7.30755	1.06031	9.32568e-08	0.00384638
221727_at	SUB1	SUB1 homolog (S. cerevisiae)	10923	7.07245	1.47278	9.32683e-08	0.00384685
226077_at	RNF145	ring finger protein 145	153830	8.70837	1.31739	9.58179e-08	0.00395201
201645_at	TNC	tenascin C	3371	6.53813	1.2858	9.73649e-08	0.00401581
210213_s_at	EIF6	eukaryotic translation initiation factor 6	3692	10.3474	0.96944	9.9316e-08	0.00409629
208659_at	CLIC1	chloride intracellular channel 1	1192	11.0309	1.01803	9.98612e-08	0.00411877
225530_at	MOB3A	MOB kinase activator 3A	126308	7.20113	1.03976	1.01354e-07	0.00418036
225050_at	ZNF512	zinc finger protein 512	84450	7.1129	0.884289	1.01662e-07	0.00419306
202370_s_at	CBFB	core-binding factor, beta subunit	865	8.2579	1.18397	1.02997e-07	0.0042481
208782_at	FSTL1	follistatin-like 1	11167	6.5808	1.93585	1.03393e-07	0.00426442
206874_s_at	SLK	STE20-like kinase	9748	6.94188	0.958645	1.05436e-07	0.00434872
212629_s_at	PKN2	protein kinase N2	5586	8.2151	0.97069	1.05467e-07	0.00434999
224823_at	MYLK	myosin light chain kinase	4638	6.36844	0.933654	1.05767e-07	0.00436238
225242_s_at	CCDC80	coiled-coil domain containing 80	151887	6.41398	1.10632	1.06532e-07	0.00439393
219073_s_at	OSBPL10	oxysterol binding protein-like 10	114884	8.04217	0.970258	1.08377e-07	0.00446999
202499_s_at	SLC2A3	solute carrier family 2 (facilitated glucose transporter), member 3	6515	6.32425	1.06909	1.08631e-07	0.00448048
214948_s_at	TMF1	TATA element modulatory factor 1	7110	7.89102	0.903198	1.09983e-07	0.00453625
213848_at	DUSP7	dual specificity phosphatase 7	1849	7.13857	0.89787	1.10989e-07	0.00457772
219549_s_at	RTN3	reticulon 3	10313	8.74447	1.1243	1.12134e-07	0.00462497
206584_at	LY96	lymphocyte antigen 96	23643	6.23981	0.978446	1.16634e-07	0.00481056
216971_s_at	PLEC	plectin	5339	7.80664	1.14183	1.16708e-07	0.00481363
200850_s_at	AHCYL1	adenosylhomocysteinase-like 1	10768	9.36909	1.05161	1.16823e-07	0.00481836
202422_s_at	ACSL4	acyl-CoA synthetase long-chain family member 4	2182	6.08456	1.03195	1.17008e-07	0.00482599
201660_at	ACSL3	acyl-CoA synthetase long-chain family member 3	2181	7.99925	0.960793	1.17862e-07	0.0048612
221739_at	C19orf10	chromosome 19 open reading frame 10	56005	8.87332	0.918062	1.18128e-07	0.00487217
211749_s_at	VAMP3	vesicle-associated membrane protein 3	9341	8.28181	0.873185	1.18397e-07	0.0048833
204036_at	LPAR1	lysophosphatidic acid receptor 1	1902	6.36464	0.903261	1.22102e-07	0.00503608
218264_at	BCCIP	BRCA2 and CDKN1A interacting protein	56647	7.85938	1.02298	1.22614e-07	0.0050572
201474_s_at	ITGA3	integrin, alpha 3 (antigen CD49C, alpha 3 subunit of VLA-3 receptor)	3675	7.78329	1.56899	1.24718e-07	0.00514398
202974_at	MPP1	membrane protein, palmitoylated 1, 55kDa	4354	6.73517	0.887897	1.25693e-07	0.00518422
227239_at	FAM126A	family with sequence similarity 126, member A	84668	6.74239	1.0487	1.25705e-07	0.00518469
201481_s_at	PYGB	phosphorylase, glycogen; brain	5834	8.65392	1.1152	1.26902e-07	0.00523407
218450_at	HEBP1	heme binding protein 1	50865	8.41756	1.26267	1.2929e-07	0.00533256
222613_at	C12orf4	chromosome 12 open reading frame 4	57102	7.28481	0.974805	1.3096e-07	0.00540146
200911_s_at	TACC1	transforming, acidic coiled-coil containing protein 1	6867	8.20048	1.2217	1.31715e-07	0.00543259
214446_at	ELL2	elongation factor, RNA polymerase II, 2	22936	6.66461	1.03854	1.31756e-07	0.00543429
31874_at	GAS2L1	growth arrest-specific 2 like 1	10634	8.63899	0.918723	1.32143e-07	0.00545022
224684_at	SNX12	sorting nexin 12	29934	7.97246	0.937373	1.32203e-07	0.00545272
212254_s_at	DST	dystonin	667	8.50731	0.93202	1.34194e-07	0.00553482
203748_x_at	RBMS1	RNA binding motif, single stranded interacting protein 1	5937	8.52914	0.848613	1.35013e-07	0.00556862
210933_s_at	FSCN1	fascin homolog 1, actin-bundling protein (Strongylocentrotus purpuratus)	6624	6.6275	1.0742	1.35235e-07	0.00557775
202200_s_at	SRPK1	SRSF protein kinase 1	6732	8.56952	1.02181	1.35239e-07	0.00557792
203874_s_at	SMARCA1	SWI/SNF related, matrix associated, actin dependent regulator of chromatin, subfamily a, member 1	6594	6.32399	1.18302	1.36067e-07	0.00561209
201857_at	ZFR	zinc finger RNA binding protein	51663	8.97474	0.869761	1.36697e-07	0.00563805
226000_at	CTTNBP2NL	CTTNBP2 N-terminal like	55917	7.29329	1.18933	1.36946e-07	0.00564833
200813_s_at	PAFAH1B1	platelet-activating factor acetylhydrolase 1b, regulatory subunit 1 (45kDa)	5048	7.77035	0.922123	1.37126e-07	0.00565575
242263_at	TMED5	transmembrane emp24 protein transport domain containing 5	50999	6.75435	1.24771	1.3776e-07	0.00568191
212221_x_at	IDS	iduronate 2-sulfatase	3423	7.95099	1.16761	1.40487e-07	0.00579438
221480_at	HNRNPD	heterogeneous nuclear ribonucleoprotein D (AU-rich element RNA binding protein 1, 37kDa)	3184	7.1234	1.06045	1.41224e-07	0.0058248
202013_s_at	EXT2	exostosin glycosyltransferase 2	2132	7.29948	0.99296	1.4272e-07	0.00588649
200989_at	HIF1A	hypoxia inducible factor 1, alpha subunit (basic helix-loop-helix transcription factor)	3091	10.1802	1.22787	1.44749e-07	0.00597017
228314_at	LRRC8C	leucine rich repeat containing 8 family, member C	84230	6.38761	1.12487	1.47867e-07	0.00609878
201666_at	TIMP1	TIMP metallopeptidase inhibitor 1	7076	9.57342	1.33415	1.49587e-07	0.00616972
202570_s_at	DLGAP4	discs, large (Drosophila) homolog-associated protein 4	22839	7.29217	0.916823	1.52339e-07	0.00628323
214500_at	H2AFY	H2A histone family, member Y	9555	7.40722	1.02576	1.53034e-07	0.00631191
225228_at	DRAM2	DNA-damage regulated autophagy modulator 2	128338	6.72529	1.03996	1.53036e-07	0.00631197
226846_at	PHYHD1	phytanoyl-CoA dioxygenase domain containing 1	254295	6.72173	0.876001	1.54489e-07	0.00637191
202587_s_at	AK1	adenylate kinase 1	203	8.48578	0.964851	1.55014e-07	0.00639357
210276_s_at	TRIOBP	TRIO and F-actin binding protein	11078	8.06845	0.838607	1.57027e-07	0.00647659
219007_at	NUP43	nucleoporin 43kDa	348995	8.09135	1.06807	1.5882e-07	0.00655051
226217_at	SLC30A7	solute carrier family 30 (zinc transporter), member 7	148867	7.39345	1.50756	1.59305e-07	0.00657054
219304_s_at	PDGFD	platelet derived growth factor D	80310	6.272	0.893086	1.60203e-07	0.00660758
238447_at	RBMS3	RNA binding motif, single stranded interacting protein 3	27303	6.22217	1.03339	1.60392e-07	0.00661535
202920_at	ANK2	ankyrin 2, neuronal	287	6.35346	0.991343	1.60519e-07	0.0066206
202214_s_at	CUL4B	cullin 4B	8450	8.05405	0.914118	1.62964e-07	0.00672146
201136_at	PLP2	proteolipid protein 2 (colonic epithelium-enriched)	5355	9.92826	0.912585	1.63373e-07	0.0067383
210334_x_at	BIRC5	baculoviral IAP repeat containing 5	332	7.76079	0.917397	1.64306e-07	0.00677681
208374_s_at	CAPZA1	capping protein (actin filament) muscle Z-line, alpha 1	829	10.074	0.947911	1.67052e-07	0.00689004
209039_x_at	EHD1	EH-domain containing 1	10938	8.35366	1.01091	1.67859e-07	0.00692333
203921_at	CHST2	carbohydrate (N-acetylglucosamine-6-O) sulfotransferase 2	9435	6.59442	0.995889	1.69982e-07	0.00701093
208611_s_at	SPTAN1	spectrin, alpha, non-erythrocytic 1	6709	8.34408	0.894836	1.70126e-07	0.00701685
221704_s_at	VPS37B	vacuolar protein sorting 37 homolog B (S. cerevisiae)	79720	7.573	1.07223	1.70191e-07	0.00701953
207808_s_at	PROS1	protein S (alpha)	5627	6.58872	0.849805	1.70546e-07	0.00703417
214224_s_at	PIN4	protein (peptidylprolyl cis/trans isomerase) NIMA-interacting, 4 (parvulin)	5303	8.78294	0.893435	1.70561e-07	0.00703479
218809_at	PANK2	pantothenate kinase 2	80025	7.99392	0.983736	1.70657e-07	0.00703877
219631_at	LRP12	low density lipoprotein receptor-related protein 12	29967	6.68356	1.2076	1.71057e-07	0.00705523
210592_s_at	SAT1	spermidine/spermine N1-acetyltransferase 1	6303	7.53069	0.99969	1.71447e-07	0.00707134
223642_at	ZIC2	Zic family member 2	7546	6.43194	1.32846	1.72832e-07	0.00712844
213142_x_at	GSAP	gamma-secretase activating protein	54103	6.88076	1.14891	1.75296e-07	0.0072301
226801_s_at	AIDA	axin interactor, dorsalization associated	64853	9.11487	1.02435	1.75339e-07	0.00723186
223234_at	MAD2L2	MAD2 mitotic arrest deficient-like 2 (yeast)	10459	7.95106	0.890104	1.76001e-07	0.00725917
236798_at	LINC00888	long intergenic non-protein coding RNA 888	100505687	6.82676	0.950076	1.7642e-07	0.00727645
209205_s_at	LMO4	LIM domain only 4	8543	7.30578	0.833634	1.76527e-07	0.00728087
224689_at	MANBAL	mannosidase, beta A, lysosomal-like	63905	8.35852	1.06603	1.78373e-07	0.00735698
226331_at	BBX	bobby sox homolog (Drosophila)	56987	7.55211	0.864691	1.78858e-07	0.00737701
202679_at	NPC1	Niemann-Pick disease, type C1	4864	8.58409	0.878052	1.82029e-07	0.00750778
219410_at	TMEM45A	transmembrane protein 45A	55076	6.36343	0.903689	1.83222e-07	0.00755699
227870_at	IGDCC4	immunoglobulin superfamily, DCC subclass, member 4	57722	6.30154	0.997551	1.83329e-07	0.00756141
229610_at	CKAP2L	cytoskeleton associated protein 2-like	150468	7.54457	0.841433	1.86814e-07	0.00770516
227605_at	AIMP1	aminoacyl tRNA synthetase complex-interacting multifunctional protein 1	9255	6.88662	0.880461	1.87647e-07	0.00773949
1556151_at	ITFG1	integrin alpha FG-GAP repeat containing 1	81533	7.07806	1.06562	1.92942e-07	0.00795789
205548_s_at	BTG3	BTG family, member 3	10950	7.34044	1.26298	1.93887e-07	0.00799687
227059_at	GPC6	glypican 6	10082	6.368	1.04038	1.9733e-07	0.00813886
207463_x_at	PRSS3	protease, serine, 3	5646	6.84365	0.961504	1.97549e-07	0.00814792
201540_at	FHL1	four and a half LIM domains 1	2273	6.57155	0.864116	1.99451e-07	0.00822634
219221_at	ZBTB38	zinc finger and BTB domain containing 38	253461	7.4373	1.10438	2.02824e-07	0.00836546
212566_at	MAP4	microtubule-associated protein 4	4134	8.24081	1.21173	2.03572e-07	0.00839633
203706_s_at	FZD7	frizzled family receptor 7	8324	6.61097	0.929513	2.04254e-07	0.00842444
200625_s_at	CAP1	CAP, adenylate cyclase-associated protein 1 (yeast)	10487	10.0729	0.931979	2.06633e-07	0.00852256
202738_s_at	PHKB	phosphorylase kinase, beta	5257	7.45183	0.972617	2.08522e-07	0.00860049
239417_x_at	C6orf52	chromosome 6 open reading frame 52	347744	6.99033	0.953519	2.09172e-07	0.0086273
212307_s_at	OGT	O-linked N-acetylglucosamine (GlcNAc) transferase	8473	7.2805	0.902751	2.10285e-07	0.00867322
225745_at	LRP6	low density lipoprotein receptor-related protein 6	4040	6.92189	1.29807	2.10634e-07	0.00868759
242931_at	LONRF3	LON peptidase N-terminal domain and ring finger 3	79836	6.31219	1.14955	2.12579e-07	0.00876783
227522_at	CMBL	carboxymethylenebutenolidase homolog (Pseudomonas)	134147	7.68462	1.17247	2.16168e-07	0.00891585
236022_at	MYO19	myosin XIX	80179	7.34326	0.927416	2.1985e-07	0.00906772
204214_s_at	RAB32	RAB32, member RAS oncogene family	10981	7.51474	1.11454	2.20833e-07	0.00910824
205268_s_at	ADD2	adducin 2 (beta)	119	6.46632	0.803208	2.21225e-07	0.00912442
206377_at	FOXF2	forkhead box F2	2295	6.47878	1.01833	2.23681e-07	0.00922571
210968_s_at	RTN4	reticulon 4	57142	10.2867	0.93601	2.24542e-07	0.00926123
211518_s_at	BMP4	bone morphogenetic protein 4	652	7.74229	0.808142	2.26207e-07	0.00932992
225612_s_at	B3GNT5	UDP-GlcNAc:betaGal beta-1,3-N-acetylglucosaminyltransferase 5	84002	6.38864	1.02436	2.30406e-07	0.0095031
202122_s_at	PLIN3	perilipin 3	10226	8.66618	0.994984	2.30659e-07	0.00951352
37384_at	PPM1F	protein phosphatase, Mg2+/Mn2+ dependent, 1F	9647	7.39278	0.879598	2.31954e-07	0.00956696
201809_s_at	ENG	endoglin	2022	7.01729	1.14277	2.33254e-07	0.00962057
228004_at	LINC00261	long intergenic non-protein coding RNA 261	140828	6.73339	0.842483	2.33528e-07	0.00963187
227036_at	RASAL2	RAS protein activator like 2	9462	6.50356	1.0251	2.33896e-07	0.00964706
205702_at	PHTF1	putative homeodomain transcription factor 1	10745	7.00918	0.904591	2.34126e-07	0.00965653
203029_s_at	PTPRN2	protein tyrosine phosphatase, receptor type, N polypeptide 2	5799	6.45708	0.91622	2.38183e-07	0.00982388
207543_s_at	P4HA1	prolyl 4-hydroxylase, alpha polypeptide I	5033	8.3876	0.871377	2.39193e-07	0.0098655
206382_s_at	BDNF	brain-derived neurotrophic factor	627	6.47883	1.05268	2.39911e-07	0.00989512
219559_at	SLC17A9	solute carrier family 17 (vesicular nucleotide transporter), member 9	63910	7.12272	1.16845	2.43557e-07	0.0100455
224518_s_at	ZNF559	zinc finger protein 559	84527	6.23737	1.01382	2.44939e-07	0.0101025
202619_s_at	PLOD2	procollagen-lysine, 2-oxoglutarate 5-dioxygenase 2	5352	7.99532	1.15149	2.4571e-07	0.0101343
36711_at	MAFF	v-maf avian musculoaponeurotic fibrosarcoma oncogene homolog F	23764	6.79046	1.93614	2.47331e-07	0.0102012
235074_at	SPRED1	sprouty-related, EVH1 domain containing 1	161742	6.35779	0.89291	2.48373e-07	0.0102442
209285_s_at	FAM208A	family with sequence similarity 208, member A	23272	7.14899	1.17654	2.50921e-07	0.0103492
217821_s_at	WBP11	WW domain binding protein 11	51729	8.02451	0.853146	2.51804e-07	0.0103857
230263_s_at	DOCK5	dedicator of cytokinesis 5	80005	7.45133	0.908348	2.51853e-07	0.0103877
223687_s_at	LY6K	lymphocyte antigen 6 complex, locus K	54742	6.61519	0.917544	2.57595e-07	0.0106245
218462_at	RPF1	ribosome production factor 1 homolog (S. cerevisiae)	80135	8.92137	1.47189	2.62434e-07	0.0108241
223020_at	CLPTM1L	CLPTM1-like	81037	9.33798	0.907864	2.65367e-07	0.0109451
236831_at	CCDC50	coiled-coil domain containing 50	152137	6.40558	0.88142	2.70139e-07	0.0111419
212154_at	SDC2	syndecan 2	6383	7.45012	0.966423	2.70607e-07	0.0111612
203002_at	AMOTL2	angiomotin like 2	51421	8.05389	0.933191	2.71949e-07	0.0112166
201453_x_at	RHEB	Ras homolog enriched in brain	6009	10.59	0.89207	2.77019e-07	0.0114256
201941_at	CPD	carboxypeptidase D	1362	7.13108	1.27292	2.7703e-07	0.0114261
221903_s_at	CYLD	cylindromatosis (turban tumor syndrome)	1540	6.81631	0.868754	2.79748e-07	0.0115382
234725_s_at	SEMA4B	sema domain, immunoglobulin domain (Ig), transmembrane domain (TM) and short cytoplasmic domain, (semaphorin) 4B	10509	7.48893	0.849898	2.80357e-07	0.0115633
232267_at	GPR133	G protein-coupled receptor 133	283383	6.46398	0.861179	2.85281e-07	0.0117664
217743_s_at	TMEM30A	transmembrane protein 30A	55754	8.11365	0.849107	2.86327e-07	0.0118096
227787_s_at	MED30	mediator complex subunit 30	90390	7.77643	0.940591	2.91824e-07	0.0120363
225366_at	PGM2	phosphoglucomutase 2	55276	6.94899	1.09594	2.93473e-07	0.0121043
202954_at	UBE2C	ubiquitin-conjugating enzyme E2C	11065	10.4482	1.07392	2.97322e-07	0.012263
213262_at	SACS	spastic ataxia of Charlevoix-Saguenay (sacsin)	26278	6.44417	1.2933	2.97804e-07	0.0122829
200957_s_at	SSRP1	structure specific recognition protein 1	6749	9.36364	0.849509	3.00919e-07	0.0124114
214030_at	CRYBG3	beta-gamma crystallin domain containing 3	131544	6.59417	0.84588	3.01254e-07	0.0124252
227639_at	PIGK	phosphatidylinositol glycan anchor biosynthesis, class K	10026	6.89191	1.23528	3.01874e-07	0.0124508
207030_s_at	CSRP2	cysteine and glycine-rich protein 2	1466	7.36978	0.988264	3.05382e-07	0.0125955
1562783_at	LOC100128840	uncharacterized LOC100128840	100128840	6.55575	0.854783	3.05749e-07	0.0126106
205730_s_at	ABLIM3	actin binding LIM protein family, member 3	22885	6.94336	0.803338	3.0598e-07	0.0126201
221840_at	PTPRE	protein tyrosine phosphatase, receptor type, E	5791	6.42003	1.21829	3.09718e-07	0.0127743
219493_at	SHCBP1	SHC SH2-domain binding protein 1	79801	7.57543	1.06452	3.10395e-07	0.0128022
218080_x_at	FAF1	Fas (TNFRSF6) associated factor 1	11124	7.96111	0.81568	3.11646e-07	0.0128538
206665_s_at	BCL2L1	BCL2-like 1	598	7.39877	1.00482	3.13976e-07	0.01295
1552701_a_at	CARD16	caspase recruitment domain family, member 16	114769	6.36744	0.78353	3.14104e-07	0.0129552
200973_s_at	TSPAN3	tetraspanin 3	10099	8.36889	0.847438	3.21916e-07	0.0132774
232231_at	RUNX2	runt-related transcription factor 2	860	6.5858	0.971454	3.23032e-07	0.0133235
218854_at	DSE	dermatan sulfate epimerase	29940	6.85968	0.915304	3.25326e-07	0.0134181
224570_s_at	IRF2BP2	interferon regulatory factor 2 binding protein 2	359948	7.83826	0.784777	3.27073e-07	0.0134901
204112_s_at	HNMT	histamine N-methyltransferase	3176	6.45217	1.04915	3.29346e-07	0.0135839
224060_s_at	DPH5	diphthamide biosynthesis 5	51611	7.24978	0.873925	3.32085e-07	0.0136969
223427_s_at	EPB41L4B	erythrocyte membrane protein band 4.1 like 4B	54566	7.00122	0.9203	3.32709e-07	0.0137226
228456_s_at	CDS2	CDP-diacylglycerol synthase (phosphatidate cytidylyltransferase) 2	8760	7.1707	0.850921	3.33509e-07	0.0137556
224994_at	CAMK2D	calcium/calmodulin-dependent protein kinase II delta	817	6.63441	0.777746	3.34395e-07	0.0137921
229067_at	SRGAP2C	SLIT-ROBO Rho GTPase activating protein 2C	653464	7.96484	0.864097	3.36562e-07	0.0138815
219885_at	SLFN12	schlafen family member 12	55106	6.2989	1.05538	3.39489e-07	0.0140022
224815_at	COMMD7	COMM domain containing 7	149951	8.98679	0.859787	3.40118e-07	0.0140282
207480_s_at	MEIS2	Meis homeobox 2	4212	6.45334	0.926705	3.41664e-07	0.0140919
200632_s_at	NDRG1	N-myc downstream regulated 1	10397	7.60361	1.33147	3.41855e-07	0.0140998
227628_at	GPX8	glutathione peroxidase 8 (putative)	493869	7.73031	0.875469	3.44881e-07	0.0142246
228083_at	CACNA2D4	calcium channel, voltage-dependent, alpha 2/delta subunit 4	93589	6.38199	0.982643	3.45869e-07	0.0142654
205406_s_at	SPA17	sperm autoantigenic protein 17	53340	7.03813	0.972164	3.46329e-07	0.0142843
206550_s_at	NUP155	nucleoporin 155kDa	9631	7.88694	0.854648	3.46369e-07	0.014286
228135_at	C1orf52	chromosome 1 open reading frame 52	148423	7.84599	1.25566	3.46511e-07	0.0142918
224177_s_at	PBDC1	polysaccharide biosynthesis domain containing 1	51260	7.77888	0.850822	3.47815e-07	0.0143457
204159_at	CDKN2C	cyclin-dependent kinase inhibitor 2C (p18, inhibits CDK4)	1031	7.30471	1.2867	3.48889e-07	0.0143899
230831_at	FRMD5	FERM domain containing 5	84978	6.34835	1.07214	3.57352e-07	0.014739
201161_s_at	YBX3	Y box binding protein 3	8531	9.14734	0.951711	3.58369e-07	0.0147809
226909_at	ZNF518B	zinc finger protein 518B	85460	6.4806	0.829389	3.59997e-07	0.0148481
200791_s_at	IQGAP1	IQ motif containing GTPase activating protein 1	8826	9.48194	0.922364	3.60545e-07	0.0148707
217914_at	TPCN1	two pore segment channel 1	53373	7.52638	0.797441	3.62928e-07	0.0149689
201204_s_at	RRBP1	ribosome binding protein 1	6238	8.19163	0.875496	3.67559e-07	0.01516
212334_at	GNS	glucosamine (N-acetyl)-6-sulfatase	2799	7.95568	0.89074	3.68899e-07	0.0152152
224929_at	TMEM173	transmembrane protein 173	340061	6.78572	1.11884	3.71496e-07	0.0153223
201760_s_at	WSB2	WD repeat and SOCS box containing 2	55884	9.72788	0.927799	3.72944e-07	0.0153821
207627_s_at	TFCP2	transcription factor CP2	7024	6.35759	0.887381	3.73335e-07	0.0153982
205596_s_at	SMURF2	SMAD specific E3 ubiquitin protein ligase 2	64750	8.9689	1.23253	3.75155e-07	0.0154733
205547_s_at	TAGLN	transgelin	6876	6.83442	0.794388	3.77634e-07	0.0155755
203574_at	NFIL3	nuclear factor, interleukin 3 regulated	4783	7.11166	0.781548	3.77692e-07	0.0155779
215731_s_at	MPHOSPH9	M-phase phosphoprotein 9	10198	6.73229	0.868625	3.83264e-07	0.0158077
224777_s_at	PAFAH1B2	platelet-activating factor acetylhydrolase 1b, catalytic subunit 2 (30kDa)	5049	8.98545	0.900897	3.87304e-07	0.0159744
227110_at	HNRNPC	heterogeneous nuclear ribonucleoprotein C (C1/C2)	3183	7.52959	1.3164	3.87621e-07	0.0159874
209450_at	OSGEP	O-sialoglycoprotein endopeptidase	55644	7.79447	0.765077	3.88927e-07	0.0160413
208911_s_at	PDHB	pyruvate dehydrogenase (lipoamide) beta	5162	8.62332	0.792112	3.90988e-07	0.0161263
219650_at	ERCC6L	excision repair cross-complementing rodent repair deficiency, complementation group 6-like	54821	7.22565	0.913642	3.91225e-07	0.0161361
208617_s_at	PTP4A2	protein tyrosine phosphatase type IVA, member 2	8073	8.86579	1.08289	3.92693e-07	0.0161966
215905_s_at	SNRNP40	small nuclear ribonucleoprotein 40kDa (U5)	9410	8.26718	0.805247	3.98741e-07	0.0164461
221614_s_at	RPH3AL	rabphilin 3A-like (without C2 domains)	9501	7.35366	1.10022	4.00123e-07	0.0165031
227270_at	FAM200B	family with sequence similarity 200, member B	285550	6.63138	0.769031	4.03561e-07	0.0166449
217717_s_at	YWHAB	tyrosine 3-monooxygenase/tryptophan 5-monooxygenase activation protein, beta polypeptide	7529	10.2583	0.882383	4.10805e-07	0.0169436
239499_at	DNAH2	dynein, axonemal, heavy chain 2	146754	6.64764	0.874971	4.11171e-07	0.0169587
222618_at	SMU1	smu-1 suppressor of mec-8 and unc-52 homolog (C. elegans)	55234	7.1169	0.756212	4.13169e-07	0.0170411
220169_at	TMEM156	transmembrane protein 156	80008	6.28174	1.08541	4.15545e-07	0.0171392
205580_s_at	HRH1	histamine receptor H1	3269	6.57831	0.747014	4.156e-07	0.0171414
217728_at	S100A6	S100 calcium binding protein A6	6277	11.2699	1.05218	4.1745e-07	0.0172177
231899_at	ZC3H12C	zinc finger CCCH-type containing 12C	85463	6.36839	1.07435	4.18598e-07	0.0172651
211080_s_at	NEK2	NIMA-related kinase 2	4751	7.21265	0.83916	4.20533e-07	0.0173449
203968_s_at	CDC6	cell division cycle 6	990	7.87857	0.854785	4.25685e-07	0.0175574
212875_s_at	C2CD2	C2 calcium-dependent domain containing 2	25966	6.64627	0.877295	4.25757e-07	0.0175603
212299_at	NEK9	NIMA-related kinase 9	91754	6.76181	0.997237	4.26155e-07	0.0175768
208836_at	ATP1B3	ATPase, Na+/K+ transporting, beta 3 polypeptide	483	9.75962	0.788991	4.26794e-07	0.0176031
224755_at	TM9SF3	transmembrane 9 superfamily member 3	56889	7.2634	0.87132	4.28687e-07	0.0176812
203392_s_at	CTBP1	C-terminal binding protein 1	1487	7.9743	1.12793	4.31524e-07	0.0177982
224738_x_at	RPL7L1	ribosomal protein L7-like 1	285855	10.6836	0.753827	4.33382e-07	0.0178749
218633_x_at	ABHD10	abhydrolase domain containing 10	55347	8.06509	0.741994	4.34127e-07	0.0179056
200920_s_at	BTG1	B-cell translocation gene 1, anti-proliferative	694	8.21306	0.857528	4.35595e-07	0.0179661
203570_at	LOXL1	lysyl oxidase-like 1	4016	6.8482	0.911784	4.37808e-07	0.0180574
202776_at	DNTTIP2	deoxynucleotidyltransferase, terminal, interacting protein 2	30836	9.1557	1.02604	4.4103e-07	0.0181903
230407_at	SBNO1	strawberry notch homolog 1 (Drosophila)	55206	7.37445	0.754138	4.41239e-07	0.0181989
226101_at	PRKCE	protein kinase C, epsilon	5581	7.22951	0.880301	4.44607e-07	0.0183378
202804_at	ABCC1	ATP-binding cassette, sub-family C (CFTR/MRP), member 1	4363	7.62631	1.09588	4.47021e-07	0.0184374
1556283_s_at	FGFR1OP2	FGFR1 oncogene partner 2	26127	7.19949	0.84333	4.49116e-07	0.0185238
213302_at	PFAS	phosphoribosylformylglycinamidine synthase	5198	7.60806	0.881086	4.52013e-07	0.0186433
225881_at	SLC35B4	solute carrier family 35 (UDP-xylose/UDP-N-acetylglucosamine transporter), member B4	84912	7.59932	0.772417	4.53033e-07	0.0186853
217790_s_at	SSR3	signal sequence receptor, gamma (translocon-associated protein gamma)	6747	7.36811	0.775733	4.64239e-07	0.0191475
203367_at	DUSP14	dual specificity phosphatase 14	11072	8.12401	0.792065	4.67939e-07	0.0193001
201313_at	ENO2	enolase 2 (gamma, neuronal)	2026	7.40606	1.19416	4.68286e-07	0.0193144
216205_s_at	MFN2	mitofusin 2	9927	7.14058	0.750577	4.73193e-07	0.0195168
230574_at	LOC100130938	uncharacterized LOC100130938	100130938	6.56788	0.946154	4.75394e-07	0.0196076
219109_at	SPAG16	sperm associated antigen 16	79582	6.12636	0.791863	4.76029e-07	0.0196338
223011_s_at	OCIAD1	OCIA domain containing 1	54940	8.92643	0.934149	4.76748e-07	0.0196635
224764_at	ARHGAP21	Rho GTPase activating protein 21	57584	7.6982	1.14586	4.80912e-07	0.0198352
230130_at	SLIT2	slit homolog 2 (Drosophila)	9353	6.40648	0.759108	4.80998e-07	0.0198388
213838_at	NOL7	nucleolar protein 7, 27kDa	51406	7.42949	0.853608	4.82642e-07	0.0199066
224967_at	UGCG	UDP-glucose ceramide glucosyltransferase	7357	8.82432	0.74829	4.82705e-07	0.0199092
204297_at	PIK3C3	phosphatidylinositol 3-kinase, catalytic subunit type 3	5289	7.32983	0.977885	4.82854e-07	0.0199153
205474_at	CRLF3	cytokine receptor-like factor 3	51379	7.76547	0.842554	4.83773e-07	0.0199532
210024_s_at	UBE2E3	ubiquitin-conjugating enzyme E2E 3	10477	8.92541	1.3073	4.88227e-07	0.0201369
212971_at	CARS	cysteinyl-tRNA synthetase	833	9.53311	0.938811	4.88486e-07	0.0201476
223058_at	FAM107B	family with sequence similarity 107, member B	83641	7.33122	0.919037	4.90111e-07	0.0202146
211922_s_at	CAT	catalase	847	7.73632	0.79836	5.00732e-07	0.0206527
213325_at	PVRL3	poliovirus receptor-related 3	25945	6.15951	0.894668	5.02658e-07	0.0207321
228003_at	RAB30	RAB30, member RAS oncogene family	27314	6.71596	0.744307	5.02901e-07	0.0207421
1553984_s_at	DTYMK	deoxythymidylate kinase (thymidylate kinase)	1841	9.20022	0.83406	5.03366e-07	0.0207613
208066_s_at	GTF2B	general transcription factor IIB	2959	7.93113	1.10611	5.09254e-07	0.0210042
212185_x_at	MT2A	metallothionein 2A	4502	10.9788	1.34246	5.09493e-07	0.021014
210605_s_at	MFGE8	milk fat globule-EGF factor 8 protein	4240	7.14186	0.867915	5.11762e-07	0.0211076
224984_at	NFAT5	nuclear factor of activated T-cells 5, tonicity-responsive	10725	8.19991	0.776933	5.16878e-07	0.0213186
200661_at	CTSA	cathepsin A	5476	8.92712	0.782175	5.1732e-07	0.0213368
200779_at	ATF4	activating transcription factor 4	468	10.336	0.853779	5.19863e-07	0.0214418
213348_at	CDKN1C	cyclin-dependent kinase inhibitor 1C (p57, Kip2)	1028	6.45002	0.788749	5.34364e-07	0.0220398
204977_at	DDX10	DEAD (Asp-Glu-Ala-Asp) box polypeptide 10	1662	7.6316	0.724243	5.34482e-07	0.0220447
208627_s_at	YBX1	Y box binding protein 1	4904	11.1849	0.863357	5.3852e-07	0.0222112
225272_at	SAT2	spermidine/spermine N1-acetyltransferase family member 2	112483	7.25436	1.11679	5.40293e-07	0.0222844
204172_at	CPOX	coproporphyrinogen oxidase	1371	7.42614	1.2028	5.47835e-07	0.0225954
238429_at	TMEM71	transmembrane protein 71	137835	6.44569	0.919314	5.53233e-07	0.0228181
227654_at	FAM65C	family with sequence similarity 65, member C	140876	6.89335	0.991368	5.58823e-07	0.0230487
204353_s_at	POT1	protection of telomeres 1	25913	6.88541	0.746884	5.66312e-07	0.0233575
231017_at	STK11	serine/threonine kinase 11	6794	7.36288	0.786161	5.67619e-07	0.0234114
238542_at	ULBP2	UL16 binding protein 2	80328	7.3656	0.917583	5.68792e-07	0.0234598
202466_at	PAPD7	PAP associated domain containing 7	11044	8.31372	0.76682	5.68912e-07	0.0234648
211967_at	TMEM123	transmembrane protein 123	114908	8.20818	1.35626	5.73906e-07	0.0236708
224810_s_at	ANKRD13A	ankyrin repeat domain 13A	88455	7.99591	0.873319	5.74713e-07	0.0237041
200771_at	LAMC1	laminin, gamma 1 (formerly LAMB2)	3915	7.7942	0.939071	5.7985e-07	0.0239159
218550_s_at	LRRC20	leucine rich repeat containing 20	55222	7.10175	0.904394	5.8815e-07	0.0242582
212724_at	RND3	Rho family GTPase 3	390	7.72787	1.39324	5.90119e-07	0.0243395
220658_s_at	ARNTL2	aryl hydrocarbon receptor nuclear translocator-like 2	56938	6.73592	0.791934	5.96672e-07	0.0246097
209165_at	AATF	apoptosis antagonizing transcription factor	26574	8.7824	0.844622	5.98986e-07	0.0247052
203554_x_at	PTTG1	pituitary tumor-transforming 1	9232	10.6599	0.786794	6.01156e-07	0.0247947
202976_s_at	RHOBTB3	Rho-related BTB domain containing 3	22836	8.40697	1.07984	6.05129e-07	0.0249585
225575_at	LIFR	leukemia inhibitory factor receptor alpha	3977	6.35801	0.754698	6.05936e-07	0.0249918
229817_at	ZNF608	zinc finger protein 608	57507	6.8387	0.810121	6.13688e-07	0.0253116
201384_s_at	NBR1	neighbor of BRCA1 gene 1	4077	8.27913	0.725695	6.13772e-07	0.025315
232752_at	LOXL1-AS1	LOXL1 antisense RNA 1	100287616	6.5216	0.771903	6.14872e-07	0.0253604
225116_at	HIPK2	homeodomain interacting protein kinase 2	28996	6.96705	0.809459	6.15483e-07	0.0253856
219882_at	TTLL7	tubulin tyrosine ligase-like family, member 7	79739	6.52441	0.715891	6.17445e-07	0.0254665
230112_at	MARCH4	membrane-associated ring finger (C3HC4) 4, E3 ubiquitin protein ligase	57574	6.77089	0.730278	6.22723e-07	0.0256842
228551_at	DENND5B	DENN/MADD domain containing 5B	160518	6.46095	0.914623	6.26501e-07	0.02584
208002_s_at	ACOT7	acyl-CoA thioesterase 7	11332	9.08185	0.766004	6.29179e-07	0.0259505
227722_at	RPS23	ribosomal protein S23	6228	6.68412	0.874888	6.32295e-07	0.026079
226037_s_at	TAF9B	TAF9B RNA polymerase II, TATA box binding protein (TBP)-associated factor, 31kDa	51616	7.64092	0.712009	6.33621e-07	0.0261337
206613_s_at	TAF1A	TATA box binding protein (TBP)-associated factor, RNA polymerase I, A, 48kDa	9015	6.69067	0.793735	6.37933e-07	0.0263115
210229_s_at	CSF2	colony stimulating factor 2 (granulocyte-macrophage)	1437	6.67533	0.766353	6.37985e-07	0.0263137
205111_s_at	PLCE1	phospholipase C, epsilon 1	51196	6.46916	0.907374	6.45128e-07	0.0266083
213194_at	ROBO1	roundabout, axon guidance receptor, homolog 1 (Drosophila)	6091	7.36585	1.50487	6.47879e-07	0.0267218
224469_s_at	INF2	inverted formin, FH2 and WH2 domain containing	64423	7.76452	0.730009	6.49394e-07	0.0267843
219427_at	FAT4	FAT atypical cadherin 4	79633	6.31222	0.811064	6.5334e-07	0.026947
204501_at	NOV	nephroblastoma overexpressed	4856	6.65516	0.730354	6.5971e-07	0.0272097
223274_at	TCF19	transcription factor 19	6941	8.08627	0.720737	6.61892e-07	0.0272998
225258_at	FBLIM1	filamin binding LIM protein 1	54751	6.79402	0.731279	6.62599e-07	0.0273289
205854_at	TULP3	tubby like protein 3	7289	7.8878	0.798444	6.64511e-07	0.0274078
1564220_a_at	LOC100506465	uncharacterized LOC100506465	100506465	6.35457	0.740623	6.64781e-07	0.0274189
215767_at	ZNF804A	zinc finger protein 804A	91752	6.37348	0.744875	6.70668e-07	0.0276617
209383_at	DDIT3	DNA-damage-inducible transcript 3	1649	7.62217	1.00751	6.73682e-07	0.027786
227341_at	BEND7	BEN domain containing 7	222389	6.49167	0.841165	6.75751e-07	0.0278713
218106_s_at	MRPS10	mitochondrial ribosomal protein S10	55173	8.72456	0.722018	6.8003e-07	0.0280478
204745_x_at	MT1G	metallothionein 1G	4495	8.61265	1.17332	6.82939e-07	0.0281678
222798_at	PTER	phosphotriesterase related	9317	7.69113	0.732474	6.83184e-07	0.0281779
222893_s_at	RPAP2	RNA polymerase II associated protein 2	79871	7.14602	0.956396	6.91236e-07	0.02851
209297_at	ITSN1	intersectin 1 (SH3 domain protein)	6453	7.15287	0.776798	6.98445e-07	0.0288074
209755_at	NMNAT2	nicotinamide nucleotide adenylyltransferase 2	23057	6.74896	0.909451	7.02767e-07	0.0289856
223723_at	MFI2	antigen p97 (melanoma associated) identified by monoclonal antibodies 133.2 and 96.5	4241	6.58675	0.83277	7.05177e-07	0.029085
205148_s_at	CLCN4	chloride channel, voltage-sensitive 4	1183	6.54616	0.817113	7.11241e-07	0.0293351
202664_at	WIPF1	WAS/WASL interacting protein family, member 1	7456	6.33829	0.775864	7.14197e-07	0.029457
221269_s_at	SH3BGRL3	SH3 domain binding glutamic acid-rich protein like 3	83442	8.61942	1.45438	7.26731e-07	0.029974
212761_at	TCF7L2	transcription factor 7-like 2 (T-cell specific, HMG-box)	6934	7.852	0.948368	7.27222e-07	0.0299943
222460_s_at	FAM192A	family with sequence similarity 192, member A	80011	8.57978	0.727989	7.31454e-07	0.0301688
225796_at	PXK	PX domain containing serine/threonine kinase	54899	6.72882	0.855488	7.33222e-07	0.0302418
222633_at	TBL1XR1	transducin (beta)-like 1 X-linked receptor 1	79718	7.81323	0.896481	7.33628e-07	0.0302585
204265_s_at	GPSM3	G-protein signaling modulator 3	63940	7.19662	0.781145	7.44978e-07	0.0307266
202092_s_at	ARL2BP	ADP-ribosylation factor-like 2 binding protein	23568	7.96014	0.841619	7.45545e-07	0.03075
202336_s_at	PAM	peptidylglycine alpha-amidating monooxygenase	5066	8.02103	1.18331	7.46476e-07	0.0307884
212635_at	TNPO1	transportin 1	3842	7.65509	0.772878	7.53894e-07	0.0310944
220617_s_at	ZNF532	zinc finger protein 532	55205	6.94255	0.915148	7.56479e-07	0.031201
202459_s_at	LPIN2	lipin 2	9663	6.92872	1.01781	7.68211e-07	0.0316849
208079_s_at	AURKA	aurora kinase A	6790	10.0664	0.976484	7.70002e-07	0.0317587
217885_at	IPO9	importin 9	55705	8.56567	0.715972	7.70029e-07	0.0317599
206805_at	SEMA3A	sema domain, immunoglobulin domain (Ig), short basic domain, secreted, (semaphorin) 3A	10371	6.54774	0.75919	7.70923e-07	0.0317967
212818_s_at	ASB1	ankyrin repeat and SOCS box containing 1	51665	6.96782	0.887209	7.77381e-07	0.0320631
202693_s_at	STK17A	serine/threonine kinase 17a	9263	7.63296	1.25371	7.81376e-07	0.0322279
226671_at	LAMP2	lysosomal-associated membrane protein 2	3920	6.62164	0.970218	7.92117e-07	0.0326709
200870_at	STRAP	serine/threonine kinase receptor associated protein	11171	10.0148	0.78776	8.05964e-07	0.033242
244881_at	LMLN	leishmanolysin-like (metallopeptidase M8 family)	89782	6.56301	0.788476	8.10532e-07	0.0334304
226941_at	ATF6	activating transcription factor 6	22926	7.36033	0.799154	8.18279e-07	0.0337499
211742_s_at	EVI2B	ecotropic viral integration site 2B	2124	6.39984	0.776636	8.26226e-07	0.0340777
220326_s_at	ARHGEF40	Rho guanine nucleotide exchange factor (GEF) 40	55701	6.68895	0.71059	8.30672e-07	0.0342611
218542_at	CEP55	centrosomal protein 55kDa	55165	8.66005	0.829292	8.31589e-07	0.0342989
228690_s_at	NDUFA11	NADH dehydrogenase (ubiquinone) 1 alpha subcomplex, 11, 14.7kDa	126328	9.30762	0.88026	8.34765e-07	0.0344299
200995_at	IPO7	importin 7	10527	7.38832	1.04318	8.35527e-07	0.0344613
206074_s_at	HMGA1	high mobility group AT-hook 1	3159	9.07418	1.76317	8.3969e-07	0.034633
225171_at	ARHGAP18	Rho GTPase activating protein 18	93663	7.07242	1.08793	8.41669e-07	0.0347146
212704_at	ZCCHC11	zinc finger, CCHC domain containing 11	23318	6.44475	0.802367	8.43661e-07	0.0347968
203625_x_at	SKP2	S-phase kinase-associated protein 2, E3 ubiquitin protein ligase	6502	8.20616	1.04406	8.46931e-07	0.0349317
225763_at	RCSD1	RCSD domain containing 1	92241	6.45869	0.923577	8.52878e-07	0.035177
1559258_a_at	CXorf61	chromosome X open reading frame 61	203413	6.48705	0.800531	8.60148e-07	0.0354768
225558_at	GIT2	G protein-coupled receptor kinase interacting ArfGAP 2	9815	7.51969	0.798599	8.68994e-07	0.0358417
224844_at	SLAIN2	SLAIN motif family, member 2	57606	7.4606	0.768012	8.72962e-07	0.0360053
218102_at	DERA	deoxyribose-phosphate aldolase (putative)	51071	7.53559	1.35141	8.83266e-07	0.0364303
205192_at	MAP3K14	mitogen-activated protein kinase kinase kinase 14	9020	6.67499	0.702685	8.84209e-07	0.0364692
209846_s_at	BTN3A2	butyrophilin, subfamily 3, member A2	11118	6.98966	0.821097	8.93205e-07	0.0368402
213011_s_at	TPI1	triosephosphate isomerase 1	7167	11.054	0.736397	8.93756e-07	0.036863
209123_at	QDPR	quinoid dihydropteridine reductase	5860	8.03014	0.835154	9.00724e-07	0.0371504
202510_s_at	TNFAIP2	tumor necrosis factor, alpha-induced protein 2	7127	6.98164	0.816099	9.01061e-07	0.0371643
224414_s_at	CARD6	caspase recruitment domain family, member 6	84674	6.5096	0.765461	9.04961e-07	0.0373251
214853_s_at	SHC1	SHC (Src homology 2 domain containing) transforming protein 1	6464	9.61252	1.1091	9.07643e-07	0.0374357
210852_s_at	AASS	aminoadipate-semialdehyde synthase	10157	6.59897	1.00072	9.11188e-07	0.037582
202937_x_at	RRP7A	ribosomal RNA processing 7 homolog A (S. cerevisiae)	27341	7.47646	0.76468	9.13703e-07	0.0376857
227117_at	XPOT	exportin, tRNA	11260	8.16662	0.775115	9.17424e-07	0.0378392
201097_s_at	ARF4	ADP-ribosylation factor 4	378	9.81473	1.1004	9.22049e-07	0.0380299
212798_s_at	ANKMY2	ankyrin repeat and MYND domain containing 2	57037	7.63611	0.7828	9.30034e-07	0.0383592
201438_at	COL6A3	collagen, type VI, alpha 3	1293	6.48629	1.01941	9.34865e-07	0.0385585
212561_at	DENND5A	DENN/MADD domain containing 5A	23258	7.9274	0.826457	9.41839e-07	0.0388461
224733_at	CMTM3	CKLF-like MARVEL transmembrane domain containing 3	123920	7.48128	0.916924	9.44298e-07	0.0389476
219626_at	MAP7D3	MAP7 domain containing 3	79649	7.10071	0.695645	9.5546e-07	0.0394079
224800_at	WDFY1	WD repeat and FYVE domain containing 1	57590	7.7167	0.856261	9.55604e-07	0.0394139
203943_at	KIF3B	kinesin family member 3B	9371	7.91576	0.892846	9.58033e-07	0.0395141
201041_s_at	DUSP1	dual specificity phosphatase 1	1843	8.10914	1.26348	9.64306e-07	0.0397728
229065_at	SLC35F3	solute carrier family 35, member F3	148641	6.47814	0.881905	9.69428e-07	0.0399841
210275_s_at	ZFAND5	zinc finger, AN1-type domain 5	7763	8.92861	0.901618	9.69747e-07	0.0399972
208117_s_at	LAS1L	LAS1-like (S. cerevisiae)	81887	8.14606	0.749033	9.71947e-07	0.0400879
217226_s_at	SFXN3	sideroflexin 3	81855	7.15458	1.00503	9.72309e-07	0.0401029
204944_at	PTPRG	protein tyrosine phosphatase, receptor type, G	5793	6.56339	0.72517	9.77676e-07	0.0403243
1558930_at	LINC00460	long intergenic non-protein coding RNA 460	728192	6.50627	0.688619	9.78505e-07	0.0403585
208696_at	CCT5	chaperonin containing TCP1, subunit 5 (epsilon)	22948	11.0759	1.0938	9.81102e-07	0.0404656
222512_at	NUB1	negative regulator of ubiquitin-like proteins 1	51667	8.1867	0.898245	9.86624e-07	0.0406933
226022_at	SASH1	SAM and SH3 domain containing 1	23328	6.80764	0.940978	1.0012e-06	0.0412945
202267_at	LAMC2	laminin, gamma 2	3918	6.62699	0.750709	1.00705e-06	0.0415356
201529_s_at	RPA1	replication protein A1, 70kDa	6117	9.54657	0.845014	1.01024e-06	0.0416675
1555814_a_at	RHOA	ras homolog family member A	387	9.83031	0.702105	1.01345e-06	0.0417997
218980_at	FHOD3	formin homology 2 domain containing 3	80206	6.51134	0.875302	1.01838e-06	0.0420031
227623_at	CACNA2D1	calcium channel, voltage-dependent, alpha 2/delta subunit 1	781	6.13026	0.774828	1.03035e-06	0.0424968
1556035_s_at	ZNF207	zinc finger protein 207	7756	6.86948	0.787524	1.03469e-06	0.0426756
224825_at	DNTTIP1	deoxynucleotidyltransferase, terminal, interacting protein 1	116092	8.12393	0.838059	1.05044e-06	0.0433254
202558_s_at	HSPA13	heat shock protein 70kDa family, member 13	6782	6.97574	1.17806	1.05501e-06	0.0435138
226237_at	COL8A1	collagen, type VIII, alpha 1	1295	6.22479	0.701564	1.05541e-06	0.0435302
1555832_s_at	KLF6	Kruppel-like factor 6	1316	8.7924	0.795624	1.05586e-06	0.0435489
238865_at	PABPC4L	poly(A) binding protein, cytoplasmic 4-like	132430	6.31366	0.69167	1.06777e-06	0.0440402
221752_at	SSH1	slingshot protein phosphatase 1	54434	7.53652	0.70681	1.07063e-06	0.0441579
203096_s_at	RAPGEF2	Rap guanine nucleotide exchange factor (GEF) 2	9693	6.8408	0.837901	1.07137e-06	0.0441888
212135_s_at	ATP2B4	ATPase, Ca++ transporting, plasma membrane 4	493	7.40208	0.791662	1.07282e-06	0.0442486
200746_s_at	GNB1	guanine nucleotide binding protein (G protein), beta polypeptide 1	2782	9.34458	0.744687	1.08141e-06	0.0446027
204500_s_at	AGTPBP1	ATP/GTP binding protein 1	23287	7.10578	1.12879	1.08569e-06	0.0447792
225664_at	COL12A1	collagen, type XII, alpha 1	1303	6.99752	0.908246	1.09543e-06	0.0451812
201037_at	PFKP	phosphofructokinase, platelet	5214	10.079	0.695042	1.09868e-06	0.0453149
205003_at	DOCK4	dedicator of cytokinesis 4	9732	6.3926	0.707747	1.10085e-06	0.0454046
224443_at	LINC00467	long intergenic non-protein coding RNA 467	84791	6.90896	1.03201	1.10154e-06	0.0454331
200862_at	DHCR24	24-dehydrocholesterol reductase	1718	9.47957	0.888857	1.10199e-06	0.0454516
227871_at	CHM	choroideremia (Rab escort protein 1)	1121	7.13078	1.01778	1.10955e-06	0.0457633
216620_s_at	ARHGEF10	Rho guanine nucleotide exchange factor (GEF) 10	9639	7.33631	0.854375	1.11159e-06	0.0458476
224523_s_at	CMSS1	cms1 ribosomal small subunit homolog (yeast)	84319	8.43444	0.810994	1.11726e-06	0.0460813
231896_s_at	DENR	density-regulated protein	8562	10.1824	0.664725	1.12589e-06	0.0464371
223769_x_at	HYI	hydroxypyruvate isomerase (putative)	81888	7.24172	0.991607	1.15238e-06	0.0475301
209146_at	MSMO1	methylsterol monooxygenase 1	6307	8.8123	1.01587	1.1691e-06	0.0482196
226825_s_at	TMEM165	transmembrane protein 165	55858	8.58371	1.10532	1.17037e-06	0.0482721
201077_s_at	NHP2L1	NHP2 non-histone chromosome protein 2-like 1 (S. cerevisiae)	4809	9.70204	0.721995	1.17476e-06	0.048453
210561_s_at	WSB1	WD repeat and SOCS box containing 1	26118	8.04599	0.768053	1.17514e-06	0.0484686
200712_s_at	MAPRE1	microtubule-associated protein, RP/EB family, member 1	22919	8.91877	0.842663	1.18981e-06	0.0490738
1554594_at	ARHGAP27	Rho GTPase activating protein 27	201176	6.50424	0.847592	1.19395e-06	0.0492443
203011_at	IMPA1	inositol(myo)-1(or 4)-monophosphatase 1	3612	8.58214	1.24753	1.20497e-06	0.0496988

## Sheet: Down list
ID	Symbol	Name	Entrez	A	M	p	q
202411_at	IFI27	interferon, alpha-inducible protein 27	3429	13.1581	-5.70402	3.31713e-15	1.36815e-10
1562821_a_at	DSCAM-AS1	DSCAM antisense RNA 1	100506492	12.1925	-5.80591	1.84235e-14	7.59876e-10
209604_s_at	GATA3	GATA binding protein 3	2625	12.0413	-4.541	3.31595e-14	1.36766e-09
209771_x_at	CD24	CD24 molecule	100133941	11.2849	-3.98531	7.16577e-14	2.95552e-09
205009_at	TFF1	trefoil factor 1	7031	13.3051	-5.20495	1.2558e-13	5.17956e-09
223103_at	STARD10	StAR-related lipid transfer (START) domain containing 10	10809	11.3793	-4.49713	1.55123e-13	6.39804e-09
203786_s_at	TPD52L1	tumor protein D52-like 1	7164	11.6291	-4.08962	1.66416e-13	6.86381e-09
213122_at	TSPYL5	TSPY-like 5	85453	10.1816	-3.80706	4.58204e-13	1.88986e-08
214022_s_at	IFITM1	interferon induced transmembrane protein 1	8519	11.8216	-4.87895	4.70933e-13	1.94236e-08
208978_at	CRIP2	cysteine-rich protein 2	1397	10.7313	-3.81054	6.88555e-13	2.83995e-08
213693_s_at	MUC1	mucin 1, cell surface associated	4582	10.4925	-3.22677	8.97252e-13	3.70071e-08
204415_at	IFI6	interferon, alpha-inducible protein 6	2537	10.7168	-3.41731	1.27547e-12	5.26066e-08
202489_s_at	FXYD3	FXYD domain containing ion transport regulator 3	5349	10.2675	-3.20298	1.52361e-12	6.28413e-08
203954_x_at	CLDN3	claudin 3	1365	9.86446	-3.23502	1.52971e-12	6.30928e-08
201131_s_at	CDH1	cadherin 1, type 1, E-cadherin (epithelial)	999	10.999	-4.50006	1.60511e-12	6.62029e-08
226482_s_at	TSTD1	thiosulfate sulfurtransferase (rhodanese)-like domain containing 1	100131187	10.1801	-3.69148	2.17341e-12	8.96422e-08
202575_at	CRABP2	cellular retinoic acid binding protein 2	1382	11.7157	-3.69437	2.27919e-12	9.4005e-08
212057_at	GSE1	Gse1 coiled-coil protein	23199	11.0474	-2.87402	2.61936e-12	1.08036e-07
207076_s_at	ASS1	argininosuccinate synthase 1	445	11.1996	-3.43348	2.99212e-12	1.2341e-07
204972_at	OAS2	2'-5'-oligoadenylate synthetase 2, 69/71kDa	4939	10.0107	-3.14387	3.38561e-12	1.39639e-07
224724_at	SULF2	sulfatase 2	55959	9.87794	-3.42356	5.01712e-12	2.06931e-07
225864_at	FAM84B	family with sequence similarity 84, member B	157638	10.6142	-3.10394	6.21359e-12	2.56279e-07
218186_at	RAB25	RAB25, member RAS oncogene family	57111	9.52621	-2.73885	6.22403e-12	2.5671e-07
222992_s_at	NDUFB9	NADH dehydrogenase (ubiquinone) 1 beta subcomplex, 9, 22kDa	4715	11.8015	-2.67748	7.23805e-12	2.98533e-07
202753_at	PSMD6	proteasome (prosome, macropain) 26S subunit, non-ATPase, 6	9861	12.7573	-2.42785	7.46554e-12	3.07916e-07
219121_s_at	ESRP1	epithelial splicing regulatory protein 1	54845	9.36978	-2.8816	7.58815e-12	3.12973e-07
227163_at	GSTO2	glutathione S-transferase omega 2	119391	9.33134	-2.54449	7.59386e-12	3.13209e-07
201839_s_at	EPCAM	epithelial cell adhesion molecule	4072	10.7935	-3.00756	8.07402e-12	3.33013e-07
215867_x_at	CA12	carbonic anhydrase XII	771	11.2176	-2.6662	8.19624e-12	3.38054e-07
202790_at	CLDN7	claudin 7	1366	10.1802	-2.73496	8.46768e-12	3.49249e-07
209510_at	RNF139	ring finger protein 139	11236	10.0685	-2.59023	8.64273e-12	3.56469e-07
213009_s_at	TRIM37	tripartite motif containing 37	4591	11.6432	-2.68894	9.21564e-12	3.80099e-07
211578_s_at	RPS6KB1	ribosomal protein S6 kinase, 70kDa, polypeptide 1	6198	10.4332	-2.60336	9.55459e-12	3.94079e-07
203571_s_at	ADIRF	adipogenesis regulatory factor	10974	10.3848	-2.92577	9.85579e-12	4.06502e-07
232164_s_at	EPPK1	epiplakin 1	83481	9.77566	-3.12244	1.03413e-11	4.26526e-07
201565_s_at	ID2	inhibitor of DNA binding 2, dominant negative helix-loop-helix protein	3398	9.907	-3.08896	1.13696e-11	4.68939e-07
218966_at	MYO5C	myosin VC	55930	10.6518	-2.69575	1.28221e-11	5.28847e-07
228010_at	PPP2R2C	protein phosphatase 2, regulatory subunit B, gamma	5522	9.57607	-2.70849	1.34951e-11	5.56604e-07
221667_s_at	HSPB8	heat shock 22kDa protein 8	26353	11.0994	-2.83777	1.40833e-11	5.80864e-07
214079_at	DHRS2	dehydrogenase/reductase (SDR family) member 2	10202	9.23498	-2.27624	1.74213e-11	7.18541e-07
217973_at	DCXR	dicarbonyl/L-xylulose reductase	51181	11.0709	-2.18548	1.78685e-11	7.36988e-07
209060_x_at	NCOA3	nuclear receptor coactivator 3	8202	9.84294	-2.51599	1.96896e-11	8.12098e-07
226455_at	CREB3L4	cAMP responsive element binding protein 3-like 4	148327	9.34297	-2.43723	2.08712e-11	8.60831e-07
225391_at	LOC93622	Morf4 family associated protein 1-like 1 pseudogene	93622	9.62738	-2.19232	2.31574e-11	9.55126e-07
202629_at	APPBP2	amyloid beta precursor protein (cytoplasmic tail) binding protein 2	10513	10.8989	-2.56518	2.64705e-11	1.09178e-06
218677_at	S100A14	S100 calcium binding protein A14	57402	10.7657	-3.1819	2.807e-11	1.15775e-06
202826_at	SPINT1	serine peptidase inhibitor, Kunitz type 1	6692	9.40302	-2.6384	3.47706e-11	1.43411e-06
205225_at	ESR1	estrogen receptor 1	2099	9.66486	-3.2387	3.86364e-11	1.59356e-06
219299_at	TRMT12	tRNA methyltransferase 12 homolog (S. cerevisiae)	55039	9.09941	-2.12189	4.80423e-11	1.9815e-06
200670_at	XBP1	X-box binding protein 1	7494	11.2155	-2.67916	6.3457e-11	2.61729e-06
225841_at	HENMT1	HEN1 methyltransferase homolog 1 (Arabidopsis)	113802	9.00845	-2.54302	6.3859e-11	2.63386e-06
203882_at	IRF9	interferon regulatory factor 9	10379	10.6611	-2.90187	6.62569e-11	2.73277e-06
220488_s_at	BCAS3	breast carcinoma amplified sequence 3	54828	10.4029	-3.6198	7.99548e-11	3.29773e-06
202376_at	SERPINA3	serpin peptidase inhibitor, clade A (alpha-1 antiproteinase, antitrypsin), member 3	12	9.02924	-2.21029	8.04956e-11	3.32004e-06
204579_at	FGFR4	fibroblast growth factor receptor 4	2264	8.90258	-2.13593	8.51881e-11	3.51359e-06
201811_x_at	SH3BP5	SH3-domain binding protein 5 (BTK-associated)	9467	10.273	-2.39589	8.57969e-11	3.53869e-06
201841_s_at	HSPB1	heat shock 27kDa protein 1	3315	13.4185	-2.08651	8.77253e-11	3.61823e-06
221666_s_at	PYCARD	PYD and CARD domain containing	29108	9.29952	-2.22103	8.94888e-11	3.69096e-06
226213_at	ERBB3	v-erb-b2 avian erythroblastic leukemia viral oncogene homolog 3	2065	9.07527	-2.60219	9.40401e-11	3.87868e-06
1554006_a_at	LLGL2	lethal giant larvae homolog 2 (Drosophila)	3993	9.41235	-2.34755	9.49662e-11	3.91688e-06
219388_at	GRHL2	grainyhead-like 2 (Drosophila)	79977	8.88622	-2.51691	9.71959e-11	4.00885e-06
204439_at	IFI44L	interferon-induced protein 44-like	10964	9.91188	-3.15625	1.04729e-10	4.31955e-06
218400_at	OAS3	2'-5'-oligoadenylate synthetase 3, 100kDa	4940	10.1476	-2.35023	1.05227e-10	4.34009e-06
214404_x_at	SPDEF	SAM pointed domain containing ETS transcription factor	25803	10.7384	-2.85438	1.10736e-10	4.5673e-06
204667_at	FOXA1	forkhead box A1	3169	9.12443	-2.5616	1.22036e-10	5.03337e-06
223551_at	PKIB	protein kinase (cAMP-dependent, catalytic) inhibitor beta	5570	10.2179	-3.52337	1.22801e-10	5.06491e-06
226736_at	CHURC1	churchill domain containing 1	91612	8.90144	-1.89978	1.27279e-10	5.24963e-06
209849_s_at	RAD51C	RAD51 paralog C	5889	10.6293	-1.99526	1.29991e-10	5.36148e-06
203685_at	BCL2	B-cell CLL/lymphoma 2	596	8.57416	-2.00638	1.42567e-10	5.88019e-06
202005_at	ST14	suppression of tumorigenicity 14 (colon carcinoma)	6768	8.83174	-1.75518	1.46038e-10	6.02334e-06
239319_at	LINC00992	long intergenic non-protein coding RNA 992	728342	8.83144	-2.18644	1.54784e-10	6.38408e-06
65493_at	HEATR6	HEAT repeat containing 6	63897	9.35883	-1.99128	1.57467e-10	6.49474e-06
204454_at	LDOC1	leucine zipper, down-regulated in cancer 1	23641	9.97066	-3.25357	1.61995e-10	6.68149e-06
1553972_a_at	CBS	cystathionine-beta-synthase	875	9.61334	-3.34616	1.62254e-10	6.69215e-06
223423_at	GPR160	G protein-coupled receptor 160	26996	9.05833	-2.12461	1.72915e-10	7.13189e-06
213233_s_at	KLHL9	kelch-like family member 9	55958	8.62367	-1.78766	1.76428e-10	7.27679e-06
225078_at	EMP2	epithelial membrane protein 2	2013	10.1155	-2.197	1.84265e-10	7.59999e-06
202708_s_at	HIST2H2BE	histone cluster 2, H2be	8349	8.67539	-2.0185	1.85436e-10	7.64833e-06
209696_at	FBP1	fructose-1,6-bisphosphatase 1	2203	9.74965	-2.7268	1.95732e-10	8.07295e-06
218820_at	C14orf132	chromosome 14 open reading frame 132	56967	8.82901	-1.9246	2.10137e-10	8.66709e-06
227094_at	DHTKD1	dehydrogenase E1 and transketolase domain containing 1	55526	9.38259	-1.79521	2.12065e-10	8.74661e-06
210046_s_at	IDH2	isocitrate dehydrogenase 2 (NADP+), mitochondrial	3418	9.92287	-2.28908	2.22795e-10	9.18916e-06
232598_at	NUP210L	nucleoporin 210kDa-like	91181	8.07791	-1.7738	2.30803e-10	9.51947e-06
204351_at	S100P	S100 calcium binding protein P	6286	11.1221	-2.88922	2.39043e-10	9.85932e-06
232202_at	FAM83B	family with sequence similarity 83, member B	222584	8.32313	-1.7478	2.44948e-10	1.01029e-05
209460_at	ABAT	4-aminobutyrate aminotransferase	18	9.83924	-3.42793	2.50788e-10	1.03437e-05
212203_x_at	IFITM3	interferon induced transmembrane protein 3	10410	12.8175	-1.88068	2.52907e-10	1.04312e-05
201422_at	IFI30	interferon, gamma-inducible protein 30	10437	10.6499	-2.02674	2.54633e-10	1.05023e-05
219288_at	C3orf14	chromosome 3 open reading frame 14	57415	10.6762	-1.80626	2.62955e-10	1.08456e-05
228617_at	XAF1	XIAP associated factor 1	54739	10.4142	-2.72165	2.73001e-10	1.12599e-05
235141_at	MARVELD2	MARVEL domain containing 2	153562	9.28733	-1.98283	2.74675e-10	1.1329e-05
203304_at	BAMBI	BMP and activin membrane-bound inhibitor	25805	9.63248	-1.73461	3.02155e-10	1.24624e-05
219345_at	BOLA1	bolA family member 1	51027	8.80362	-2.20821	3.1573e-10	1.30223e-05
204566_at	PPM1D	protein phosphatase, Mg2+/Mn2+ dependent, 1D	8493	9.99181	-2.47527	3.21769e-10	1.32714e-05
222664_at	KCTD15	potassium channel tetramerization domain containing 15	79047	8.3253	-1.79763	3.30425e-10	1.36284e-05
208818_s_at	COMT	catechol-O-methyltransferase	1312	10.7816	-1.76995	3.45549e-10	1.42522e-05
201650_at	KRT19	keratin 19	3880	12.3126	-2.53622	3.54723e-10	1.46305e-05
202275_at	G6PD	glucose-6-phosphate dehydrogenase	2539	11.0602	-2.57166	3.72766e-10	1.53747e-05
201417_at	SOX4	SRY (sex determining region Y)-box 4	6659	10.1068	-2.3231	3.92803e-10	1.62012e-05
202743_at	PIK3R3	phosphoinositide-3-kinase, regulatory subunit 3 (gamma)	8503	8.79912	-1.71526	3.93707e-10	1.62385e-05
218342_s_at	ERMP1	endoplasmic reticulum metallopeptidase 1	79956	8.9452	-1.60031	4.01351e-10	1.65537e-05
208056_s_at	CBFA2T3	core-binding factor, runt domain, alpha subunit 2; translocated to, 3	863	8.4699	-1.59467	4.02548e-10	1.66031e-05
213285_at	TMEM30B	transmembrane protein 30B	161291	9.03898	-2.4884	4.03451e-10	1.66403e-05
227641_at	FBXL16	F-box and leucine-rich repeat protein 16	146330	8.50796	-2.10992	4.36463e-10	1.80019e-05
222035_s_at	PAPOLA	poly(A) polymerase alpha	10914	10.3051	-2.29393	4.73956e-10	1.95483e-05
201473_at	JUNB	jun B proto-oncogene	3726	9.02653	-2.14239	4.8871e-10	2.01569e-05
35666_at	SEMA3F	sema domain, immunoglobulin domain (Ig), short basic domain, secreted, (semaphorin) 3F	6405	8.76889	-1.57215	4.90023e-10	2.0211e-05
212508_at	MOAP1	modulator of apoptosis 1	64112	9.61112	-1.66312	5.28186e-10	2.1785e-05
201786_s_at	ADAR	adenosine deaminase, RNA-specific	103	11.5406	-1.65868	5.79682e-10	2.3909e-05
225001_at	RAB3D	RAB3D, member RAS oncogene family	9545	9.02002	-1.72657	5.92348e-10	2.44314e-05
212099_at	RHOB	ras homolog family member B	388	10.9677	-2.34893	5.95933e-10	2.45793e-05
219395_at	ESRP2	epithelial splicing regulatory protein 2	80004	8.89644	-1.95057	6.07273e-10	2.5047e-05
225061_at	DNAJA4	DnaJ (Hsp40) homolog, subfamily A, member 4	55466	8.30356	-1.59616	6.24522e-10	2.57584e-05
201534_s_at	UBL3	ubiquitin-like 3	5412	8.8637	-1.61057	6.33979e-10	2.61485e-05
227180_at	ELOVL7	ELOVL fatty acid elongase 7	79993	9.17995	-1.92323	6.57697e-10	2.71267e-05
225861_at	FAM195A	family with sequence similarity 195, member A	84331	9.47335	-1.76511	6.58082e-10	2.71426e-05
225579_at	PQLC3	PQ loop repeat containing 3	130814	9.08922	-1.98516	7.66512e-10	3.16148e-05
209008_x_at	KRT8	keratin 8	3856	13.0259	-1.89743	7.70227e-10	3.1768e-05
219211_at	USP18	ubiquitin specific peptidase 18	11274	9.38686	-2.23184	7.73204e-10	3.18908e-05
223220_s_at	PARP9	poly (ADP-ribose) polymerase family, member 9	83666	9.16596	-1.81841	7.75645e-10	3.19915e-05
222895_s_at	BCL11B	B-cell CLL/lymphoma 11B (zinc finger protein)	64919	7.99385	-1.74623	7.8159e-10	3.22367e-05
204653_at	TFAP2A	transcription factor AP-2 alpha (activating enhancer binding protein 2 alpha)	7020	9.61359	-3.00318	7.89173e-10	3.25494e-05
209009_at	ESD	esterase D	2098	11.1012	-1.73655	7.89682e-10	3.25704e-05
221810_at	RAB15	RAB15, member RAS oncogene family	376267	8.52629	-1.55633	8.05592e-10	3.32266e-05
213577_at	SQLE	squalene epoxidase	6713	9.05325	-1.56102	8.17154e-10	3.37035e-05
228303_at	GALNT6	UDP-N-acetyl-alpha-D-galactosamine:polypeptide N-acetylgalactosaminyltransferase 6 (GalNAc-T6)	11226	8.93952	-1.76198	8.82193e-10	3.63861e-05
213036_x_at	ATP2A3	ATPase, Ca++ transporting, ubiquitous	489	9.01906	-2.32054	8.97648e-10	3.70235e-05
209124_at	MYD88	myeloid differentiation primary response 88	4615	9.59636	-1.55341	9.12493e-10	3.76358e-05
204880_at	MGMT	O-6-methylguanine-DNA methyltransferase	4255	8.41134	-1.82845	9.20125e-10	3.79505e-05
200887_s_at	STAT1	signal transducer and activator of transcription 1, 91kDa	6772	10.8679	-1.70694	9.2565e-10	3.81784e-05
224516_s_at	CXXC5	CXXC finger protein 5	51523	10.4718	-2.4121	9.48971e-10	3.91403e-05
226456_at	RMI2	RecQ mediated genome instability 2	116028	9.04226	-1.4641	9.59106e-10	3.95583e-05
224869_s_at	MRPS25	mitochondrial ribosomal protein S25	64432	9.68708	-1.62377	9.59857e-10	3.95893e-05
212148_at	PBX1	pre-B-cell leukemia homeobox 1	5087	8.32467	-1.46135	9.71203e-10	4.00573e-05
211959_at	IGFBP5	insulin-like growth factor binding protein 5	3488	7.8893	-1.43993	9.7666e-10	4.02824e-05
222651_s_at	TRPS1	trichorhinophalangeal syndrome I	7227	9.09021	-2.02888	9.94426e-10	4.10151e-05
218245_at	TSKU	tsukushi, small leucine rich proteoglycan	25987	10.0568	-2.44729	1.03527e-09	4.26997e-05
1553186_x_at	RASEF	RAS and EF-hand domain containing	158158	9.32203	-1.72838	1.04833e-09	4.32382e-05
222997_s_at	MRPS21	mitochondrial ribosomal protein S21	54460	10.8466	-1.90315	1.06873e-09	4.40797e-05
205862_at	GREB1	growth regulation by estrogen in breast cancer 1	9687	9.77658	-3.133	1.15409e-09	4.76004e-05
204798_at	MYB	v-myb avian myeloblastosis viral oncogene homolog	4602	8.47607	-1.75064	1.17201e-09	4.83394e-05
203961_at	NEBL	nebulette	10529	8.06902	-1.49322	1.26915e-09	5.23462e-05
229691_at	ZBTB42	zinc finger and BTB domain containing 42	100128927	8.35477	-1.63732	1.38945e-09	5.73077e-05
207038_at	SLC16A6	solute carrier family 16, member 6	9120	8.07101	-1.49157	1.41104e-09	5.81985e-05
202917_s_at	S100A8	S100 calcium binding protein A8	6279	9.57081	-3.02925	1.46775e-09	6.05372e-05
235515_at	SYNE4	spectrin repeat containing, nuclear envelope family member 4	163183	8.40493	-1.97406	1.53388e-09	6.3265e-05
227406_at	GABPB1-AS1	GABPB1 antisense RNA 1	100129387	8.6295	-1.37451	1.54672e-09	6.37943e-05
235609_at	BRIP1	BRCA1 interacting protein C-terminal helicase 1	83990	10.1892	-2.01448	1.55638e-09	6.41928e-05
206102_at	GINS1	GINS complex subunit 1 (Psf1 homolog)	9837	9.82213	-1.46361	1.56059e-09	6.43667e-05
223231_at	TATDN1	TatD DNase domain containing 1	83940	9.54281	-1.85746	1.59204e-09	6.56636e-05
1569110_x_at	LOC728613	programmed cell death 6 pseudogene	728613	8.64022	-1.99349	1.63193e-09	6.73089e-05
219529_at	CLIC3	chloride intracellular channel 3	9022	9.87239	-1.89194	1.64348e-09	6.77854e-05
210241_s_at	TP53TG1	TP53 target 1 (non-protein coding)	11257	8.04562	-1.3628	1.64596e-09	6.78875e-05
218996_at	TFPT	TCF3 (E2A) fusion partner (in childhood Leukemia)	29844	9.13015	-1.46725	1.66212e-09	6.85541e-05
204238_s_at	DNPH1	2'-deoxynucleoside 5'-phosphate N-hydrolase 1	10591	9.2078	-1.40321	1.66618e-09	6.87215e-05
222774_s_at	NETO2	neuropilin (NRP) and tolloid (TLL)-like 2	81831	8.00447	-1.7076	1.71735e-09	7.0832e-05
222240_s_at	ISYNA1	inositol-3-phosphate synthase 1	51477	8.26104	-1.49485	1.84905e-09	7.62639e-05
229534_at	ACOT4	acyl-CoA thioesterase 4	122970	9.18962	-2.39372	1.85015e-09	7.63096e-05
206373_at	ZIC1	Zic family member 1	7545	8.29631	-1.71974	1.86727e-09	7.70155e-05
209164_s_at	CYB561	cytochrome b561	1534	10.522	-1.65858	1.89171e-09	7.80237e-05
229964_at	C9orf152	chromosome 9 open reading frame 152	401546	8.13456	-1.45924	1.9296e-09	7.95865e-05
209911_x_at	HIST1H2BD	histone cluster 1, H2bd	3017	10.1527	-1.63523	2.01754e-09	8.32134e-05
224925_at	PREX1	phosphatidylinositol-3,4,5-trisphosphate-dependent Rac exchange factor 1	57580	9.67857	-2.8181	2.05122e-09	8.46024e-05
219352_at	HERC6	HECT and RLD domain containing E3 ubiquitin protein ligase family member 6	55008	9.25997	-1.53048	2.06028e-09	8.49764e-05
209339_at	SIAH2	siah E3 ubiquitin protein ligase 2	6478	9.80999	-2.08967	2.16741e-09	8.93946e-05
218959_at	HOXC10	homeobox C10	3226	9.2142	-2.64936	2.17509e-09	8.97117e-05
202869_at	OAS1	2'-5'-oligoadenylate synthetase 1, 40/46kDa	4938	9.97774	-2.56454	2.2075e-09	9.10485e-05
222699_s_at	PLEKHF2	pleckstrin homology domain containing, family F (with FYVE domain) member 2	79666	9.02883	-1.65457	2.22838e-09	9.19097e-05
203749_s_at	RARA	retinoic acid receptor, alpha	5914	8.44939	-1.39817	2.25156e-09	9.28655e-05
1554452_a_at	HILPDA	hypoxia inducible lipid droplet-associated	29923	9.3874	-1.40208	2.29489e-09	9.46527e-05
212809_at	NFATC2IP	nuclear factor of activated T-cells, cytoplasmic, calcineurin-dependent 2 interacting protein	84901	8.99682	-1.35312	2.29721e-09	9.47485e-05
201502_s_at	NFKBIA	nuclear factor of kappa light polypeptide gene enhancer in B-cells inhibitor, alpha	4792	11.7085	-2.32936	2.32794e-09	9.60159e-05
223232_s_at	CGN	cingulin	57530	8.431	-1.58281	2.33967e-09	9.64997e-05
242093_at	SYTL5	synaptotagmin-like 5	94122	8.76068	-2.04315	2.34514e-09	9.67252e-05
203555_at	PTPN18	protein tyrosine phosphatase, non-receptor type 18 (brain-derived)	26469	8.59325	-1.38298	2.35814e-09	9.72616e-05
225625_at	ALKBH2	alkB, alkylation repair homolog 2 (E. coli)	121642	8.75844	-1.41253	2.41576e-09	9.96379e-05
214240_at	GAL	galanin/GMAP prepropeptide	51083	8.44748	-2.07402	2.42653e-09	0.000100082
209129_at	TRIP6	thyroid hormone receptor interactor 6	7205	11.1233	-1.62336	2.49727e-09	0.000103
1552797_s_at	PROM2	prominin 2	150696	8.86184	-2.26298	2.51975e-09	0.000103927
205380_at	PDZK1	PDZ domain containing 1	5174	8.07633	-1.72567	2.60456e-09	0.000107425
202658_at	PEX11B	peroxisomal biogenesis factor 11 beta	8799	8.75665	-1.37167	2.61658e-09	0.000107921
201985_at	KIAA0196	KIAA0196	9897	9.0172	-1.62554	2.74057e-09	0.000113035
215299_x_at	SULT1A1	sulfotransferase family, cytosolic, 1A, phenol-preferring, member 1	6817	9.19582	-1.47344	2.80936e-09	0.000115872
212694_s_at	PCCB	propionyl CoA carboxylase, beta polypeptide	5096	9.97079	-1.31623	2.90399e-09	0.000119775
203407_at	PPL	periplakin	5493	8.70851	-1.66244	3.0557e-09	0.000126032
204862_s_at	NME3	NME/NM23 nucleoside diphosphate kinase 3	4832	9.30235	-1.42611	3.07788e-09	0.000126947
203789_s_at	SEMA3C	sema domain, immunoglobulin domain (Ig), short basic domain, secreted, (semaphorin) 3C	10512	9.98728	-1.35904	3.08737e-09	0.000127339
221081_s_at	DENND2D	DENN/MADD domain containing 2D	79961	8.69678	-1.6199	3.08949e-09	0.000127426
205483_s_at	ISG15	ISG15 ubiquitin-like modifier	9636	13.0066	-1.55948	3.19078e-09	0.000131604
203556_at	ZHX2	zinc fingers and homeoboxes 2	22882	9.04355	-1.82043	3.2471e-09	0.000133927
219428_s_at	PXMP4	peroxisomal membrane protein 4, 24kDa	11264	8.67986	-1.29304	3.25678e-09	0.000134326
226789_at	EMB	embigin	133418	8.89121	-1.5747	3.2605e-09	0.000134479
227769_at	GPR27	G protein-coupled receptor 27	2850	7.98735	-1.67115	3.27447e-09	0.000135056
217979_at	TSPAN13	tetraspanin 13	27075	10.4696	-2.86926	3.29905e-09	0.000136069
219155_at	PITPNC1	phosphatidylinositol transfer protein, cytoplasmic 1	26207	8.53877	-1.29063	3.44358e-09	0.000142031
210389_x_at	TUBD1	tubulin, delta 1	51174	9.41759	-2.16033	3.57469e-09	0.000147438
201349_at	SLC9A3R1	solute carrier family 9, subfamily A (NHE3, cation proton antiporter 3), member 3 regulator 1	9368	11.052	-2.54975	3.67191e-09	0.000151448
229292_at	EPB41L5	erythrocyte membrane protein band 4.1 like 5	57669	8.73992	-2.36126	3.81291e-09	0.000157263
201315_x_at	IFITM2	interferon induced transmembrane protein 2	10581	11.7752	-1.84419	3.82788e-09	0.000157881
225305_at	SLC25A29	solute carrier family 25 (mitochondrial carnitine/acylcarnitine carrier), member 29	123096	8.59621	-1.43331	3.92774e-09	0.000162
229372_at	GOLT1A	golgi transport 1A	127845	7.89595	-1.42768	4.01493e-09	0.000165596
201649_at	UBE2L6	ubiquitin-conjugating enzyme E2L 6	9246	10.5526	-1.84492	4.01793e-09	0.000165719
218780_at	HOOK2	hook microtubule-tethering protein 2	29911	9.11208	-2.03696	4.07536e-09	0.000168088
218035_s_at	RBM47	RNA binding motif protein 47	54502	9.17035	-1.47598	4.23755e-09	0.000174778
226702_at	CMPK2	cytidine monophosphate (UMP-CMP) kinase 2, mitochondrial	129607	10.2526	-3.78974	4.25503e-09	0.000175499
202446_s_at	PLSCR1	phospholipid scramblase 1	5359	10.5318	-1.89787	4.2677e-09	0.000176021
211075_s_at	CD47	CD47 molecule	961	10.5536	-1.4566	4.46184e-09	0.000184029
202596_at	ENSA	endosulfine alpha	2029	11.264	-1.36877	4.49574e-09	0.000185427
35148_at	TJP3	tight junction protein 3	27134	8.19869	-1.40301	4.67829e-09	0.000192956
205286_at	TFAP2C	transcription factor AP-2 gamma (activating enhancer binding protein 2 gamma)	7022	9.39629	-1.89445	4.94187e-09	0.000203827
231876_at	TRIM56	tripartite motif containing 56	81844	9.17845	-1.27329	4.97758e-09	0.0002053
213131_at	OLFM1	olfactomedin 1	10439	8.18402	-1.53549	5.0021e-09	0.000206311
204518_s_at	PPIC	peptidylprolyl isomerase C (cyclophilin C)	5480	9.49574	-1.20382	5.04354e-09	0.000208021
223628_at	TMEM191A	transmembrane protein 191A (pseudogene)	84222	8.49768	-1.54423	5.2402e-09	0.000216132
213294_at	EIF2AK2	eukaryotic translation initiation factor 2-alpha kinase 2	5610	9.58326	-1.43256	5.4098e-09	0.000223127
224071_at	IL20	interleukin 20	50604	9.20062	-2.38142	5.48794e-09	0.00022635
203633_at	CPT1A	carnitine palmitoyltransferase 1A (liver)	1374	9.98115	-1.20915	5.59566e-09	0.000230793
232735_at	ANKRD34A	ankyrin repeat domain 34A	284615	7.94021	-1.29313	5.78045e-09	0.000238415
206858_s_at	HOXC6	homeobox C6	3223	8.45806	-1.62153	5.87173e-09	0.00024218
221069_s_at	TACO1	translational activator of mitochondrially encoded cytochrome c oxidase I	51204	9.47165	-1.23821	5.88541e-09	0.000242744
205774_at	F12	coagulation factor XII (Hageman factor)	2161	9.7071	-2.53517	5.96465e-09	0.000246012
205769_at	SLC27A2	solute carrier family 27 (fatty acid transporter), member 2	11001	8.40919	-1.74646	6.31005e-09	0.000260258
204985_s_at	TRAPPC6A	trafficking protein particle complex 6A	79090	8.3367	-1.61595	6.48612e-09	0.00026752
200929_at	TMED10	transmembrane emp24-like trafficking protein 10 (yeast)	10972	10.6904	-1.34393	6.50128e-09	0.000268145
219798_s_at	MEPCE	methylphosphate capping enzyme	56257	9.86027	-1.37989	6.63931e-09	0.000273838
209452_s_at	VTI1B	vesicle transport through interaction with t-SNAREs 1B	10490	10.6175	-1.24491	6.76808e-09	0.000279149
202889_x_at	MAP7	microtubule-associated protein 7	9053	8.13377	-1.56848	7.14162e-09	0.000294556
226536_at	NSMCE2	non-SMC element 2, MMS21 homolog (S. cerevisiae)	286053	8.84303	-1.33696	7.42623e-09	0.000306295
223895_s_at	EPN3	epsin 3	55040	8.70881	-2.10403	7.55785e-09	0.000311723
209478_at	STRA13	stimulated by retinoic acid 13	201254	10.855	-1.27456	7.61341e-09	0.000314015
228072_at	SYT12	synaptotagmin XII	91683	8.53735	-1.70657	7.64727e-09	0.000315412
202985_s_at	BAG5	BCL2-associated athanogene 5	9529	10.0448	-1.16772	7.85018e-09	0.000323781
211576_s_at	SLC19A1	solute carrier family 19 (folate transporter), member 1	6573	8.36162	-1.49847	7.9233e-09	0.000326797
213099_at	ANGEL1	angel homolog 1 (Drosophila)	23357	8.3247	-1.30217	8.07459e-09	0.000333037
227182_at	SUSD3	sushi domain containing 3	203328	8.7919	-1.43138	8.26046e-09	0.000340703
213246_at	TMEM251	transmembrane protein 251	26175	9.45395	-1.65208	8.34317e-09	0.000344114
225853_at	GNPNAT1	glucosamine-phosphate N-acetyltransferase 1	64841	10.1441	-1.24447	8.60439e-09	0.000354888
205258_at	INHBB	inhibin, beta B	3625	9.37215	-1.36936	8.67039e-09	0.00035761
229638_at	IRX3	iroquois homeobox 3	79191	10.5959	-2.14657	8.6774e-09	0.000357899
226666_at	DAAM1	dishevelled associated activator of morphogenesis 1	23002	8.51327	-1.25811	8.73414e-09	0.00036024
218034_at	FIS1	fission 1 (mitochondrial outer membrane) homolog (S. cerevisiae)	51024	10.7735	-1.20301	8.79193e-09	0.000362623
224445_s_at	ZFYVE21	zinc finger, FYVE domain containing 21	79038	10.1607	-2.02019	8.84077e-09	0.000364637
206569_at	IL24	interleukin 24	11009	7.8439	-1.15076	8.89483e-09	0.000366867
1553602_at	MUCL1	mucin-like 1	118430	7.86131	-1.38868	8.96804e-09	0.000369887
224156_x_at	IL17RB	interleukin 17 receptor B	55540	7.68635	-1.20454	9.1439e-09	0.00037714
221582_at	HIST3H2A	histone cluster 3, H2a	92815	8.81246	-1.57683	9.37878e-09	0.000386828
212436_at	TRIM33	tripartite motif containing 33	51592	9.18261	-1.25483	9.39186e-09	0.000387367
204908_s_at	BCL3	B-cell CLL/lymphoma 3	602	8.66723	-1.33168	9.42003e-09	0.000388529
206043_s_at	ATP2C2	ATPase, Ca++ transporting, type 2C, member 2	9914	8.16484	-1.44481	9.48409e-09	0.000391171
201015_s_at	JUP	junction plakoglobin	3728	10.081	-2.67694	9.50084e-09	0.000391862
225150_s_at	RTKN	rhotekin	6242	8.13313	-1.20294	9.72406e-09	0.000401069
219429_at	FA2H	fatty acid 2-hydroxylase	79152	7.68522	-1.14815	9.75281e-09	0.000402255
203350_at	AP1G1	adaptor-related protein complex 1, gamma 1 subunit	164	8.79115	-1.25091	9.80069e-09	0.000404229
210239_at	IRX5	iroquois homeobox 5	10265	9.10948	-2.08877	9.82717e-09	0.000405322
207163_s_at	AKT1	v-akt murine thymoma viral oncogene homolog 1	207	10.4018	-1.77225	9.95574e-09	0.000410625
201827_at	SMARCD2	SWI/SNF related, matrix associated, actin dependent regulator of chromatin, subfamily d, member 2	6603	9.76128	-1.91964	1.00515e-08	0.000414574
228462_at	IRX2	iroquois homeobox 2	153572	7.85559	-1.30909	1.04655e-08	0.000431652
224701_at	PARP14	poly (ADP-ribose) polymerase family, member 14	54625	9.25152	-1.54995	1.07404e-08	0.000442986
223377_x_at	CISH	cytokine inducible SH2-containing protein	1154	8.06924	-1.27813	1.11292e-08	0.000459024
205759_s_at	SULT2B1	sulfotransferase family, cytosolic, 2B, member 1	6820	8.44361	-1.38288	1.14809e-08	0.000473531
229599_at	SMIM22	small integral membrane protein 22	440335	8.38246	-1.18918	1.15892e-08	0.000477995
213912_at	TBC1D30	TBC1 domain family, member 30	23329	7.8531	-1.26054	1.16259e-08	0.00047951
201754_at	COX6C	cytochrome c oxidase subunit VIc	1345	13.1422	-1.26758	1.16274e-08	0.000479574
201596_x_at	KRT18	keratin 18	3875	13.6866	-1.3314	1.19906e-08	0.000494552
205204_at	NMB	neuromedin B	4828	8.20608	-1.30422	1.21067e-08	0.00049934
228606_at	TCTEX1D2	Tctex1 domain containing 2	255758	8.24967	-1.40774	1.22725e-08	0.000506181
219127_at	PRR15L	proline rich 15-like	79170	8.34753	-1.79114	1.2402e-08	0.000511521
202598_at	S100A13	S100 calcium binding protein A13	6284	10.6451	-1.25364	1.25764e-08	0.000518712
229215_at	ASCL2	achaete-scute complex homolog 2 (Drosophila)	430	8.50467	-1.56291	1.27377e-08	0.000525368
218069_at	DCTPP1	dCTP pyrophosphatase 1	79077	10.5144	-1.21007	1.3236e-08	0.000545918
202016_at	MEST	mesoderm specific transcript	4232	10.1023	-1.18344	1.35459e-08	0.000558701
227347_x_at	HES4	hairy and enhancer of split 4 (Drosophila)	57801	8.44765	-1.27511	1.38485e-08	0.000571179
215543_s_at	LARGE	like-glycosyltransferase	9215	8.02328	-1.13936	1.3953e-08	0.000575489
202421_at	IGSF3	immunoglobulin superfamily, member 3	3321	9.20229	-1.62033	1.41364e-08	0.000583054
221927_s_at	ABHD11	abhydrolase domain containing 11	83451	9.64791	-1.46414	1.41595e-08	0.000584008
203287_at	LAD1	ladinin 1	3898	8.92209	-1.94049	1.46127e-08	0.000602701
205512_s_at	AIFM1	apoptosis-inducing factor, mitochondrion-associated, 1	9131	9.55062	-1.10517	1.49393e-08	0.000616172
225327_at	FAM214A	family with sequence similarity 214, member A	56204	8.60741	-1.16529	1.50122e-08	0.000619179
222830_at	GRHL1	grainyhead-like 1 (Drosophila)	29841	8.23391	-1.32613	1.52579e-08	0.000629312
204088_at	P2RX4	purinergic receptor P2X, ligand-gated ion channel, 4	5025	8.41064	-1.14282	1.5516e-08	0.000639958
203153_at	IFIT1	interferon-induced protein with tetratricopeptide repeats 1	3434	11.038	-2.06409	1.62692e-08	0.000671023
204942_s_at	ALDH3B2	aldehyde dehydrogenase 3 family, member B2	222	8.86353	-1.30102	1.66677e-08	0.000687459
210740_s_at	ITPK1	inositol-tetrakisphosphate 1-kinase	3705	10.4647	-2.12581	1.67552e-08	0.000691068
225879_at	TSEN54	TSEN54 tRNA splicing endonuclease subunit	283989	9.69163	-1.38604	1.68433e-08	0.000694702
226353_at	SPPL2A	signal peptide peptidase like 2A	84888	10.4077	-1.23317	1.70482e-08	0.000703152
218363_at	EXD2	exonuclease 3'-5' domain containing 2	55218	8.17615	-1.15586	1.72307e-08	0.000710682
218816_at	LRRC1	leucine rich repeat containing 1	55227	8.18583	-1.16531	1.73266e-08	0.000714634
214268_s_at	MTMR4	myotubularin related protein 4	9110	9.40292	-1.27128	1.73465e-08	0.000715456
201937_s_at	DNPEP	aspartyl aminopeptidase	23549	9.48723	-1.14909	1.75453e-08	0.000723657
226187_at	CDS1	CDP-diacylglycerol synthase (phosphatidate cytidylyltransferase) 1	1040	8.17275	-1.45604	1.78595e-08	0.000736616
224650_at	MAL2	mal, T-cell differentiation protein 2 (gene/pseudogene)	114569	9.45825	-1.67195	1.80999e-08	0.00074653
209747_at	TGFB3	transforming growth factor, beta 3	7043	8.04831	-1.04801	1.90763e-08	0.000786803
223180_s_at	TIMM21	translocase of inner mitochondrial membrane 21 homolog (yeast)	29090	8.90326	-1.06512	1.94763e-08	0.000803299
36499_at	CELSR2	cadherin, EGF LAG seven-pass G-type receptor 2	1952	8.76546	-1.78957	1.99287e-08	0.000821958
203973_s_at	CEBPD	CCAAT/enhancer binding protein (C/EBP), delta	1052	8.28457	-1.15804	1.99848e-08	0.000824273
203911_at	RAP1GAP	RAP1 GTPase activating protein	5909	8.74893	-1.6134	2.00256e-08	0.000825956
209104_s_at	NHP2	NHP2 ribonucleoprotein	55651	12.0267	-1.09939	2.04157e-08	0.000842047
203453_at	SCNN1A	sodium channel, non-voltage-gated 1 alpha subunit	6337	8.62238	-1.45365	2.0748e-08	0.000855752
202435_s_at	CYP1B1	cytochrome P450, family 1, subfamily B, polypeptide 1	1545	9.30369	-1.40318	2.07513e-08	0.000855889
224879_at	C9orf123	chromosome 9 open reading frame 123	90871	9.66138	-1.13223	2.09511e-08	0.000864126
204044_at	QPRT	quinolinate phosphoribosyltransferase	23475	8.29048	-1.43285	2.10093e-08	0.00086653
229332_at	HPDL	4-hydroxyphenylpyruvate dioxygenase-like	84842	8.02742	-1.22445	2.24759e-08	0.00092702
202286_s_at	TACSTD2	tumor-associated calcium signal transducer 2	4070	10.7823	-1.51648	2.25997e-08	0.000932123
50965_at	RAB26	RAB26, member RAS oncogene family	25837	8.01589	-1.15137	2.28692e-08	0.000943241
40560_at	TBX2	T-box 2	6909	9.15856	-1.87889	2.30747e-08	0.000951718
222557_at	STMN3	stathmin-like 3	50861	8.24638	-1.4345	2.33388e-08	0.000962607
223275_at	PRMT6	protein arginine methyltransferase 6	55170	9.90371	-1.79785	2.35945e-08	0.000973155
230763_at	SPATA17	spermatogenesis associated 17	128153	7.63292	-1.1773	2.41815e-08	0.000997366
224990_at	SMIM14	small integral membrane protein 14	201895	8.51824	-1.27805	2.41844e-08	0.000997484
212510_at	GPD1L	glycerol-3-phosphate dehydrogenase 1-like	23171	8.95862	-1.09104	2.43057e-08	0.00100249
200814_at	PSME1	proteasome (prosome, macropain) activator subunit 1 (PA28 alpha)	5720	11.243	-1.29383	2.4526e-08	0.00101157
202217_at	C21orf33	chromosome 21 open reading frame 33	8209	9.76473	-1.53867	2.46212e-08	0.0010155
202847_at	PCK2	phosphoenolpyruvate carboxykinase 2 (mitochondrial)	5106	9.07611	-1.36965	2.4631e-08	0.0010159
201641_at	BST2	bone marrow stromal cell antigen 2	684	10.6505	-2.17459	2.57189e-08	0.00106078
213097_s_at	DNAJC2	DnaJ (Hsp40) homolog, subfamily C, member 2	27000	10.2392	-1.49538	2.576e-08	0.00106247
213427_at	RPP40	ribonuclease P/MRP 40kDa subunit	10799	9.32653	-1.14708	2.58509e-08	0.00106622
218394_at	ROGDI	rogdi homolog (Drosophila)	79641	8.13376	-1.1397	2.60903e-08	0.00107609
225183_at	C16orf72	chromosome 16 open reading frame 72	29035	9.18385	-1.02201	2.75873e-08	0.00113784
208436_s_at	IRF7	interferon regulatory factor 7	3665	8.5564	-1.44954	2.83542e-08	0.00116947
208012_x_at	SP110	SP110 nuclear body protein	3431	9.03019	-1.33393	2.83885e-08	0.00117088
211702_s_at	USP32	ubiquitin specific peptidase 32	84669	8.97181	-1.34733	2.90262e-08	0.00119718
212997_s_at	TLK2	tousled-like kinase 2	11011	9.40098	-1.06433	2.92079e-08	0.00120468
227186_s_at	MRPL41	mitochondrial ribosomal protein L41	64975	11.2843	-1.15453	2.92932e-08	0.0012082
221610_s_at	STAP2	signal transducing adaptor family member 2	55620	8.70885	-1.25092	2.94496e-08	0.00121465
232682_at	MREG	melanoregulin	55686	7.90586	-1.04832	2.94663e-08	0.00121534
218212_s_at	MOCS2	molybdenum cofactor synthesis 2	4338	9.15236	-1.04854	2.96326e-08	0.0012222
218241_at	GOLGA5	golgin A5	9950	9.61297	-1.2356	2.98599e-08	0.00123157
226123_at	CHD7	chromodomain helicase DNA binding protein 7	55636	8.44719	-1.07581	2.99032e-08	0.00123336
208708_x_at	EIF5	eukaryotic translation initiation factor 5	1983	10.6985	-1.01359	2.99848e-08	0.00123672
34726_at	CACNB3	calcium channel, voltage-dependent, beta 3 subunit	784	8.18893	-1.19093	3.03558e-08	0.00125202
201709_s_at	NIPSNAP1	nipsnap homolog 1 (C. elegans)	8508	9.80212	-1.18592	3.11351e-08	0.00128417
212416_at	SCAMP1	secretory carrier membrane protein 1	9522	9.97964	-1.15528	3.17656e-08	0.00131017
206110_at	HIST1H3H	histone cluster 1, H3h	8357	7.94818	-1.52291	3.25502e-08	0.00134253
211113_s_at	ABCG1	ATP-binding cassette, sub-family G (WHITE), member 1	9619	7.84293	-1.04623	3.33593e-08	0.0013759
204992_s_at	PFN2	profilin 2	5217	10.9409	-1.02964	3.37773e-08	0.00139314
201688_s_at	TPD52	tumor protein D52	7163	9.52715	-1.27241	3.45319e-08	0.00142427
220035_at	NUP210	nucleoporin 210kDa	23225	7.92371	-1.15647	3.46849e-08	0.00143058
226403_at	TMC4	transmembrane channel-like 4	147798	7.92434	-1.44436	3.48338e-08	0.00143672
230475_at	C15orf59	chromosome 15 open reading frame 59	388135	8.28976	-1.49425	3.50172e-08	0.00144428
204087_s_at	SLC5A6	solute carrier family 5 (sodium/multivitamin and iodide cotransporter), member 6	8884	9.36633	-1.32013	3.53561e-08	0.00145826
39248_at	AQP3	aquaporin 3 (Gill blood group)	360	9.18547	-1.62456	3.72049e-08	0.00153452
1569867_at	EME2	essential meiotic structure-specific endonuclease subunit 2	197342	7.90606	-1.10726	3.74981e-08	0.00154661
212114_at	ATXN7L3B	ataxin 7-like 3B	552889	10.2971	-1.02788	3.8065e-08	0.00156999
209271_at	BPTF	bromodomain PHD finger transcription factor	2186	8.55753	-0.976865	3.81918e-08	0.00157522
221732_at	CANT1	calcium activated nucleotidase 1	124583	10.2773	-1.14872	3.83318e-08	0.001581
226499_at	NRARP	NOTCH-regulated ankyrin repeat protein	441478	8.21685	-1.30935	3.85038e-08	0.00158809
219734_at	SIDT1	SID1 transmembrane family, member 1	54847	7.65326	-1.02247	3.94379e-08	0.00162661
226612_at	UBE2QL1	ubiquitin-conjugating enzyme E2Q family-like 1	134111	7.68143	-1.11431	3.97397e-08	0.00163906
204019_s_at	SH3YL1	SH3 domain containing, Ysc84-like 1 (S. cerevisiae)	26751	9.03214	-1.38558	3.98165e-08	0.00164223
213018_at	GATAD1	GATA zinc finger domain containing 1	57798	8.42263	-1.0519	3.99131e-08	0.00164622
223160_s_at	SMEK1	SMEK homolog 1, suppressor of mek1 (Dictyostelium)	55671	9.41219	-1.17971	4.00235e-08	0.00165077
207122_x_at	SULT1A2	sulfotransferase family, cytosolic, 1A, phenol-preferring, member 2	6799	8.50978	-1.11306	4.02174e-08	0.00165877
221664_s_at	F11R	F11 receptor	50848	9.15155	-1.14607	4.05623e-08	0.00167299
204379_s_at	FGFR3	fibroblast growth factor receptor 3	2261	8.27545	-1.45988	4.11189e-08	0.00169595
212465_at	SETD3	SET domain containing 3	84193	9.173	-1.0419	4.16161e-08	0.00171646
209624_s_at	MCCC2	methylcrotonoyl-CoA carboxylase 2 (beta)	64087	8.75215	-1.00755	4.17783e-08	0.00172314
227544_at	TMEM229B	transmembrane protein 229B	161145	8.09496	-1.00822	4.1986e-08	0.00173171
228049_x_at	LOC100507303	uncharacterized LOC100507303	100507303	9.38785	-1.16023	4.52836e-08	0.00186772
202307_s_at	TAP1	transporter 1, ATP-binding cassette, sub-family B (MDR/TAP)	6890	9.42858	-1.45956	4.52878e-08	0.00186789
228977_at	LOC729680	uncharacterized LOC729680	729680	8.10495	-1.39161	4.53632e-08	0.001871
201740_at	NDUFS3	NADH dehydrogenase (ubiquinone) Fe-S protein 3, 30kDa (NADH-coenzyme Q reductase)	4722	10.3575	-1.03291	4.71055e-08	0.00194287
201195_s_at	SLC7A5	solute carrier family 7 (amino acid transporter light chain, L system), member 5	8140	11.798	-1.69072	4.76955e-08	0.0019672
219062_s_at	ZCCHC2	zinc finger, CCHC domain containing 2	54877	8.14558	-1.33936	4.86893e-08	0.00200819
218935_at	EHD3	EH-domain containing 3	30845	7.63805	-0.970185	4.89565e-08	0.00201921
218086_at	NPDC1	neural proliferation, differentiation and control, 1	56654	9.07042	-1.53278	5.04748e-08	0.00208183
232069_at	KIF26A	kinesin family member 26A	26153	8.19782	-1.32528	5.11326e-08	0.00210896
227758_at	RERG	RAS-like, estrogen-regulated, growth inhibitor	85004	8.09355	-1.2344	5.11473e-08	0.00210957
201532_at	PSMA3	proteasome (prosome, macropain) subunit, alpha type, 3	5684	11.2087	-1.21528	5.12662e-08	0.00211448
229396_at	OVOL1	ovo-like 1(Drosophila)	5017	7.61117	-1.10677	5.18876e-08	0.0021401
203815_at	GSTT1	glutathione S-transferase theta 1	2952	7.64877	-0.977905	5.2203e-08	0.00215311
223384_s_at	TRIM4	tripartite motif containing 4	89122	8.15202	-0.986676	5.28439e-08	0.00217955
204679_at	KCNK1	potassium channel, subfamily K, member 1	3775	8.26535	-1.08713	5.30958e-08	0.00218994
209366_x_at	CYB5A	cytochrome b5 type A (microsomal)	1528	9.75855	-1.10332	5.32379e-08	0.0021958
231936_at	HOXC9	homeobox C9	3225	7.53194	-0.974691	5.32707e-08	0.00219715
226850_at	SUMF1	sulfatase modifying factor 1	285362	9.00904	-1.09966	5.32823e-08	0.00219763
228155_at	FAM213A	family with sequence similarity 213, member A	84293	10.0924	-1.01164	5.33503e-08	0.00220043
201675_at	AKAP1	A kinase (PRKA) anchor protein 1	8165	9.64582	-1.00914	5.41479e-08	0.00223333
225679_at	NAA30	N(alpha)-acetyltransferase 30, NatC catalytic subunit	122830	8.69233	-1.10657	5.5044e-08	0.00227029
227446_s_at	DHRS4-AS1	DHRS4 antisense RNA 1	55449	7.95625	-1.18467	5.62959e-08	0.00232192
208767_s_at	LAPTM4B	lysosomal protein transmembrane 4 beta	55353	10.8203	-0.993442	5.63368e-08	0.00232361
218573_at	MAGEH1	melanoma antigen family H, 1	28986	7.89441	-1.14873	5.82283e-08	0.00240163
219518_s_at	ELL3	elongation factor RNA polymerase II-like 3	80237	8.2154	-1.30737	5.8229e-08	0.00240165
219832_s_at	HOXC13	homeobox C13	3229	7.83989	-1.1791	5.87895e-08	0.00242477
228931_at	COQ4	coenzyme Q4 homolog (S. cerevisiae)	51117	8.395	-1.07177	5.89332e-08	0.0024307
227811_at	FGD3	FYVE, RhoGEF and PH domain containing 3	89846	8.36432	-1.4904	6.06819e-08	0.00250282
218942_at	PIP4K2C	phosphatidylinositol-5-phosphate 4-kinase, type II, gamma	79837	9.27661	-0.963042	6.07567e-08	0.00250591
225955_at	METRNL	meteorin, glial cell differentiation regulator-like	284207	8.38805	-1.46247	6.09685e-08	0.00251465
210547_x_at	ICA1	islet cell autoantigen 1, 69kDa	3382	8.14816	-1.10007	6.25176e-08	0.00257854
208393_s_at	RAD50	RAD50 homolog (S. cerevisiae)	10111	8.27819	-1.01063	6.29536e-08	0.00259652
219271_at	GALNT14	UDP-N-acetyl-alpha-D-galactosamine:polypeptide N-acetylgalactosaminyltransferase 14 (GalNAc-T14)	79623	8.45352	-1.35807	6.53265e-08	0.00269439
214965_at	SPATA2L	spermatogenesis associated 2-like	124044	8.36421	-0.995352	6.62775e-08	0.00273361
224890_s_at	LAMTOR4	late endosomal/lysosomal adaptor, MAPK and MTOR activator 4	389541	9.95318	-1.21532	6.73548e-08	0.00277805
221932_s_at	GLRX5	glutaredoxin 5	51218	11.0737	-0.913481	6.83361e-08	0.00281852
208190_s_at	LSR	lipolysis stimulated lipoprotein receptor	51599	8.6446	-1.48621	6.83646e-08	0.0028197
91826_at	EPS8L1	EPS8-like 1	54869	8.07312	-1.02948	6.85646e-08	0.00282795
226129_at	FAM83H	family with sequence similarity 83, member H	286077	9.6171	-2.57265	6.96195e-08	0.00287146
222746_s_at	BSPRY	B-box and SPRY domain containing	54836	7.99449	-1.36976	7.04438e-08	0.00290546
225415_at	DTX3L	deltex 3-like (Drosophila)	151636	9.34402	-1.13603	7.05583e-08	0.00291018
227008_at	HDDC3	HD domain containing 3	374659	8.69632	-0.937388	7.10346e-08	0.00292982
202261_at	VPS72	vacuolar protein sorting 72 homolog (S. cerevisiae)	6944	9.15886	-0.972588	7.36741e-08	0.00303869
224558_s_at	MALAT1	metastasis associated lung adenocarcinoma transcript 1 (non-protein coding)	378938	9.66343	-1.35316	7.38778e-08	0.00304709
227285_at	C1orf51	chromosome 1 open reading frame 51	148523	7.87459	-1.22371	7.46699e-08	0.00307976
208763_s_at	TSC22D3	TSC22 domain family, member 3	1831	8.71104	-1.11488	7.63284e-08	0.00314816
210652_s_at	TTC39A	tetratricopeptide repeat domain 39A	22996	8.26057	-1.3546	7.8555e-08	0.00324
204404_at	SLC12A2	solute carrier family 12 (sodium/potassium/chloride transporter), member 2	6558	8.28412	-1.00395	7.93525e-08	0.00327289
203028_s_at	CYBA	cytochrome b-245, alpha polypeptide	1535	10.5463	-0.927371	8.03345e-08	0.00331339
202745_at	USP8	ubiquitin specific peptidase 8	9101	8.89217	-1.19851	8.11029e-08	0.00334509
226405_s_at	ARRDC1	arrestin domain containing 1	92714	8.73185	-1.24389	8.15262e-08	0.00336255
227228_s_at	CCDC88C	coiled-coil domain containing 88C	440193	8.77479	-1.80038	8.34676e-08	0.00344262
221483_s_at	ARPP19	cAMP-regulated phosphoprotein, 19kDa	10776	11.108	-0.909522	8.44118e-08	0.00348156
202088_at	SLC39A6	solute carrier family 39 (zinc transporter), member 6	25800	11.1568	-1.27888	8.53214e-08	0.00351908
203489_at	SIVA1	SIVA1, apoptosis-inducing factor	10572	9.9068	-1.09739	8.71818e-08	0.00359581
226748_at	LYSMD2	LysM, putative peptidoglycan-binding, domain containing 2	256586	9.98815	-1.48702	8.79382e-08	0.00362701
229512_at	FAM120C	family with sequence similarity 120C	54954	8.14086	-1.03696	8.90104e-08	0.00367124
217906_at	KLHDC2	kelch domain containing 2	23588	9.99994	-0.966435	8.95219e-08	0.00369233
201761_at	MTHFD2	methylenetetrahydrofolate dehydrogenase (NADP+ dependent) 2, methenyltetrahydrofolate cyclohydrolase	10797	10.6023	-1.38171	9.17257e-08	0.00378323
225362_at	FAM122B	family with sequence similarity 122B	159090	7.6538	-0.902089	9.36753e-08	0.00386364
231870_s_at	NMD3	NMD3 ribosome export adaptor	51068	10.2616	-0.950353	9.36999e-08	0.00386465
205440_s_at	NPY1R	neuropeptide Y receptor Y1	4886	8.37293	-2.13272	9.42349e-08	0.00388672
204224_s_at	GCH1	GTP cyclohydrolase 1	2643	10.0352	-1.5666	9.46208e-08	0.00390263
227084_at	DTNA	dystrobrevin, alpha	1837	8.26507	-1.16349	9.49281e-08	0.00391531
203155_at	SETDB1	SET domain, bifurcated 1	9869	8.24199	-0.904714	9.51598e-08	0.00392487
222975_s_at	CSDE1	cold shock domain containing E1, RNA-binding	7812	11.4979	-1.03495	9.67796e-08	0.00399167
202568_s_at	MARK3	MAP/microtubule affinity-regulating kinase 3	4140	9.0533	-0.968823	9.91427e-08	0.00408914
218503_at	FOCAD	focadhesin	54914	7.68764	-1.05073	9.97357e-08	0.0041136
208875_s_at	PAK2	p21 protein (Cdc42/Rac)-activated kinase 2	5062	8.4422	-0.898972	1.00034e-07	0.00412588
208792_s_at	CLU	clusterin	1191	9.57548	-1.20961	1.01425e-07	0.00418327
209681_at	SLC19A2	solute carrier family 19 (thiamine transporter), member 2	10560	8.14483	-1.11078	1.01779e-07	0.00419787
225227_at	SKIL	SKI-like oncogene	6498	8.1677	-1.31225	1.02957e-07	0.00424646
218931_at	RAB17	RAB17, member RAS oncogene family	64284	8.20404	-1.30027	1.05089e-07	0.00433438
218514_at	SMG8	SMG8 nonsense mediated mRNA decay factor	55181	9.27314	-1.19998	1.06919e-07	0.00440988
219411_at	ELMO3	engulfment and cell motility 3	79767	7.89148	-1.1311	1.07917e-07	0.00445102
221024_s_at	SLC2A10	solute carrier family 2 (facilitated glucose transporter), member 10	81031	8.32479	-1.76281	1.08264e-07	0.00446535
212778_at	PACS2	phosphofurin acidic cluster sorting protein 2	23241	8.27777	-1.2449	1.08505e-07	0.00447527
219733_s_at	SLC27A5	solute carrier family 27 (fatty acid transporter), member 5	10998	8.04001	-0.962365	1.08605e-07	0.00447939
200852_x_at	GNB2	guanine nucleotide binding protein (G protein), beta polypeptide 2	2783	11.1047	-1.54887	1.09275e-07	0.00450706
235589_s_at	MDM4	Mdm4 p53 binding protein homolog (mouse)	4194	9.04504	-0.946131	1.10195e-07	0.004545
201301_s_at	ANXA4	annexin A4	307	9.50477	-1.33982	1.12864e-07	0.00465506
213376_at	ZBTB1	zinc finger and BTB domain containing 1	22890	8.69469	-0.916443	1.13229e-07	0.00467013
225427_s_at	APOA1BP	apolipoprotein A-I binding protein	128240	9.96221	-0.911324	1.15058e-07	0.00474556
235165_at	PARD6B	par-6 family cell polarity regulator beta	84612	9.12953	-1.99526	1.15219e-07	0.00475221
201338_x_at	GTF3A	general transcription factor IIIA	2971	11.3756	-0.8688	1.15621e-07	0.0047688
202905_x_at	NBN	nibrin	4683	10.3388	-1.01896	1.18723e-07	0.00489673
206059_at	ZNF91	zinc finger protein 91	7644	8.06581	-1.11693	1.20168e-07	0.00495631
239148_at	MARVELD3	MARVEL domain containing 3	91862	8.35443	-1.42454	1.21702e-07	0.0050196
219922_s_at	LTBP3	latent transforming growth factor beta binding protein 3	4054	9.27329	-1.58902	1.23632e-07	0.00509921
218258_at	POLR1D	polymerase (RNA) I polypeptide D, 16kDa	51082	10.2812	-1.04243	1.23786e-07	0.00510554
210532_s_at	C14orf2	chromosome 14 open reading frame 2	9556	12.1171	-1.1423	1.26059e-07	0.00519929
225003_at	TMEM205	transmembrane protein 205	374882	10.235	-1.3335	1.26893e-07	0.00523369
219080_s_at	CTPS2	CTP synthase 2	56474	7.88929	-0.947894	1.28842e-07	0.0053141
215785_s_at	CYFIP2	cytoplasmic FMR1 interacting protein 2	26999	7.64517	-0.934537	1.31264e-07	0.00541398
202704_at	TOB1	transducer of ERBB2, 1	10140	10.3852	-2.70934	1.32435e-07	0.00546229
217912_at	DUS1L	dihydrouridine synthase 1-like (S. cerevisiae)	64118	9.49602	-1.05528	1.33325e-07	0.005499
206194_at	HOXC4	homeobox C4	3221	8.07271	-1.09699	1.35824e-07	0.00560205
214203_s_at	PRODH	proline dehydrogenase (oxidase) 1	5625	7.71401	-0.894344	1.36456e-07	0.00562811
224609_at	SLC44A2	solute carrier family 44 (choline transporter), member 2	57153	8.88188	-0.855379	1.38284e-07	0.00570352
225389_at	BTBD6	BTB (POZ) domain containing 6	90135	9.74443	-1.16903	1.38867e-07	0.00572756
209035_at	MDK	midkine (neurite growth-promoting factor 2)	4192	9.0918	-1.84399	1.39654e-07	0.00576004
203648_at	TATDN2	TatD DNase domain containing 2	9797	9.0948	-0.891766	1.40265e-07	0.00578521
205415_s_at	ATXN3	ataxin 3	4287	8.02898	-0.952574	1.41988e-07	0.0058563
210183_x_at	PNN	pinin, desmosome associated protein	5411	11.3753	-0.920767	1.42272e-07	0.00586803
200606_at	DSP	desmoplakin	1832	9.72443	-1.18959	1.44548e-07	0.00596187
223112_s_at	NDUFB10	NADH dehydrogenase (ubiquinone) 1 beta subcomplex, 10, 22kDa	4716	11.2288	-0.983609	1.45497e-07	0.00600101
217934_x_at	STUB1	STIP1 homology and U-box containing protein 1, E3 ubiquitin protein ligase	10273	10.0066	-0.866067	1.50091e-07	0.00619049
223474_at	IRF2BPL	interferon regulatory factor 2 binding protein-like	64207	10.2248	-1.0968	1.50867e-07	0.00622253
210827_s_at	ELF3	E74-like factor 3 (ets domain transcription factor, epithelial-specific )	1999	8.26228	-1.13164	1.53329e-07	0.00632406
202282_at	HSD17B10	hydroxysteroid (17-beta) dehydrogenase 10	3028	10.6315	-0.942181	1.53517e-07	0.0063318
221588_x_at	ALDH6A1	aldehyde dehydrogenase 6 family, member A1	4329	8.00653	-1.14666	1.55905e-07	0.00643028
201762_s_at	PSME2	proteasome (prosome, macropain) activator subunit 2 (PA28 beta)	5721	12.1381	-1.10436	1.56828e-07	0.00646838
209343_at	EFHD1	EF-hand domain family, member D1	80303	9.162	-1.89518	1.56892e-07	0.00647102
218445_at	H2AFY2	H2A histone family, member Y2	55506	8.11524	-0.959664	1.57682e-07	0.0065036
1558412_at	LOC113230	uncharacterized LOC113230	113230	7.64916	-0.861441	1.6293e-07	0.00672006
202713_s_at	KIAA0391	KIAA0391	9692	9.62195	-1.15112	1.6297e-07	0.0067217
236741_at	WDR72	WD repeat domain 72	256764	7.70363	-1.05498	1.63878e-07	0.00675915
203409_at	DDB2	damage-specific DNA binding protein 2, 48kDa	1643	8.97936	-1.14064	1.64407e-07	0.00678097
227385_at	PPAPDC2	phosphatidic acid phosphatase type 2 domain containing 2	403313	7.81766	-0.973662	1.64454e-07	0.00678292
202729_s_at	LTBP1	latent transforming growth factor beta binding protein 1	4052	8.56057	-0.933134	1.64669e-07	0.00679177
222244_s_at	TUG1	taurine upregulated 1 (non-protein coding)	55000	10.5604	-0.855504	1.64861e-07	0.00679968
218505_at	WDR59	WD repeat domain 59	79726	8.67028	-0.842818	1.66761e-07	0.00687806
219526_at	C14orf169	chromosome 14 open reading frame 169	79697	9.14413	-0.947056	1.68363e-07	0.00694414
223470_at	PIGM	phosphatidylinositol glycan anchor biosynthesis, class M	93183	8.52749	-0.939937	1.69102e-07	0.00697461
205687_at	UBFD1	ubiquitin family domain containing 1	56061	8.3295	-1.04896	1.7131e-07	0.00706568
224950_at	PTGFRN	prostaglandin F2 receptor inhibitor	5738	7.89118	-0.920356	1.76288e-07	0.00727101
220864_s_at	NDUFA13	NADH dehydrogenase (ubiquinone) 1 alpha subcomplex, 13	51079	11.0927	-0.842568	1.82097e-07	0.0075106
229963_at	BEX5	brain expressed, X-linked 5	340542	7.5708	-1.11109	1.85074e-07	0.00763337
206949_s_at	RUSC1	RUN and SH3 domain containing 1	23623	9.84732	-1.63026	1.86253e-07	0.00768202
210988_s_at	PRUNE	prune exopolyphosphatase	58497	7.70865	-0.828584	1.89237e-07	0.00780509
200011_s_at	ARF3	ADP-ribosylation factor 3	377	10.352	-0.848651	1.91088e-07	0.00788143
1554239_s_at	ZADH2	zinc binding alcohol dehydrogenase domain containing 2	284273	8.0377	-1.14311	1.91247e-07	0.007888
213504_at	COPS6	COP9 signalosome subunit 6	10980	9.20791	-0.812855	1.92447e-07	0.00793747
223328_at	ARMC10	armadillo repeat containing 10	83787	9.61536	-1.09976	1.93265e-07	0.00797122
201855_s_at	ATMIN	ATM interactor	23300	8.5579	-1.30886	1.95515e-07	0.008064
203045_at	NINJ1	ninjurin 1	4814	9.19583	-1.53313	1.97055e-07	0.00812752
209944_at	ZNF410	zinc finger protein 410	57862	9.74965	-0.960734	1.97443e-07	0.00814354
212240_s_at	PIK3R1	phosphoinositide-3-kinase, regulatory subunit 1 (alpha)	5295	8.01289	-1.0032	2.02185e-07	0.00833911
209806_at	HIST1H2BK	histone cluster 1, H2bk	85236	11.1235	-0.947188	2.02372e-07	0.00834685
207214_at	SPINK4	serine peptidase inhibitor, Kazal type 4	27290	8.29189	-1.30571	2.05561e-07	0.00847838
203596_s_at	IFIT5	interferon-induced protein with tetratricopeptide repeats 5	24138	9.07197	-1.23358	2.06187e-07	0.00850417
202718_at	IGFBP2	insulin-like growth factor binding protein 2, 36kDa	3485	8.25527	-1.4393	2.11239e-07	0.00871254
202023_at	EFNA1	ephrin-A1	1942	9.13808	-1.68977	2.11817e-07	0.00873639
228361_at	E2F2	E2F transcription factor 2	1870	8.17248	-0.855816	2.12601e-07	0.00876873
218170_at	ISOC1	isochorismatase domain containing 1	51015	9.00421	-1.59323	2.15878e-07	0.0089039
223454_at	CXCL16	chemokine (C-X-C motif) ligand 16	58191	7.96555	-1.20287	2.1729e-07	0.00896214
218571_s_at	CHMP4A	charged multivesicular body protein 4A	29082	8.99858	-0.944342	2.18977e-07	0.0090317
204343_at	ABCA3	ATP-binding cassette, sub-family A (ABC1), member 3	21	8.71457	-1.83637	2.19465e-07	0.00905185
218704_at	RNF43	ring finger protein 43	54894	7.9325	-1.12208	2.21124e-07	0.00912025
204479_at	OSTF1	osteoclast stimulating factor 1	26578	8.43886	-0.80456	2.22755e-07	0.00918755
200048_s_at	JTB	jumping translocation breakpoint	10899	11.2889	-0.925066	2.2347e-07	0.00921702
225777_at	SAPCD2	suppressor APC domain containing 2	89958	9.70892	-1.47692	2.2417e-07	0.00924591
204400_at	EFS	embryonal Fyn-associated substrate	10278	7.666	-1.0487	2.25473e-07	0.00929962
208872_s_at	REEP5	receptor accessory protein 5	7905	10.3392	-1.11826	2.26427e-07	0.00933897
211783_s_at	MTA1	metastasis associated 1	9112	9.62381	-1.74041	2.27998e-07	0.00940377
209262_s_at	NR2F6	nuclear receptor subfamily 2, group F, member 6	2063	9.53342	-0.952229	2.30199e-07	0.00949456
201491_at	AHSA1	AHA1, activator of heat shock 90kDa protein ATPase homolog 1 (yeast)	10598	10.9586	-0.935072	2.31159e-07	0.00953414
222125_s_at	P4HTM	prolyl 4-hydroxylase, transmembrane (endoplasmic reticulum)	54681	8.8856	-0.809874	2.32995e-07	0.00960986
215696_s_at	SEC16A	SEC16 homolog A (S. cerevisiae)	9919	9.05516	-0.824939	2.33079e-07	0.00961335
218203_at	ALG5	ALG5, dolichyl-phosphate beta-glucosyltransferase	29880	9.61703	-0.88787	2.33971e-07	0.00965013
236225_at	GGT6	gamma-glutamyltransferase 6	124975	8.36274	-1.26963	2.34367e-07	0.00966647
235096_at	LEO1	Leo1, Paf1/RNA polymerase II complex component, homolog (S. cerevisiae)	123169	9.13163	-1.01463	2.39792e-07	0.00989022
225901_at	PTPMT1	protein tyrosine phosphatase, mitochondrial 1	114971	8.72938	-0.850426	2.40437e-07	0.00991682
204618_s_at	GABPB1	GA binding protein transcription factor, beta subunit 1	2553	9.16803	-0.794392	2.52125e-07	0.0103989
203557_s_at	PCBD1	pterin-4 alpha-carbinolamine dehydratase/dimerization cofactor of hepatocyte nuclear factor 1 alpha	5092	8.65559	-1.08261	2.55617e-07	0.0105429
209678_s_at	PRKCI	protein kinase C, iota	5584	9.62072	-0.786514	2.57107e-07	0.0106044
218324_s_at	SPATS2	spermatogenesis associated, serine-rich 2	65244	8.39326	-0.831774	2.57244e-07	0.01061
204127_at	RFC3	replication factor C (activator 1) 3, 38kDa	5983	9.46631	-0.928353	2.57785e-07	0.0106323
212956_at	TBC1D9	TBC1 domain family, member 9 (with GRAM domain)	23158	8.94792	-1.0483	2.61623e-07	0.0107906
226863_at	FAM110C	family with sequence similarity 110, member C	642273	7.59933	-1.08168	2.68421e-07	0.011071
218459_at	TOR3A	torsin family 3, member A	64222	8.72743	-0.878152	2.72527e-07	0.0112404
222817_at	HSD3B7	hydroxy-delta-5-steroid dehydrogenase, 3 beta- and steroid delta-isomerase 7	80270	8.34302	-1.22162	2.78022e-07	0.011467
204386_s_at	MRP63	mitochondrial ribosomal protein 63	78988	11.1944	-0.927486	2.79341e-07	0.0115214
222754_at	TRNT1	tRNA nucleotidyl transferase, CCA-adding, 1	51095	8.8521	-1.28775	2.83679e-07	0.0117003
226434_at	PPP1R35	protein phosphatase 1, regulatory subunit 35	221908	9.16582	-1.01245	2.84273e-07	0.0117249
223658_at	KCNK6	potassium channel, subfamily K, member 6	9424	7.79196	-1.17263	2.86077e-07	0.0117992
212733_at	KIAA0226	KIAA0226	9711	8.79006	-0.814159	2.88291e-07	0.0118906
212858_at	PAQR4	progestin and adipoQ receptor family member IV	124222	8.27141	-0.988439	2.88691e-07	0.0119071
219664_s_at	DECR2	2,4-dienoyl CoA reductase 2, peroxisomal	26063	8.45115	-0.877787	2.91205e-07	0.0120107
222742_s_at	RABL5	RAB, member RAS oncogene family-like 5	64792	9.10624	-0.820447	2.91243e-07	0.0120123
224832_at	DUSP16	dual specificity phosphatase 16	80824	8.20353	-0.972359	2.91727e-07	0.0120323
212638_s_at	WWP1	WW domain containing E3 ubiquitin protein ligase 1	11059	10.1555	-1.2174	2.94969e-07	0.012166
221515_s_at	LCMT1	leucine carboxyl methyltransferase 1	51451	9.44379	-0.875365	2.95817e-07	0.012201
209394_at	ASMTL	acetylserotonin O-methyltransferase-like	8623	8.06003	-0.908356	3.01637e-07	0.012441
210212_x_at	CMC4	C-x(9)-C motif containing 4 homolog (S. cerevisiae)	100272147	8.22318	-0.841452	3.0226e-07	0.0124667
218211_s_at	MLPH	melanophilin	79083	10.4426	-1.03525	3.03967e-07	0.0125371
218307_at	RSAD1	radical S-adenosyl methionine domain containing 1	55316	8.23213	-0.954973	3.04294e-07	0.0125506
203739_at	ZNF217	zinc finger protein 217	7764	9.96579	-1.01424	3.06489e-07	0.0126411
218103_at	FTSJ3	FtsJ homolog 3 (E. coli)	117246	9.71733	-0.813865	3.08482e-07	0.0127233
205916_at	S100A7	S100 calcium binding protein A7	6278	7.77713	-1.24344	3.0941e-07	0.0127616
212338_at	MYO1D	myosin ID	4642	7.49422	-1.1105	3.09696e-07	0.0127734
225095_at	SPTLC2	serine palmitoyltransferase, long chain base subunit 2	9517	8.16977	-0.835148	3.11491e-07	0.0128474
202109_at	ARFIP2	ADP-ribosylation factor interacting protein 2	23647	10.0177	-1.13083	3.24794e-07	0.0133961
210788_s_at	DHRS7	dehydrogenase/reductase (SDR family) member 7	51635	9.09988	-0.975391	3.25282e-07	0.0134162
212096_s_at	MTUS1	microtubule associated tumor suppressor 1	57509	7.9664	-0.852972	3.31813e-07	0.0136856
203238_s_at	NOTCH3	notch 3	4854	8.50996	-1.57859	3.33423e-07	0.013752
203126_at	IMPA2	inositol(myo)-1(or 4)-monophosphatase 2	3613	8.23583	-0.762169	3.34527e-07	0.0137976
225545_at	EEF2K	eukaryotic elongation factor-2 kinase	29904	8.27164	-0.798585	3.34912e-07	0.0138134
221880_s_at	FAM174B	family with sequence similarity 174, member B	400451	8.47708	-1.3161	3.35289e-07	0.013829
219795_at	SLC6A14	solute carrier family 6 (amino acid transporter), member 14	11254	7.29325	-1.0483	3.36607e-07	0.0138834
225321_s_at	PILRB	paired immunoglobin-like type 2 receptor beta	29990	9.26451	-1.25312	3.42076e-07	0.0141089
200924_s_at	SLC3A2	solute carrier family 3 (amino acid transporter heavy chain), member 2	6520	10.4314	-1.2188	3.42282e-07	0.0141174
223382_s_at	ZNRF1	zinc and ring finger 1, E3 ubiquitin protein ligase	84937	9.7109	-0.865018	3.44122e-07	0.0141933
225549_at	DDX6	DEAD (Asp-Glu-Ala-Asp) box helicase 6	1656	10.318	-0.900064	3.45385e-07	0.0142454
235059_at	RAB12	RAB12, member RAS oncogene family	201475	8.09923	-1.01607	3.46137e-07	0.0142764
202145_at	LY6E	lymphocyte antigen 6 complex, locus E	4061	10.4429	-1.55488	3.47275e-07	0.0143233
232244_at	KIAA1161	KIAA1161	57462	7.39583	-0.955843	3.48565e-07	0.0143765
218448_at	GID8	GID complex subunit 8	54994	9.40238	-0.946637	3.59222e-07	0.0148161
205361_s_at	PFDN4	prefoldin subunit 4	5203	10.9311	-1.56415	3.59321e-07	0.0148202
203116_s_at	FECH	ferrochelatase	2235	8.4705	-1.08037	3.61226e-07	0.0148988
201483_s_at	SUPT4H1	suppressor of Ty 4 homolog 1 (S. cerevisiae)	6827	10.1179	-0.853986	3.62352e-07	0.0149452
223373_s_at	PLA2G12A	phospholipase A2, group XIIA	81579	8.72906	-0.830133	3.64856e-07	0.0150485
228067_at	KIAA1211L	KIAA1211-like	343990	7.53335	-1.00266	3.6811e-07	0.0151827
200694_s_at	DDX24	DEAD (Asp-Glu-Ala-Asp) box helicase 24	57062	10.1963	-0.88476	3.7934e-07	0.0156459
235244_at	CCDC58	coiled-coil domain containing 58	131076	8.30923	-0.962453	3.79852e-07	0.015667
220753_s_at	CRYL1	crystallin, lambda 1	51084	7.63599	-0.919595	3.80096e-07	0.0156771
209610_s_at	SLC1A4	solute carrier family 1 (glutamate/neutral amino acid transporter), member 4	6509	8.01741	-0.875203	3.80892e-07	0.0157099
203535_at	S100A9	S100 calcium binding protein A9	6280	8.44443	-1.13961	3.89424e-07	0.0160618
205073_at	CYP2J2	cytochrome P450, family 2, subfamily J, polypeptide 2	1573	7.77189	-1.21278	3.91882e-07	0.0161632
211778_s_at	OVOL2	ovo-like 2 (Drosophila)	58495	7.4295	-0.954158	3.93825e-07	0.0162433
219147_s_at	NMRK1	nicotinamide riboside kinase 1	54981	7.81471	-0.972894	3.95304e-07	0.0163043
231878_at	PAGR1	PAXIP1 associated glutamate-rich protein 1	79447	7.69247	-0.768785	3.97721e-07	0.016404
210085_s_at	ANXA9	annexin A9	8416	8.14384	-1.47158	4.02102e-07	0.0165847
230087_at	PRIMA1	proline rich membrane anchor 1	145270	7.53584	-0.930629	4.04233e-07	0.0166726
215071_s_at	HIST1H2AC	histone cluster 1, H2ac	8334	9.08474	-1.2099	4.04925e-07	0.0167011
226509_at	ZNF641	zinc finger protein 641	121274	7.88254	-0.937182	4.06029e-07	0.0167467
223171_at	DYM	dymeclin	54808	8.14889	-0.870687	4.0643e-07	0.0167632
202371_at	TCEAL4	transcription elongation factor A (SII)-like 4	79921	9.60903	-0.998341	4.07181e-07	0.0167942
225221_at	ZKSCAN1	zinc finger with KRAB and SCAN domains 1	7586	8.90441	-0.988838	4.10193e-07	0.0169184
205074_at	SLC22A5	solute carrier family 22 (organic cation/carnitine transporter), member 5	6584	8.41917	-1.1399	4.14124e-07	0.0170805
221654_s_at	USP3	ubiquitin specific peptidase 3	9960	9.63961	-1.19458	4.19742e-07	0.0173123
225743_at	RPUSD3	RNA pseudouridylate synthase domain containing 3	285367	8.85287	-0.790054	4.23771e-07	0.0174784
225534_at	SMIM19	small integral membrane protein 19	114926	8.55835	-1.1788	4.24438e-07	0.017506
228868_x_at	CDT1	chromatin licensing and DNA replication factor 1	81620	8.6517	-1.09044	4.2724e-07	0.0176215
218016_s_at	POLR3E	polymerase (RNA) III (DNA directed) polypeptide E (80kD)	55718	9.12681	-0.785857	4.33772e-07	0.0178909
225867_at	VASN	vasorin	114990	7.68914	-0.994772	4.36559e-07	0.0180059
222443_s_at	RBM8A	RNA binding motif protein 8A	9939	10.8345	-0.946974	4.4251e-07	0.0182513
211475_s_at	BAG1	BCL2-associated athanogene	573	9.05836	-0.916877	4.45467e-07	0.0183733
211594_s_at	MRPL9	mitochondrial ribosomal protein L9	65005	9.78365	-0.759575	4.48361e-07	0.0184926
218729_at	LXN	latexin	56925	9.86267	-2.0817	4.4963e-07	0.018545
202778_s_at	ZMYM2	zinc finger, MYM-type 2	7750	8.78067	-1.24138	4.499e-07	0.0185561
225347_at	ARL8A	ADP-ribosylation factor-like 8A	127829	8.39211	-0.913037	4.50765e-07	0.0185918
219490_s_at	DCLRE1B	DNA cross-link repair 1B	64858	8.52303	-1.03326	4.5094e-07	0.018599
213234_at	KIAA1467	KIAA1467	57613	8.07847	-0.889831	4.5228e-07	0.0186543
225154_at	SYAP1	synapse associated protein 1	94056	9.57634	-0.757475	4.56782e-07	0.01884
227550_at	GFRA1	GDNF family receptor alpha 1	2674	8.06422	-1.29688	4.57605e-07	0.0188739
219203_at	EMC9	ER membrane protein complex subunit 9	51016	8.91596	-0.78068	4.59292e-07	0.0189435
242625_at	RSAD2	radical S-adenosyl methionine domain containing 2	91543	8.40712	-2.00233	4.61458e-07	0.0190328
1568617_a_at	CAMSAP3	calmodulin regulated spectrin-associated protein family, member 3	57662	7.51485	-0.891063	4.64696e-07	0.0191664
225410_at	COA5	cytochrome c oxidase assembly factor 5	493753	8.18247	-0.98291	4.72859e-07	0.0195031
53720_at	C19orf66	chromosome 19 open reading frame 66	55337	8.25697	-1.0211	4.73428e-07	0.0195265
218681_s_at	SDF2L1	stromal cell-derived factor 2-like 1	23753	9.59794	-0.818901	4.80507e-07	0.0198185
235148_at	KRTCAP3	keratinocyte associated protein 3	200634	7.53629	-0.765474	4.87354e-07	0.0201009
204278_s_at	EBAG9	estrogen receptor binding site associated, antigen, 9	9166	8.38192	-1.04938	4.89424e-07	0.0201863
225496_s_at	SYTL2	synaptotagmin-like 2	54843	8.37642	-0.906327	4.89569e-07	0.0201923
206745_at	HOXC11	homeobox C11	3227	8.57243	-1.08308	5.09211e-07	0.0210024
227185_at	C1orf233	chromosome 1 open reading frame 233	643988	8.50114	-1.07715	5.14517e-07	0.0212212
212553_at	RPRD2	regulation of nuclear pre-mRNA domain containing 2	23248	8.44183	-0.805978	5.18704e-07	0.0213939
225981_at	HID1	HID1 domain containing	283987	8.3498	-1.20712	5.21817e-07	0.0215223
208654_s_at	CD164	CD164 molecule, sialomucin	8763	9.15254	-0.865496	5.36512e-07	0.0221284
50374_at	OXLD1	oxidoreductase-like domain containing 1	339229	8.93705	-1.06102	5.40329e-07	0.0222859
209046_s_at	GABARAPL2	GABA(A) receptor-associated protein-like 2	11345	10.5001	-0.949033	5.42195e-07	0.0223628
227443_at	LURAP1L	leucine rich adaptor protein 1-like	286343	7.46183	-0.722642	5.4342e-07	0.0224134
202545_at	PRKCD	protein kinase C, delta	5580	8.34917	-0.915266	5.53118e-07	0.0228134
201954_at	ARPC1B	actin related protein 2/3 complex, subunit 1B, 41kDa	10095	11.3395	-0.954679	5.59614e-07	0.0230813
1556308_at	PRRT3	proline-rich transmembrane protein 3	285368	8.17807	-0.802619	5.66216e-07	0.0233536
218003_s_at	FKBP3	FK506 binding protein 3, 25kDa	2287	10.5356	-0.818168	5.68696e-07	0.0234559
213050_at	COBL	cordon-bleu WH2 repeat protein	23242	7.52024	-0.873776	5.69611e-07	0.0234936
218320_s_at	NDUFB11	NADH dehydrogenase (ubiquinone) 1 beta subcomplex, 11, 17.3kDa	54539	10.0626	-0.768434	5.77066e-07	0.0238011
218055_s_at	WDR41	WD repeat domain 41	55255	8.89209	-0.801149	5.85041e-07	0.02413
225645_at	EHF	ets homologous factor	26298	8.10795	-1.68669	5.9883e-07	0.0246987
203306_s_at	SLC35A1	solute carrier family 35 (CMP-sialic acid transporter), member A1	10559	8.53045	-1.06696	6.00768e-07	0.0247787
46665_at	SEMA4C	sema domain, immunoglobulin domain (Ig), transmembrane domain (TM) and short cytoplasmic domain, (semaphorin) 4C	54910	9.88619	-1.64034	6.01777e-07	0.0248203
1554365_a_at	PPP2R5C	protein phosphatase 2, regulatory subunit B', gamma	5527	9.41166	-0.835519	6.04254e-07	0.0249225
212799_at	STX6	syntaxin 6	10228	8.84045	-0.792904	6.04783e-07	0.0249443
206109_at	FUT1	fucosyltransferase 1 (galactoside 2-alpha-L-fucosyltransferase, H blood group)	2523	7.91727	-0.800566	6.04911e-07	0.0249495
218108_at	UBR7	ubiquitin protein ligase E3 component n-recognin 7 (putative)	55148	9.59369	-0.883173	6.0492e-07	0.0249499
228498_at	B4GALT1	UDP-Gal:betaGlcNAc beta 1,4- galactosyltransferase, polypeptide 1	2683	10.6465	-1.12835	6.11903e-07	0.0252379
201901_s_at	YY1	YY1 transcription factor	7528	10.3779	-0.747525	6.12455e-07	0.0252607
40020_at	CELSR3	cadherin, EGF LAG seven-pass G-type receptor 3	1951	7.70483	-0.779574	6.16577e-07	0.0254307
201079_at	SYNGR2	synaptogyrin 2	9144	10.6831	-1.40368	6.30871e-07	0.0260203
1559132_at	TMEM80	transmembrane protein 80	283232	7.88915	-0.845229	6.32703e-07	0.0260958
203438_at	STC2	stanniocalcin 2	8614	7.44278	-0.842231	6.34387e-07	0.0261653
240633_at	DOK7	docking protein 7	285489	8.67322	-2.0734	6.35676e-07	0.0262185
218389_s_at	APH1A	APH1A gamma secretase subunit	51107	9.64653	-1.11949	6.36745e-07	0.0262626
212064_x_at	MAZ	MYC-associated zinc finger protein (purine-binding transcription factor)	4150	9.9755	-1.19232	6.38327e-07	0.0263278
212812_at	SERINC5	serine incorporator 5	256987	8.04198	-1.07492	6.44925e-07	0.0265999
222760_at	ZNF703	zinc finger protein 703	80139	9.80352	-2.17764	6.45792e-07	0.0266357
226473_at	CBX2	chromobox homolog 2	84733	9.10854	-1.58426	6.52088e-07	0.0268954
212411_at	IMP4	IMP4, U3 small nucleolar ribonucleoprotein, homolog (yeast)	92856	9.83884	-0.997415	6.542e-07	0.0269825
215075_s_at	GRB2	growth factor receptor-bound protein 2	2885	9.92014	-0.83979	6.60404e-07	0.0272383
224655_at	AK3	adenylate kinase 3	50808	9.65874	-1.2021	6.78427e-07	0.0279817
229026_at	CDC42SE2	CDC42 small effector 2	56990	8.7944	-0.830262	6.79693e-07	0.0280339
221219_s_at	KLHDC4	kelch domain containing 4	54758	8.44551	-1.40464	6.82672e-07	0.0281568
225726_s_at	PLEKHH1	pleckstrin homology domain containing, family H (with MyTH4 domain) member 1	57475	7.83589	-0.962425	6.86397e-07	0.0283105
228765_at	GTF2IRD2	GTF2I repeat domain containing 2	84163	8.68996	-1.34676	6.92668e-07	0.0285691
202257_s_at	CD2BP2	CD2 (cytoplasmic tail) binding protein 2	10421	9.23935	-1.08861	6.94867e-07	0.0286598
202599_s_at	NRIP1	nuclear receptor interacting protein 1	8204	8.29867	-0.999966	7.0149e-07	0.028933
204059_s_at	ME1	malic enzyme 1, NADP(+)-dependent, cytosolic	4199	8.96681	-0.884118	7.03388e-07	0.0290112
203627_at	IGF1R	insulin-like growth factor 1 receptor	3480	7.89834	-0.817249	7.12199e-07	0.0293747
228357_at	UNK	unkempt homolog (Drosophila)	85451	9.26294	-1.01938	7.13575e-07	0.0294314
219249_s_at	FKBP10	FK506 binding protein 10, 65 kDa	60681	7.8448	-0.848541	7.16179e-07	0.0295388
209417_s_at	IFI35	interferon-induced protein 35	3430	9.98606	-1.23601	7.19654e-07	0.0296821
226616_s_at	NDUFV3	NADH dehydrogenase (ubiquinone) flavoprotein 3, 10kDa	4731	9.37365	-0.784504	7.22175e-07	0.0297861
209431_s_at	PATZ1	POZ (BTB) and AT hook containing zinc finger 1	23598	8.85874	-0.959733	7.26766e-07	0.0299755
212062_at	ATP9A	ATPase, class II, type 9A	10079	8.21325	-0.87251	7.32965e-07	0.0302311
200679_x_at	HMGB1	high mobility group box 1	3146	11.7766	-0.749131	7.33844e-07	0.0302674
227582_at	KLHDC9	kelch domain containing 9	126823	7.4564	-0.753158	7.35623e-07	0.0303408
226195_at	IFT43	intraflagellar transport 43 homolog (Chlamydomonas)	112752	8.17078	-0.83004	7.41301e-07	0.030575
218493_at	SNRNP25	small nuclear ribonucleoprotein 25kDa (U11/U12)	79622	10.4518	-0.738679	7.43389e-07	0.0306611
212442_s_at	CERS6	ceramide synthase 6	253782	9.61708	-0.823092	7.50136e-07	0.0309394
211421_s_at	RET	ret proto-oncogene	5979	7.63376	-1.06683	7.52969e-07	0.0310562
211275_s_at	GYG1	glycogenin 1	2992	9.62635	-0.769558	7.57969e-07	0.0312624
216092_s_at	SLC7A8	solute carrier family 7 (amino acid transporter light chain, L system), member 8	23428	7.73067	-0.812702	7.61361e-07	0.0314023
224576_at	ERGIC1	endoplasmic reticulum-golgi intermediate compartment (ERGIC) 1	57222	10.0623	-0.859214	7.70386e-07	0.0317746
225877_at	TYSND1	trypsin domain containing 1	219743	8.06365	-0.870092	7.70631e-07	0.0317847
204179_at	MB	myoglobin	4151	8.09995	-1.2302	7.78294e-07	0.0321007
204765_at	ARHGEF5	Rho guanine nucleotide exchange factor (GEF) 5	7984	7.96415	-0.844616	7.95114e-07	0.0327945
213460_x_at	NSUN5P2	NOP2/Sun domain family, member 5 pseudogene 2	260294	9.00327	-0.833922	8.20788e-07	0.0338534
221970_s_at	NOL11	nucleolar protein 11	25926	10.8845	-0.800847	8.23792e-07	0.0339773
218262_at	RMND5B	required for meiotic nuclear division 5 homolog B (S. cerevisiae)	64777	8.85205	-1.4919	8.26104e-07	0.0340727
225099_at	FBXO45	F-box protein 45	200933	9.22239	-0.762583	8.2795e-07	0.0341488
223461_at	TBC1D7	TBC1 domain family, member 7	51256	8.59803	-0.800882	8.2926e-07	0.0342028
212124_at	ZMIZ1	zinc finger, MIZ-type containing 1	57178	9.85463	-0.766525	8.31355e-07	0.0342892
1553734_at	AK7	adenylate kinase 7	122481	7.83059	-1.21922	8.48687e-07	0.0350041
202418_at	YIF1A	Yip1 interacting factor homolog A (S. cerevisiae)	10897	9.79845	-0.756153	8.49809e-07	0.0350504
213892_s_at	APRT	adenine phosphoribosyltransferase	353	10.1673	-0.965172	8.53552e-07	0.0352048
223298_s_at	NT5C3A	5'-nucleotidase, cytosolic IIIA	51251	9.13847	-0.72049	8.66964e-07	0.0357579
212284_x_at	TPT1	tumor protein, translationally-controlled 1	7178	13.0381	-0.756896	8.67655e-07	0.0357864
222217_s_at	SLC27A3	solute carrier family 27 (fatty acid transporter), member 3	11000	8.34124	-1.61594	8.69415e-07	0.035859
225929_s_at	RNF213	ring finger protein 213	57674	9.11339	-1.33876	8.90407e-07	0.0367249
223165_s_at	IP6K2	inositol hexakisphosphate kinase 2	51447	8.32032	-0.769318	8.94745e-07	0.0369038
220615_s_at	FAR2	fatty acyl CoA reductase 2	55711	7.91184	-1.26471	9.02108e-07	0.0372074
202255_s_at	SIPA1L1	signal-induced proliferation-associated 1 like 1	26037	8.36256	-0.943192	9.06527e-07	0.0373897
227164_at	SRSF1	serine/arginine-rich splicing factor 1	6426	8.14955	-0.724365	9.10381e-07	0.0375487
226870_at	COMTD1	catechol-O-methyltransferase domain containing 1	118881	8.59209	-0.932519	9.18006e-07	0.0378631
203035_s_at	PIAS3	protein inhibitor of activated STAT, 3	10401	8.34569	-0.704205	9.24309e-07	0.0381231
238513_at	PRRG4	proline rich Gla (G-carboxyglutamic acid) 4 (transmembrane)	79056	7.44638	-0.770567	9.26886e-07	0.0382294
206277_at	P2RY2	purinergic receptor P2Y, G-protein coupled, 2	5029	8.09063	-0.762205	9.44034e-07	0.0389367
219084_at	NSD1	nuclear receptor binding SET domain protein 1	64324	8.25125	-0.862862	9.47608e-07	0.0390841
223728_at	CENPBD1	CENPB DNA-binding domains containing 1	92806	8.44736	-0.877256	9.48766e-07	0.0391318
219205_at	SRR	serine racemase	63826	7.58049	-0.760955	9.49095e-07	0.0391454
202771_at	PIEZO1	piezo-type mechanosensitive ion channel component 1	9780	10.5986	-0.974494	9.54341e-07	0.0393618
202309_at	MTHFD1	methylenetetrahydrofolate dehydrogenase (NADP+ dependent) 1, methenyltetrahydrofolate cyclohydrolase, formyltetrahydrofolate synthetase	4522	10.3294	-0.958861	9.63972e-07	0.039759
226506_at	THSD4	thrombospondin, type I, domain containing 4	79875	8.09639	-0.892554	9.75561e-07	0.040237
74694_s_at	RABEP2	rabaptin, RAB GTPase binding effector protein 2	79874	8.13911	-0.999677	1.00348e-06	0.0413886
218242_s_at	SUV420H1	suppressor of variegation 4-20 homolog 1 (Drosophila)	51111	8.37355	-0.77476	1.01596e-06	0.0419031
226039_at	MGAT4A	mannosyl (alpha-1,3-)-glycoprotein beta-1,4-N-acetylglucosaminyltransferase, isozyme A	11320	7.75503	-1.11654	1.02977e-06	0.0424729
202802_at	DHPS	deoxyhypusine synthase	1725	8.49604	-0.701049	1.03638e-06	0.0427456
1557215_at	LINC00648	long intergenic non-protein coding RNA 648	100506433	7.28378	-0.703193	1.05018e-06	0.0433148
230964_at	FREM2	FRAS1 related extracellular matrix protein 2	341640	7.81606	-1.59045	1.05104e-06	0.0433501
202003_s_at	ACAA2	acetyl-CoA acyltransferase 2	10449	9.20746	-0.682619	1.05664e-06	0.0435812
200731_s_at	PTP4A1	protein tyrosine phosphatase type IVA, member 1	7803	9.02196	-0.856457	1.0641e-06	0.0438887
231022_at	OCLN	occludin	100506658	7.63616	-0.736328	1.06492e-06	0.0439226
225657_at	NCBP2-AS2	NCBP2 antisense RNA 2 (head to head)	152217	9.15762	-0.912746	1.07056e-06	0.0441554
227747_at	MPZL3	myelin protein zero-like 3	196264	7.55722	-0.756129	1.07249e-06	0.044235
214765_s_at	NAAA	N-acylethanolamine acid amidase	27163	8.05786	-0.698601	1.0755e-06	0.0443589
204804_at	TRIM21	tripartite motif containing 21	6737	8.5384	-0.944062	1.091e-06	0.0449985
221500_s_at	STX16	syntaxin 16	8675	9.36393	-0.913086	1.09113e-06	0.0450037
210715_s_at	SPINT2	serine peptidase inhibitor, Kunitz type, 2	10653	10.961	-0.848913	1.09352e-06	0.0451021
212216_at	PREPL	prolyl endopeptidase-like	9581	8.29259	-0.682163	1.09357e-06	0.0451043
218574_s_at	LMCD1	LIM and cysteine-rich domains 1	29995	8.43052	-1.0242	1.10412e-06	0.0455396
203814_s_at	NQO2	NAD(P)H dehydrogenase, quinone 2	4835	9.10983	-0.71158	1.10795e-06	0.0456976
218893_at	ISOC2	isochorismatase domain containing 2	79763	9.1346	-0.782695	1.12437e-06	0.0463746
212322_at	SGPL1	sphingosine-1-phosphate lyase 1	8879	8.28009	-0.833633	1.12853e-06	0.0465463
209282_at	PRKD2	protein kinase D2	25865	8.30595	-0.687558	1.13165e-06	0.0466747
202860_at	DENND4B	DENN/MADD domain containing 4B	9909	8.78621	-0.705921	1.13454e-06	0.0467943
209864_at	FRAT2	frequently rearranged in advanced T-cell lymphomas 2	23401	7.87534	-0.850815	1.15143e-06	0.0474906
202871_at	TRAF4	TNF receptor-associated factor 4	9618	8.36514	-0.93736	1.16449e-06	0.0480295
226961_at	PRR15	proline rich 15	222171	7.51413	-0.773731	1.16732e-06	0.0481463
226803_at	CHMP4C	charged multivesicular body protein 4C	92421	8.13574	-0.866064	1.18143e-06	0.0487281
204584_at	L1CAM	L1 cell adhesion molecule	3897	8.24826	-0.998359	1.1842e-06	0.0488423
218195_at	C6orf211	chromosome 6 open reading frame 211	79624	9.32448	-1.39196	1.18584e-06	0.04891
218145_at	TRIB3	tribbles homolog 3 (Drosophila)	57761	9.27839	-1.11995	1.1906e-06	0.0491062
224513_s_at	UBQLN4	ubiquilin 4	56893	8.3773	-0.74408	1.20456e-06	0.049682
