# Supplementary material for: Newly Constructed Network Models of Different WNT Signaling Cascades Applied to Breast Cancer Expression Data
Source: PLoS One. 2015 Dec 3;10(12):e0144014. doi: 10.1371/journal.pone.0144014 (PMC4669165; doi:10.1371/journal.pone.0144014)
Supplement: S5 Table — Significantly differentially expressed genes in the MDA-MB-231 cell line compared to the MCF-7 cell line. (XLS) [file pone.0144014.s010.xls]

## Sheet: Sheet1
Ensembl ID	Symbol	logFC	logCPM	LR	PValue	FWER
ENSG00000164742	ADCY1	-10.1675	7.51821	1559.72	0	0
ENSG00000091831	ESR1	-8.67014	7.01393	1368.54	1.44443e-299	2.29622e-295
ENSG00000196542	SPTSSB	-10.0297	9.39135	1341	1.39248e-293	2.21363e-289
ENSG00000083307	GRHL2	-9.8966	5.96303	1311.88	2.96424e-287	4.71225e-283
ENSG00000121068	TBX2	-9.29462	6.57269	1304.23	1.3595e-285	2.1612e-281
ENSG00000101144	BMP7	-10.5025	7.10309	1265.35	3.83471e-277	6.09603e-273
ENSG00000161671	EMC10	-9.48946	5.74677	1217.46	9.78407e-267	1.55537e-262
ENSG00000089356	FXYD3	-10.3942	6.38351	1204.54	6.27611e-264	9.97713e-260
ENSG00000113739	STC2	-7.24788	6.64895	1189.89	9.62573e-261	1.5302e-256
ENSG00000165731	RET	-10.8414	5.72039	1169.41	2.70953e-256	4.30735e-252
ENSG00000182195	LDOC1	-8.95202	5.82171	1159.04	4.87509e-254	7.74993e-250
ENSG00000272398	CD24	-6.7909	8.14597	1151.95	1.68727e-252	2.68226e-248
ENSG00000117519	CNN3	8.79881	8.13019	1101.36	1.67187e-241	2.65777e-237
ENSG00000075461	CACNG4	-9.85983	6.90503	1074.03	1.45954e-235	2.32024e-231
ENSG00000196405	EVL	-6.26305	7.54974	1061.41	8.04411e-233	1.27877e-228
ENSG00000203499	FAM83H-AS1	-8.89545	5.27239	1036.89	1.71821e-227	2.73144e-223
ENSG00000182107	TMEM30B	-9.89262	5.28324	1027.41	1.98105e-225	3.14927e-221
ENSG00000105357	MYH14	-9.98887	5.99074	1016.02	5.91066e-223	9.39618e-219
ENSG00000102024	PLS3	9.37095	7.14386	1015.99	6.00481e-223	9.54584e-219
ENSG00000118898	PPL	-8.19433	5.45528	1012.68	3.14535e-222	5.00016e-218
ENSG00000261150	EPPK1	-8.50568	6.3085	1007.35	4.54438e-221	7.22421e-217
ENSG00000123119	NECAB1	-9.54002	5.22141	983.759	6.08913e-216	9.67988e-212
ENSG00000129993	CBFA2T3	-10.6765	5.20737	982.316	1.2535e-215	1.99269e-211
ENSG00000235123	DSCAM-AS1	-10.4444	7.82335	982.022	1.45204e-215	2.30831e-211
ENSG00000163171	CDC42EP3	8.89879	7.70764	980.308	3.42484e-215	5.44447e-211
ENSG00000147676	MAL2	-7.38555	7.32016	957.902	2.54074e-210	4.03901e-206
ENSG00000197308	GATA3-AS1	-9.45269	5.21492	951.12	7.57322e-209	1.20391e-204
ENSG00000162511	LAPTM5	9.61167	6.78729	948.719	2.519e-208	4.00446e-204
ENSG00000018510	AGPS	8.67401	6.57932	945.824	1.07273e-207	1.70532e-203
ENSG00000128340	RAC2	9.44559	6.31055	944.186	2.43581e-207	3.87221e-203
ENSG00000109113	RAB34	8.7059	6.25576	938.787	3.63248e-206	5.77455e-202
ENSG00000180543	TSPYL5	-10.3687	4.91042	937.646	6.43038e-206	1.02224e-201
ENSG00000147041	SYTL5	-9.13094	5.71154	936.556	1.10971e-205	1.76411e-201
ENSG00000046774	MAGEC2	9.77609	6.73403	934.489	3.12268e-205	4.96412e-201
ENSG00000157227	MMP14	8.03925	7.5502	931.352	1.50127e-204	2.38657e-200
ENSG00000144476	ACKR3	-9.80951	5.10377	927.507	1.02851e-203	1.63501e-199
ENSG00000134954	ETS1	9.01841	7.4019	927.059	1.28738e-203	2.04655e-199
ENSG00000124466	LYPD3	-8.12988	5.32626	926.547	1.6632e-203	2.64399e-199
ENSG00000060982	BCAT1	8.87018	6.78685	925.716	2.52153e-203	4.00848e-199
ENSG00000065361	ERBB3	-7.42527	6.75332	924.14	5.54696e-203	8.818e-199
ENSG00000168743	NPNT	-9.2784	5.03849	915.949	3.34728e-201	5.32117e-197
ENSG00000171587	DSCAM	-8.48858	5.79829	905.092	7.67232e-199	1.21967e-194
ENSG00000166145	SPINT1	-8.61623	5.06774	895.916	7.57962e-197	1.20493e-192
ENSG00000122786	CALD1	9.39574	6.075	895.788	8.08253e-197	1.28488e-192
ENSG00000085662	AKR1B1	9.21568	6.17781	893.882	2.09823e-196	3.33555e-192
ENSG00000090530	LEPREL1	9.21151	6.07696	889.382	1.99592e-195	3.17292e-191
ENSG00000108375	RNF43	-9.74843	4.90472	885.687	1.26835e-194	2.0163e-190
ENSG00000134215	VAV3	-9.22942	5.16286	884.447	2.35943e-194	3.75078e-190
ENSG00000111716	LDHB	8.72307	9.2967	884.021	2.92121e-194	4.64384e-190
ENSG00000113140	SPARC	9.28483	6.23896	883.153	4.51039e-194	7.17017e-190
ENSG00000168143	FAM83B	-10.0436	4.77019	880.673	1.56085e-193	2.48128e-189
ENSG00000163814	CDCP1	9.10332	6.35558	880.469	1.7284e-193	2.74764e-189
ENSG00000107485	GATA3	-7.33844	8.82908	875.807	1.78286e-192	2.83421e-188
ENSG00000074181	NOTCH3	-6.70526	6.67922	873.437	5.84003e-192	9.28389e-188
ENSG00000229807	XIST	-10.0646	6.19437	868.521	6.84259e-191	1.08777e-186
ENSG00000183044	ABAT	-7.18472	5.19265	867.59	1.09004e-190	1.73284e-186
ENSG00000130558	OLFM1	-9.15455	4.86131	860.567	3.6666e-189	5.82879e-185
ENSG00000183853	KIRREL	9.46413	6.04061	853.372	1.3443e-187	2.13704e-183
ENSG00000120262	CCDC170	-10.5811	4.65712	853.241	1.43531e-187	2.28171e-183
ENSG00000147065	MSN	8.37592	9.19285	850.596	5.3956e-187	8.57739e-183
ENSG00000241978	AKAP2	8.84053	8.09252	845.36	7.41865e-186	1.17934e-181
ENSG00000170500	LONRF2	-6.70208	5.78968	842.193	3.62077e-185	5.75595e-181
ENSG00000122862	SRGN	9.39234	7.30375	840.257	9.545e-185	1.51737e-180
ENSG00000197142	ACSL5	9.16023	6.18573	836.179	7.3516e-184	1.16868e-179
ENSG00000227234	SPANXB2	9.04976	5.83461	820.366	2.01466e-180	3.20271e-176
ENSG00000187498	COL4A1	9.43755	5.64516	816.648	1.29547e-179	2.05941e-175
ENSG00000197467	COL13A1	9.66464	7.12096	813.946	5.01074e-179	7.96558e-175
ENSG00000163297	ANTXR2	9.96084	7.20842	813.107	7.62716e-179	1.21249e-174
ENSG00000132698	RAB25	-9.17937	4.77789	805.833	2.90971e-177	4.62556e-173
ENSG00000159166	LAD1	-9.38812	4.97799	803.567	9.04814e-177	1.43838e-172
ENSG00000082175	PGR	-9.90702	4.61637	800.375	4.47308e-176	7.11086e-172
ENSG00000185499	MUC1	-7.04886	5.40691	798.854	9.57471e-176	1.52209e-171
ENSG00000242265	PEG10	8.26823	6.50035	794.724	7.57171e-175	1.20368e-170
ENSG00000122861	PLAU	6.88124	6.90672	792.733	2.05158e-174	3.26139e-170
ENSG00000197343	ZNF655	8.805	5.76022	786.977	3.66033e-173	5.81882e-169
ENSG00000145808	ADAMTS19	-9.15776	5.27793	786.097	5.68643e-173	9.03972e-169
ENSG00000143341	HMCN1	-6.1276	7.03146	783.657	1.92894e-172	3.06644e-168
ENSG00000115457	IGFBP2	-9.40086	5.25421	781.238	6.47565e-172	1.02943e-167
ENSG00000198286	CARD11	8.68618	5.64594	776.865	5.78374e-171	9.19442e-167
ENSG00000173482	PTPRM	9.47929	5.82495	772.775	4.48199e-170	7.12502e-166
ENSG00000197172	MAGEA6	10.4036	5.31961	771.544	8.2983e-170	1.31918e-165
ENSG00000111348	ARHGDIB	7.88797	7.07476	767.879	5.19912e-169	8.26505e-165
ENSG00000165215	CLDN3	-6.56797	5.62925	766.046	1.30163e-168	2.0692e-164
ENSG00000115616	SLC9A2	-10.3099	4.39457	762.734	6.83362e-168	1.08634e-163
ENSG00000134871	COL4A2	7.81251	7.03027	762.506	7.65722e-168	1.21727e-163
ENSG00000173175	ADCY5	-7.98747	4.66456	760.27	2.34637e-167	3.73003e-163
ENSG00000187678	SPRY4	7.16065	6.23417	755.36	2.74191e-166	4.35881e-162
ENSG00000268104	SLC6A14	-8.11374	5.74555	754.666	3.87986e-166	6.16782e-162
ENSG00000115355	CCDC88A	6.9802	6.78804	751.336	2.05553e-165	3.26767e-161
ENSG00000148677	ANKRD1	9.20294	8.1165	747.772	1.22448e-164	1.94655e-160
ENSG00000233276	GPX1	9.35992	6.2317	742.914	1.39333e-163	2.21498e-159
ENSG00000052344	PRSS8	-9.7606	4.92009	741.338	3.06821e-163	4.87753e-159
ENSG00000154127	UBASH3B	7.1357	6.47482	738.406	1.3315e-162	2.11668e-158
ENSG00000189334	S100A14	-9.28771	6.6668	738.069	1.57668e-162	2.50645e-158
ENSG00000163430	FSTL1	8.2813	6.88868	735.328	6.21975e-162	9.88754e-158
ENSG00000049283	EPN3	-8.34019	4.65947	735.063	7.10045e-162	1.12876e-157
ENSG00000039068	CDH1	-10.2663	8.60862	734.154	1.11909e-161	1.77902e-157
ENSG00000176658	MYO1D	-6.13579	5.02894	729.785	9.97399e-161	1.58557e-156
ENSG00000122679	RAMP3	-9.35842	4.38128	728.97	1.50018e-160	2.38484e-156
ENSG00000106991	ENG	6.92008	6.68948	728.68	1.73507e-160	2.75824e-156
ENSG00000275832	ARHGAP23	8.92217	6.36988	728.302	2.09622e-160	3.33236e-156
ENSG00000064042	LIMCH1	8.06976	7.97367	726.535	5.07673e-160	8.07047e-156
ENSG00000124151	NCOA3	-4.74783	9.3669	726.485	5.20593e-160	8.27587e-156
ENSG00000162639	HENMT1	-10.8574	4.26652	726.387	5.46789e-160	8.69231e-156
ENSG00000185052	SLC24A3	-9.18909	4.58284	721.121	7.63587e-159	1.21387e-154
ENSG00000155495	MAGEC1	8.89706	5.48034	720.036	1.31444e-158	2.08956e-154
ENSG00000073350	LLGL2	-6.25801	7.71617	716.57	7.4574e-158	1.1855e-153
ENSG00000129514	FOXA1	-5.49954	6.99824	712.246	6.49644e-157	1.03274e-152
ENSG00000188153	COL4A5	-9.48134	4.3703	701.071	1.74896e-154	2.78031e-150
ENSG00000134531	EMP1	8.51204	7.42982	699.39	4.058e-154	6.45101e-150
ENSG00000175274	TP53I11	-6.92083	5.24231	692.162	1.51409e-152	2.40695e-148
ENSG00000026025	VIM	9.39476	11.2271	691.921	1.70867e-152	2.71628e-148
ENSG00000167183	PRR15L	-8.85337	4.43967	687.137	1.87418e-151	2.97938e-147
ENSG00000049449	RCN1	5.97314	7.23077	686.984	2.02363e-151	3.21697e-147
ENSG00000154646	TMPRSS15	9.16742	5.5048	682.096	2.33979e-150	3.71957e-146
ENSG00000104413	ESRP1	-8.4026	6.23413	680.575	5.00967e-150	7.96387e-146
ENSG00000068366	ACSL4	6.36401	6.80047	680.035	6.5654e-150	1.0437e-145
ENSG00000104267	CA2	-6.03942	7.18024	678.609	1.34124e-149	2.13218e-145
ENSG00000117226	GBP3	7.57187	5.66467	671.731	4.19936e-148	6.67573e-144
ENSG00000134802	SLC43A3	9.09326	7.62433	666.75	5.08607e-147	8.08533e-143
ENSG00000111846	GCNT2	7.42557	6.08895	664.391	1.65762e-146	2.63511e-142
ENSG00000086289	EPDR1	6.8589	5.59891	662.902	3.4928e-146	5.55251e-142
ENSG00000101194	SLC17A9	8.4789	5.97931	661.774	6.14462e-146	9.76811e-142
ENSG00000157168	NRG1	8.94882	5.27627	658.4	3.32953e-145	5.29295e-141
ENSG00000137573	SULF1	-8.76864	4.27923	656.945	6.89686e-145	1.09639e-140
ENSG00000124126	PREX1	-7.95176	6.46411	656.687	7.84894e-145	1.24775e-140
ENSG00000175356	SCUBE2	-8.18027	5.19611	653.783	3.36087e-144	5.34278e-140
ENSG00000076706	MCAM	7.44683	5.68868	642.946	7.64084e-142	1.21466e-137
ENSG00000119411	BSPRY	-9.5541	4.09897	639.015	5.47228e-141	8.69928e-137
ENSG00000173530	TNFRSF10D	11.733	4.89419	636.479	1.94873e-140	3.09789e-136
ENSG00000073792	IGF2BP2	6.99897	6.10875	635.936	2.55776e-140	4.06607e-136
ENSG00000169908	TM4SF1	8.4355	7.86519	635.457	3.25103e-140	5.16817e-136
ENSG00000006047	YBX2	-9.2959	4.17209	634.215	6.05547e-140	9.62639e-136
ENSG00000075340	ADD2	9.30587	5.00792	630.59	3.71933e-139	5.91262e-135
ENSG00000183287	CCBE1	9.05649	5.24597	629.164	7.59807e-139	1.20787e-134
ENSG00000136231	IGF2BP3	9.08367	5.41067	626.46	2.9423e-138	4.67737e-134
ENSG00000084207	GSTP1	10.3193	4.86717	625.08	5.874e-138	9.33789e-134
ENSG00000135272	MDFIC	10.3492	4.8794	620.604	5.52438e-137	8.7821e-133
ENSG00000186281	GPAT2	8.77867	5.73642	618.742	1.40417e-136	2.2322e-132
ENSG00000196954	CASP4	8.46667	5.22555	617.039	3.29429e-136	5.23694e-132
ENSG00000039560	RAI14	5.93153	6.67198	615.952	5.67766e-136	9.02578e-132
ENSG00000162989	KCNJ3	-9.64615	4.3577	614.26	1.32485e-135	2.10612e-131
ENSG00000135069	PSAT1	8.72319	6.56485	613.228	2.22132e-135	3.53123e-131
ENSG00000135926	TMBIM1	5.82492	6.1491	613.089	2.38209e-135	3.7868e-131
ENSG00000141424	SLC39A6	-4.3093	9.94288	611.732	4.69865e-135	7.46944e-131
ENSG00000111275	ALDH2	7.89867	5.33999	610.201	1.01149e-134	1.60796e-130
ENSG00000165140	FBP1	-5.66987	6.62694	608.296	2.62648e-134	4.17532e-130
ENSG00000135318	NT5E	6.30262	8.85134	606.262	7.2725e-134	1.15611e-129
ENSG00000091129	NRCAM	-6.2169	6.86744	603.483	2.92571e-133	4.65099e-129
ENSG00000101017	CD40	11.5332	4.68874	602.02	6.087e-133	9.67651e-129
ENSG00000117020	AKT3	8.54144	5.32109	601.999	6.15086e-133	9.77802e-129
ENSG00000196208	GREB1	-5.59513	7.25183	601.659	7.29477e-133	1.15965e-128
ENSG00000142910	TINAGL1	7.08525	5.52081	599.04	2.70807e-132	4.30502e-128
ENSG00000134184	GSTM1	8.11832	5.07716	598.93	2.86055e-132	4.54742e-128
ENSG00000124839	RAB17	-9.03246	4.45698	595.372	1.70032e-131	2.703e-127
ENSG00000134363	FST	8.87028	5.07137	593.292	4.81779e-131	7.65883e-127
ENSG00000073464	CLCN4	6.7935	5.50465	591.392	1.24753e-130	1.9832e-126
ENSG00000135333	EPHA7	-7.11165	4.5034	590.884	1.60938e-130	2.55843e-126
ENSG00000178568	ERBB4	-8.22483	4.10413	590.672	1.7898e-130	2.84525e-126
ENSG00000155066	PROM2	-8.12941	4.18951	590.448	2.0023e-130	3.18306e-126
ENSG00000170836	PPM1D	-4.22083	7.181	588.282	5.92305e-130	9.41587e-126
ENSG00000168350	DEGS2	-9.74156	4.08156	587.807	7.51534e-130	1.19471e-125
ENSG00000135046	ANXA1	6.94784	8.26752	584.122	4.75844e-129	7.56449e-125
ENSG00000111907	TPD52L1	-6.25984	6.76029	583.43	6.73023e-129	1.0699e-124
ENSG00000151892	GFRA1	-10.6138	8.67698	581.014	2.25743e-128	3.58863e-124
ENSG00000197977	ELOVL2	-8.42284	4.62919	576.616	2.04273e-127	3.24733e-123
ENSG00000141756	FKBP10	5.40613	6.476	575.385	3.78438e-127	6.01603e-123
ENSG00000196639	HRH1	8.28312	4.84928	573.683	8.87324e-127	1.41058e-122
ENSG00000108443	RPS6KB1	-4.1655	8.83477	573.554	9.46521e-127	1.50468e-122
ENSG00000261116	RP3-523K23.2	-10.8452	3.75571	569.389	7.62647e-126	1.21238e-121
ENSG00000148516	ZEB1	6.25783	5.2899	567.824	1.67003e-125	2.65485e-121
ENSG00000153885	KCTD15	-9.25941	4.00843	567.764	1.7208e-125	2.73556e-121
ENSG00000137501	SYTL2	-5.70904	8.07132	564.162	1.04547e-124	1.66199e-120
ENSG00000180921	FAM83H	-4.44769	6.58311	563.236	1.66222e-124	2.64243e-120
ENSG00000103067	ESRP2	-5.12052	6.00564	562.713	2.16024e-124	3.43414e-120
ENSG00000149418	ST14	-6.17491	5.326	562.438	2.47935e-124	3.94143e-120
ENSG00000105388	CEACAM5	-11.7583	3.8743	561.689	3.60811e-124	5.73582e-120
ENSG00000133424	LARGE	-7.26774	4.42533	561.12	4.79712e-124	7.62598e-120
ENSG00000142871	CYR61	7.72489	9.4024	560.805	5.61619e-124	8.92806e-120
ENSG00000267280	TBX2-AS1	-10.2954	3.70561	559.917	8.76357e-124	1.39314e-119
ENSG00000168672	FAM84B	-5.18157	6.47926	557.517	2.91517e-123	4.63424e-119
ENSG00000071967	CYBRD1	9.16386	5.94415	557.232	3.3629e-123	5.346e-119
ENSG00000163661	PTX3	10.7452	6.22932	556.091	5.95536e-123	9.46724e-119
ENSG00000204382	XAGE1B	9.55315	4.78955	555.557	7.78088e-123	1.23693e-118
ENSG00000145431	PDGFC	6.01061	5.47224	553.085	2.68398e-122	4.26672e-118
ENSG00000204264	PSMB8	7.77605	5.25909	550.494	9.82794e-122	1.56235e-117
ENSG00000182013	PNMAL1	9.08891	4.57496	546.939	5.83344e-121	9.27342e-117
ENSG00000148468	FAM171A1	7.64757	5.60621	544.051	2.47871e-120	3.9404e-116
ENSG00000249242	TMEM150C	-5.59932	5.23634	543.114	3.9622e-120	6.2987e-116
ENSG00000130881	LRP3	-7.70556	4.02158	543.058	4.07629e-120	6.48008e-116
ENSG00000123689	G0S2	10.7204	5.2631	542.677	4.93357e-120	7.84289e-116
ENSG00000149564	ESAM	5.72983	5.66874	542.278	6.02335e-120	9.57533e-116
ENSG00000198642	KLHL9	-10.2092	3.62645	542.097	6.59698e-120	1.04872e-115
ENSG00000261115	TMEM178B	-9.44505	3.77106	541.516	8.82491e-120	1.4029e-115
ENSG00000101335	MYL9	8.5945	4.65114	541.209	1.02891e-119	1.63566e-115
ENSG00000204379	XAGE1A	9.3963	4.63307	541.007	1.13858e-119	1.81e-115
ENSG00000169862	CTNND2	-8.77877	4.0857	540.807	1.25832e-119	2.00035e-115
ENSG00000180667	YOD1	6.37389	5.15395	539.785	2.09955e-119	3.33766e-115
ENSG00000135525	MAP7	-6.64728	4.89759	538.609	3.78491e-119	6.01687e-115
ENSG00000168685	IL7R	8.6379	4.83423	537.987	5.16952e-119	8.21799e-115
ENSG00000177469	PTRF	6.88204	9.08228	537.694	5.98568e-119	9.51544e-115
ENSG00000255248	RP11-166D19.1	9.54877	5.25209	534.887	2.44195e-118	3.88196e-114
ENSG00000138134	STAMBPL1	6.73521	5.03318	534.086	3.64737e-118	5.79822e-114
ENSG00000153551	CMTM7	7.93763	5.05719	532.619	7.60576e-118	1.20909e-113
ENSG00000067141	NEO1	-6.46817	5.18833	531.87	1.10674e-117	1.75939e-113
ENSG00000140859	KIFC3	4.96936	7.02314	531.196	1.55122e-117	2.46597e-113
ENSG00000138675	FGF5	9.00323	6.38371	530.099	2.68821e-117	4.27345e-113
ENSG00000152784	PRDM8	9.35131	4.59465	528.317	6.56181e-117	1.04313e-112
ENSG00000143375	CGN	-4.69339	5.46383	526.256	1.84309e-116	2.92997e-112
ENSG00000145911	N4BP3	-9.09339	4.79387	526.216	1.87982e-116	2.98834e-112
ENSG00000121895	TMEM156	8.21465	5.07382	523.235	8.37106e-116	1.33075e-111
ENSG00000173467	AGR3	-10.7153	3.61624	522.54	1.1858e-115	1.88506e-111
ENSG00000174607	UGT8	8.58266	4.63986	517.91	1.20591e-114	1.91704e-110
ENSG00000105137	SYDE1	5.63806	6.03285	517.224	1.70054e-114	2.70336e-110
ENSG00000144824	PHLDB2	6.24478	5.92594	516.244	2.77831e-114	4.41668e-110
ENSG00000126860	EVI2A	8.06496	4.85258	516.041	3.07564e-114	4.88934e-110
ENSG00000160200	CBS	-9.0884	3.82412	515.883	3.3284e-114	5.29116e-110
ENSG00000198542	ITGBL1	9.79537	4.33936	511.802	2.57108e-113	4.08725e-109
ENSG00000131016	AKAP12	5.01549	6.11485	509.734	7.24709e-113	1.15207e-108
ENSG00000129226	CD68	6.84549	6.34384	509.27	9.13977e-113	1.45295e-108
ENSG00000105928	DFNA5	7.34044	4.73574	508.082	1.65787e-112	2.63552e-108
ENSG00000083857	FAT1	6.64027	8.5669	508.065	1.67201e-112	2.65799e-108
ENSG00000106078	COBL	-6.49857	4.38498	505.589	5.78118e-112	9.19034e-108
ENSG00000197496	SLC2A10	-7.47956	4.50125	503.029	2.08418e-111	3.31323e-107
ENSG00000184678	HIST2H2BE	-5.10164	4.84748	502.858	2.27057e-111	3.60952e-107
ENSG00000062038	CDH3	-6.82691	4.82569	501.397	4.72111e-111	7.50515e-107
ENSG00000117525	F3	7.63171	8.39582	501.034	5.66292e-111	9.00234e-107
ENSG00000174099	MSRB3	8.32753	4.66252	500.985	5.8025e-111	9.22424e-107
ENSG00000179242	CDH4	5.45009	6.09296	500.947	5.91562e-111	9.40407e-107
ENSG00000151388	ADAMTS12	8.58264	4.47768	500.796	6.38027e-111	1.01427e-106
ENSG00000110031	LPXN	6.31922	5.86552	499.183	1.43124e-110	2.27524e-106
ENSG00000224559	LINC01087	-10.6	3.51197	499.161	1.44724e-110	2.30068e-106
ENSG00000134013	LOXL2	5.37239	7.18249	497.148	3.96842e-110	6.3086e-106
ENSG00000069122	GPR116	10.411	7.10813	497.047	4.17316e-110	6.63407e-106
ENSG00000163565	IFI16	10.4676	5.01912	496.07	6.80897e-110	1.08242e-105
ENSG00000170425	ADORA2B	6.12704	5.26684	496.064	6.83082e-110	1.0859e-105
ENSG00000171488	LRRC8C	5.80917	6.26243	495.069	1.1245e-109	1.78761e-105
ENSG00000106537	TSPAN13	-6.0085	6.77705	493.067	3.06557e-109	4.87333e-105
ENSG00000231131	LINC01468	-9.12917	3.67858	491.37	7.17219e-109	1.14016e-104
ENSG00000175832	ETV4	5.36104	5.52002	488.666	2.7805e-108	4.42017e-104
ENSG00000112541	PDE10A	8.65486	4.36654	486.031	1.04109e-107	1.65503e-103
ENSG00000104518	GSDMD	7.16691	5.03605	484.99	1.75336e-107	2.78732e-103
ENSG00000135457	TFCP2	8.88903	4.58027	483.715	3.32105e-107	5.27948e-103
ENSG00000111252	SH2B3	4.60983	6.84431	482.54	5.98528e-107	9.5148e-103
ENSG00000108423	TUBD1	-4.02278	5.87426	482.178	7.17573e-107	1.14073e-102
ENSG00000167601	AXL	9.16307	9.48707	482.066	7.5873e-107	1.20615e-102
ENSG00000076067	RBMS2	5.24737	6.82841	480.484	1.67661e-106	2.6653e-102
ENSG00000062725	APPBP2	-4.01893	8.54461	478.947	3.62052e-106	5.75554e-102
ENSG00000103485	QPRT	-7.92168	3.7974	478.05	5.67707e-106	9.02483e-102
ENSG00000171310	CHST11	5.28017	5.43192	475.567	1.96979e-105	3.13138e-101
ENSG00000185222	WBP5	10.9773	4.98511	475.455	2.08326e-105	3.31176e-101
ENSG00000145246	ATP10D	11.1589	4.32246	473.523	5.48396e-105	8.71785e-101
ENSG00000249550	LINC01234	8.18379	4.38178	472.349	9.87547e-105	1.5699e-100
ENSG00000163624	CDS1	-5.47944	4.75316	471.862	1.26087e-104	2.0044e-100
ENSG00000041982	TNC	9.69043	5.56965	470.914	2.02721e-104	3.22266e-100
ENSG00000124882	EREG	9.16395	5.93114	470.673	2.28735e-104	3.6362e-100
ENSG00000118513	MYB	-5.26384	4.85524	470.178	2.93053e-104	4.65867e-100
ENSG00000108395	TRIM37	-3.85588	8.86872	469.546	4.02317e-104	6.39563e-100
ENSG00000118523	CTGF	8.24077	7.90156	469.034	5.20079e-104	8.26769e-100
ENSG00000163636	PSMD6	-3.66425	9.35512	468.014	8.67035e-104	1.37833e-99
ENSG00000144681	STAC	10.9847	4.14097	467.541	1.09869e-103	1.74659e-99
ENSG00000115295	CLIP4	5.05813	5.58859	461.837	1.915e-102	3.04428e-98
ENSG00000172123	SLFN12	9.06732	4.29879	461.63	2.12447e-102	3.37727e-98
ENSG00000151376	ME3	7.414	4.85762	461.168	2.67709e-102	4.25578e-98
ENSG00000163762	TM4SF18	9.13931	5.48869	457.467	1.71052e-101	2.71922e-97
ENSG00000154133	ROBO4	9.32687	4.82103	457.38	1.78678e-101	2.84045e-97
ENSG00000170430	MGMT	-9.93812	3.35679	456.454	2.8417e-101	4.51746e-97
ENSG00000146648	EGFR	5.43722	8.19067	455.802	3.93876e-101	6.26144e-97
ENSG00000164176	EDIL3	9.7566	6.55709	455.222	5.26856e-101	8.37543e-97
ENSG00000151364	KCTD14	8.08031	4.65351	455.112	5.56567e-101	8.84774e-97
ENSG00000227051	C14orf132	-9.08272	3.40947	454.734	6.72876e-101	1.06967e-96
ENSG00000141376	BCAS3	-5.61812	8.01308	453.825	1.06098e-100	1.68664e-96
ENSG00000152104	PTPN14	4.64347	7.73975	453.815	1.06612e-100	1.69482e-96
ENSG00000175920	DOK7	-8.30162	3.47335	452.98	1.62064e-100	2.57633e-96
ENSG00000139117	CPNE8	10.1639	4.17352	452.756	1.81295e-100	2.88204e-96
ENSG00000111700	SLCO1B3	9.2652	4.51115	452.273	2.3096e-100	3.67156e-96
ENSG00000127920	GNG11	10.0674	4.60362	452.253	2.33242e-100	3.70786e-96
ENSG00000158258	CLSTN2	-10.4156	3.82831	448.616	1.4433e-99	2.29442e-95
ENSG00000101160	CTSZ	4.71256	6.49668	448.046	1.92073e-99	3.05338e-95
ENSG00000170873	MTSS1	-4.93956	4.54361	447.295	2.79734e-99	4.44694e-95
ENSG00000152661	GJA1	8.1045	4.87477	446.96	3.3098e-99	5.26159e-95
ENSG00000225383	SFTA1P	10.3234	4.3246	445.998	5.36011e-99	8.52096e-95
ENSG00000271601	LIX1L	6.06773	4.99285	445.863	5.73283e-99	9.11348e-95
ENSG00000113070	HBEGF	6.26705	5.76948	445.502	6.87182e-99	1.09241e-94
ENSG00000131149	GSE1	-3.79324	7.71144	443.659	1.73059e-98	2.75113e-94
ENSG00000185760	KCNQ5	9.19703	4.9106	442.564	2.99452e-98	4.76039e-94
ENSG00000276547	PCDHGB5	-8.36564	3.93498	442.527	3.0516e-98	4.85113e-94
ENSG00000128591	FLNC	8.64149	8.27294	441.885	4.20957e-98	6.69196e-94
ENSG00000144452	ABCA12	-8.46006	3.48917	441.621	4.80499e-98	7.6385e-94
ENSG00000088002	SULT2B1	-7.66262	3.9727	441.49	5.1299e-98	8.155e-94
ENSG00000214530	STARD10	-5.70526	7.72032	441.102	6.233e-98	9.90859e-94
ENSG00000101871	MID1	6.01859	4.93509	439.37	1.48471e-97	2.36025e-93
ENSG00000141232	TOB1	-3.89502	6.33045	439.308	1.53102e-97	2.43385e-93
ENSG00000132746	ALDH3B2	-10.3664	3.27709	438.17	2.70901e-97	4.30651e-93
ENSG00000169252	ADRB2	8.88212	5.08544	437.886	3.12323e-97	4.965e-93
ENSG00000112175	BMP5	-7.72249	4.13087	437.465	3.85706e-97	6.13157e-93
ENSG00000173705	SUSD5	7.37579	4.74986	437.284	4.22229e-97	6.71217e-93
ENSG00000185924	RTN4RL1	-6.58554	3.82248	437.06	4.7251e-97	7.51149e-93
ENSG00000135842	FAM129A	6.02544	6.26242	436.573	6.0297e-97	9.58542e-93
ENSG00000165071	TMEM71	10.0132	4.02338	434.832	1.44289e-96	2.29375e-92
ENSG00000134709	HOOK1	-5.49256	4.64202	434.684	1.55399e-96	2.47038e-92
ENSG00000188549	C15orf52	6.23496	6.02629	432.714	4.17012e-96	6.62924e-92
ENSG00000150938	CRIM1	4.37772	8.818	432.54	4.55145e-96	7.23544e-92
ENSG00000125848	FLRT3	-9.53214	3.33531	431.613	7.24124e-96	1.15114e-91
ENSG00000136158	SPRY2	5.34138	5.00696	430.648	1.17433e-95	1.86684e-91
ENSG00000237330	RNF223	-9.36813	3.45473	430.083	1.55919e-95	2.47864e-91
ENSG00000185070	FLRT2	7.25754	4.51324	430.051	1.58407e-95	2.5182e-91
ENSG00000083290	ULK2	-7.82271	3.43454	429.927	1.68582e-95	2.67995e-91
ENSG00000131459	GFPT2	4.92786	6.05446	429.479	2.11021e-95	3.3546e-91
ENSG00000138650	PCDH10	-7.54709	5.60124	428.336	3.74184e-95	5.94841e-91
ENSG00000184232	OAF	4.61005	5.54932	427.151	6.7767e-95	1.07729e-90
ENSG00000204434	POTEKP	-9.54889	3.32539	426.969	7.42299e-95	1.18003e-90
ENSG00000066629	EML1	-4.78882	4.59056	426.81	8.03792e-95	1.27779e-90
ENSG00000179456	ZBTB18	6.1998	5.10991	426.228	1.07633e-94	1.71104e-90
ENSG00000176845	METRNL	-4.41797	5.07093	425.077	1.91559e-94	3.04522e-90
ENSG00000244405	ETV5	5.31945	5.66451	424.787	2.21583e-94	3.5225e-90
ENSG00000136944	LMX1B	-5.00756	5.16372	423.452	4.32665e-94	6.87807e-90
ENSG00000230076	AC016708.2	-7.60166	3.97409	423.353	4.54637e-94	7.22737e-90
ENSG00000107099	DOCK8	-8.41496	3.69447	422.247	7.91425e-94	1.25813e-89
ENSG00000137962	ARHGAP29	5.2903	8.60253	421.694	1.0439e-93	1.65949e-89
ENSG00000146678	IGFBP1	10.0811	4.0911	420.988	1.48732e-93	2.36439e-89
ENSG00000144583	MARCH4	9.21681	5.29316	420.977	1.49515e-93	2.37684e-89
ENSG00000111344	RASAL1	-9.88754	3.30174	420.281	2.11924e-93	3.36895e-89
ENSG00000156453	PCDH1	-5.4967	4.45719	419.205	3.63409e-93	5.77711e-89
ENSG00000169715	MT1E	8.43416	5.48275	416.375	1.50166e-92	2.38719e-88
ENSG00000272016	RP11-215G15.5	6.66188	4.2725	415.736	2.06853e-92	3.28834e-88
ENSG00000101333	PLCB4	-7.08031	3.51848	414.81	3.28953e-92	5.22937e-88
ENSG00000131242	RAB11FIP4	-6.47653	4.38679	414.648	3.56685e-92	5.67023e-88
ENSG00000102109	PCSK1N	-9.45634	3.2416	414.167	4.54087e-92	7.21861e-88
ENSG00000215440	NPEPL1	-4.03113	6.19345	414.155	4.56812e-92	7.26195e-88
ENSG00000166130	IKBIP	4.09106	6.60741	413.003	8.1361e-92	1.2934e-87
ENSG00000215845	TSTD1	-7.59112	3.44571	412.693	9.50304e-92	1.5107e-87
ENSG00000186854	TRABD2A	8.17719	4.06142	408.658	7.18209e-91	1.14174e-86
ENSG00000115825	PRKD3	4.16532	6.55992	408.048	9.74902e-91	1.5498e-86
ENSG00000162069	CCDC64B	-8.11542	3.77148	407.605	1.2177e-90	1.93578e-86
ENSG00000170561	IRX2	-11.0651	3.18151	407.288	1.42731e-90	2.269e-86
ENSG00000164300	SERINC5	-3.80014	5.38449	404.832	4.888e-90	7.77046e-86
ENSG00000204381	LAYN	8.52526	4.24027	404.432	5.97238e-90	9.49428e-86
ENSG00000008311	AASS	6.30199	4.85353	404.277	6.45514e-90	1.02617e-85
ENSG00000011347	SYT7	-5.31726	4.33175	404.158	6.85006e-90	1.08895e-85
ENSG00000109861	CTSC	3.9972	7.01764	403.134	1.14468e-89	1.8197e-85
ENSG00000127585	FBXL16	-7.15323	3.83581	403.062	1.18665e-89	1.88642e-85
ENSG00000010810	FYN	6.01913	4.69008	402.446	1.616e-89	2.56896e-85
ENSG00000172927	MYEOV	5.81366	6.0619	402.158	1.86719e-89	2.96827e-85
ENSG00000109436	TBC1D9	-3.71852	7.61553	401.319	2.84298e-89	4.51948e-85
ENSG00000119888	EPCAM	-4.28649	7.06208	401.095	3.18049e-89	5.05603e-85
ENSG00000122591	FAM126A	5.20173	5.52728	400.855	3.58797e-89	5.70379e-85
ENSG00000074370	ATP2A3	-7.16501	7.13281	400.506	4.27328e-89	6.79323e-85
ENSG00000146038	DCDC2	-7.62355	3.41723	400.33	4.667e-89	7.41913e-85
ENSG00000231298	LINC00704	8.85511	4.35146	400.329	4.66891e-89	7.42216e-85
ENSG00000060558	GNA15	8.41148	4.44823	400.186	5.01659e-89	7.97488e-85
ENSG00000184564	SLITRK6	-8.4463	3.63609	399.892	5.81343e-89	9.24161e-85
ENSG00000130762	ARHGEF16	-5.42009	4.48818	399.659	6.53476e-89	1.03883e-84
ENSG00000131711	MAP1B	6.62758	7.59939	399.319	7.74712e-89	1.23156e-84
ENSG00000135916	ITM2C	4.96376	5.9166	398.488	1.17541e-88	1.86854e-84
ENSG00000196684	HSH2D	-7.68783	3.78094	396.73	2.83636e-88	4.50896e-84
ENSG00000181381	DDX60L	6.08337	4.37664	396.416	3.32018e-88	5.27809e-84
ENSG00000143631	FLG	9.24157	4.94826	396.196	3.7068e-88	5.8927e-84
ENSG00000143412	ANXA9	-5.84551	4.26387	395.423	5.46143e-88	8.68203e-84
ENSG00000185483	ROR1	9.2789	5.31029	393.154	1.70348e-87	2.70801e-83
ENSG00000101000	PROCR	5.61316	5.52487	391.633	3.651e-87	5.80399e-83
ENSG00000182197	EXT1	4.32435	7.48524	391.016	4.97378e-87	7.90682e-83
ENSG00000048740	CELF2	8.89154	4.37118	390.266	7.244e-87	1.15158e-82
ENSG00000117228	GBP1	9.75204	5.23847	390.206	7.46556e-87	1.1868e-82
ENSG00000114450	GNB4	4.87768	5.08587	390.155	7.65983e-87	1.21768e-82
ENSG00000184731	FAM110C	-9.63848	3.05323	389.104	1.29696e-86	2.06177e-82
ENSG00000066735	KIF26A	-9.08164	3.16851	388.836	1.48381e-86	2.35882e-82
ENSG00000115461	IGFBP5	-9.06579	3.40709	387.425	3.00896e-86	4.78334e-82
ENSG00000076716	GPC4	-9.69691	3.1166	387.265	3.26073e-86	5.18359e-82
ENSG00000081277	PKP1	-8.14065	3.53747	386.92	3.87704e-86	6.16333e-82
ENSG00000241484	ARHGAP8	-9.72738	3.13935	385.804	6.78045e-86	1.07789e-81
ENSG00000184160	ADRA2C	-8.04427	3.21273	383.368	2.30026e-85	3.65672e-81
ENSG00000115363	EVA1A	8.89941	3.82262	383.244	2.44762e-85	3.89098e-81
ENSG00000106034	CPED1	7.94361	4.01271	382.893	2.91846e-85	4.63947e-81
ENSG00000147144	CCDC120	-7.96865	3.27872	382.766	3.11022e-85	4.94432e-81
ENSG00000259527	LINC00052	-7.8764	4.36128	382.638	3.31615e-85	5.27168e-81
ENSG00000164309	CMYA5	-6.02408	4.01208	382.534	3.49381e-85	5.55411e-81
ENSG00000247627	MTND4P12	5.05668	5.80529	382.105	4.33279e-85	6.88784e-81
ENSG00000171867	PRNP	3.92334	7.95381	381.875	4.86133e-85	7.72806e-81
ENSG00000168917	SLC35G2	5.85357	4.37187	381.133	7.05223e-85	1.12109e-80
ENSG00000149948	HMGA2	9.20632	6.50905	380.472	9.82143e-85	1.56131e-80
ENSG00000116729	WLS	4.63404	5.40554	380.456	9.9011e-85	1.57398e-80
ENSG00000140832	MARVELD3	-7.63114	3.47236	379.1	1.95429e-84	3.10674e-80
ENSG00000274173	RP4-568C11.4	-9.27839	3.0604	378.992	2.0626e-84	3.27891e-80
ENSG00000150893	FREM2	-3.74413	5.54574	378.692	2.39727e-84	3.81095e-80
ENSG00000196872	KIAA1211L	-8.39791	3.14018	378.37	2.81774e-84	4.47936e-80
ENSG00000070882	OSBPL3	6.1191	5.67954	378.365	2.82444e-84	4.49002e-80
ENSG00000162909	CAPN2	5.07916	9.13057	376.789	6.223e-84	9.89271e-80
ENSG00000135919	SERPINE2	6.76104	4.48463	376.588	6.88529e-84	1.09455e-79
ENSG00000072840	EVC	8.83661	4.06049	376.125	8.67998e-84	1.37986e-79
ENSG00000180801	ARSJ	7.15435	5.48979	374.472	1.98833e-83	3.16085e-79
ENSG00000103489	XYLT1	-10.8328	2.95866	374.425	2.03603e-83	3.23667e-79
ENSG00000145675	PIK3R1	-3.40219	6.32886	374.074	2.42801e-83	3.85981e-79
ENSG00000152977	ZIC1	-8.11214	3.15946	373.636	3.02382e-83	4.80697e-79
ENSG00000085831	TTC39A	-6.35367	4.70789	373.219	3.72602e-83	5.92325e-79
ENSG00000171208	NETO2	-7.68474	3.41084	371.834	7.46331e-83	1.18644e-78
ENSG00000100219	XBP1	-3.40421	8.44328	371.203	1.02396e-82	1.6278e-78
ENSG00000212719	C17orf51	10.7244	4.73343	370.32	1.59387e-82	2.53377e-78
ENSG00000180694	TMEM64	-3.51527	8.3386	370.037	1.83753e-82	2.92112e-78
ENSG00000105851	PIK3CG	12.7422	3.57613	369.458	2.45574e-82	3.9039e-78
ENSG00000091592	NLRP1	7.95693	4.01132	369.189	2.81042e-82	4.46772e-78
ENSG00000196557	CACNA1H	-6.63675	4.67097	368.815	3.38936e-82	5.38807e-78
ENSG00000070731	ST6GALNAC2	-4.76802	4.97899	367.436	6.76904e-82	1.07607e-77
ENSG00000151632	AKR1C2	-6.11983	4.69152	366.338	1.17387e-81	1.8661e-77
ENSG00000181218	HIST3H2A	-10.7512	2.87635	366.166	1.27903e-81	2.03328e-77
ENSG00000183780	SLC35F3	8.56254	4.05208	363.624	4.57654e-81	7.27533e-77
ENSG00000254251	RP11-662G23.1	-8.40097	3.13417	360.69	1.99185e-80	3.16644e-76
ENSG00000166689	PLEKHA7	-5.18045	4.19718	360.361	2.34921e-80	3.73453e-76
ENSG00000165238	WNK2	-7.4142	3.31631	359.682	3.30187e-80	5.24898e-76
ENSG00000140403	DNAJA4	-6.04626	4.44765	359.188	4.22984e-80	6.72417e-76
ENSG00000164920	OSR2	-4.4984	4.54437	358.787	5.17342e-80	8.22419e-76
ENSG00000111057	KRT18	-3.28917	11.2291	358.747	5.27677e-80	8.38848e-76
ENSG00000179083	FAM133A	10.6531	3.81926	358.647	5.54759e-80	8.81901e-76
ENSG00000091986	CCDC80	7.02647	6.01024	358.301	6.60148e-80	1.04944e-75
ENSG00000100504	PYGL	3.64407	7.58949	357.844	8.29983e-80	1.31942e-75
ENSG00000065320	NTN1	-7.45534	3.26231	357.581	9.46727e-80	1.50501e-75
ENSG00000125798	FOXA2	8.56666	4.61865	357.104	1.20251e-79	1.91163e-75
ENSG00000172915	NBEA	-3.95009	4.99733	355.659	2.48203e-79	3.94568e-75
ENSG00000140057	AK7	-7.45514	3.27572	355.53	2.64758e-79	4.20886e-75
ENSG00000106066	CPVL	8.79742	3.72079	355.281	3.00019e-79	4.7694e-75
ENSG00000016391	CHDH	-7.78689	3.08348	354.846	3.73216e-79	5.93301e-75
ENSG00000164128	NPY1R	-5.21515	4.65249	354.794	3.8294e-79	6.08759e-75
ENSG00000141854	MIR1199	-6.10965	4.31094	354.216	5.11704e-79	8.13456e-75
ENSG00000076826	CAMSAP3	-5.79509	3.92854	353.531	7.21468e-79	1.14692e-74
ENSG00000165025	SYK	-9.45654	2.86882	353.025	9.29998e-79	1.47842e-74
ENSG00000145107	TM4SF19	6.61496	4.31678	352.817	1.03202e-78	1.6406e-74
ENSG00000136869	TLR4	9.13327	4.07346	352.402	1.27101e-78	2.02052e-74
ENSG00000161921	CXCL16	-5.3625	3.88269	352.393	1.27646e-78	2.02919e-74
ENSG00000145362	ANK2	7.52822	3.86813	351.887	1.64559e-78	2.61599e-74
ENSG00000213654	GPSM3	5.72246	4.70632	351.204	2.31729e-78	3.6838e-74
ENSG00000272620	AFAP1-AS1	8.15456	6.75953	351.158	2.37064e-78	3.76861e-74
ENSG00000273259	SERPINA3	-13.0817	3.33332	350.827	2.79898e-78	4.44954e-74
ENSG00000242779	ZNF702P	6.97283	3.92842	350.356	3.54472e-78	5.63504e-74
ENSG00000054179	ENTPD2	-10.6438	2.7731	349.768	4.76017e-78	7.56725e-74
ENSG00000152495	CAMK4	8.52796	3.74461	349.381	5.78076e-78	9.18967e-74
ENSG00000132429	POPDC3	7.93241	3.83375	349.284	6.06877e-78	9.64753e-74
ENSG00000173638	SLC19A1	-5.03946	4.47163	348.377	9.56149e-78	1.51999e-73
ENSG00000178372	CALML5	-9.13784	2.93446	347.355	1.59651e-77	2.53797e-73
ENSG00000162614	NEXN	7.06349	4.49649	346.886	2.01945e-77	3.21033e-73
ENSG00000111052	LIN7A	-5.94389	3.81479	346.881	2.02442e-77	3.21822e-73
ENSG00000169554	ZEB2	7.79885	3.86219	346.496	2.45537e-77	3.9033e-73
ENSG00000134533	RERG	-6.7939	3.34469	346.432	2.53582e-77	4.03119e-73
ENSG00000099204	ABLIM1	3.63024	6.45252	344.54	6.54903e-77	1.0411e-72
ENSG00000261786	RP4-555D20.2	9.0153	5.58836	343.444	1.13487e-76	1.8041e-72
ENSG00000140931	CMTM3	5.336	4.56135	343.151	1.31391e-76	2.08872e-72
ENSG00000146373	RNF217	9.12529	3.67401	342.821	1.55082e-76	2.46533e-72
ENSG00000197261	C6orf141	-3.70046	5.24741	342.425	1.89117e-76	3.00639e-72
ENSG00000184916	JAG2	-4.44151	4.61322	342.011	2.32797e-76	3.70077e-72
ENSG00000198626	RYR2	7.82365	3.70175	341.61	2.84591e-76	4.52414e-72
ENSG00000128512	DOCK4	5.33444	4.72468	341.52	2.97725e-76	4.73294e-72
ENSG00000164294	GPX8	4.82302	5.33046	341.419	3.13218e-76	4.97923e-72
ENSG00000109814	UGDH	-3.21954	8.20367	341.203	3.49032e-76	5.54856e-72
ENSG00000132849	INADL	-3.8753	4.93648	341.13	3.62025e-76	5.75511e-72
ENSG00000127824	TUBA4A	4.58314	6.32968	341.063	3.74449e-76	5.95262e-72
ENSG00000224738	AC099850.1	-4.98894	4.23824	339.984	6.43185e-76	1.02247e-71
ENSG00000172461	FUT9	-9.75971	3.17459	339.943	6.5668e-76	1.04392e-71
ENSG00000179833	SERTAD2	4.48311	5.95216	339.162	9.71158e-76	1.54385e-71
ENSG00000142227	EMP3	5.38366	6.45028	338.622	1.27356e-75	2.02458e-71
ENSG00000130701	RBBP8NL	-10.639	2.75923	338.24	1.5421e-75	2.45148e-71
ENSG00000107562	CXCL12	-9.98731	2.89481	337.623	2.10116e-75	3.34022e-71
ENSG00000135127	CCDC64	-4.99406	4.33197	336.266	4.15056e-75	6.59814e-71
ENSG00000183696	UPP1	5.3195	5.06197	335.877	5.04311e-75	8.01704e-71
ENSG00000157510	AFAP1L1	7.41976	3.76815	335.489	6.12723e-75	9.74046e-71
ENSG00000166068	SPRED1	3.68817	5.95642	334.934	8.09321e-75	1.28658e-70
ENSG00000123364	HOXC13	-7.37068	3.08408	334.237	1.14795e-74	1.8249e-70
ENSG00000076356	PLXNA2	4.61548	5.33494	333.568	1.60556e-74	2.55236e-70
ENSG00000198121	LPAR1	8.06748	4.29265	333.071	2.0603e-74	3.27526e-70
ENSG00000198189	HSD17B11	4.76842	6.22088	332.881	2.26658e-74	3.60319e-70
ENSG00000082126	MPP4	8.76499	4.83747	332.512	2.7264e-74	4.33416e-70
ENSG00000153976	HS3ST3A1	-10.6325	2.75295	332.283	3.05911e-74	4.86306e-70
ENSG00000099219	ERMP1	-3.27649	6.61243	331.807	3.88395e-74	6.17432e-70
ENSG00000104447	TRPS1	-3.80177	6.5595	330.978	5.88503e-74	9.35543e-70
ENSG00000223573	TINCR	-6.63258	3.47444	330.868	6.21999e-74	9.88792e-70
ENSG00000143217	PVRL4	-8.76278	3.10045	329.819	1.05273e-73	1.67353e-69
ENSG00000096696	DSP	-3.19948	8.21334	329.798	1.06365e-73	1.69088e-69
ENSG00000276077	CH507-254M2.2	5.71742	4.40311	329.547	1.20601e-73	1.9172e-69
ENSG00000147650	LRP12	3.8896	5.52927	327.611	3.18536e-73	5.06376e-69
ENSG00000177675	CD163L1	5.90732	4.73214	327.214	3.88597e-73	6.17752e-69
ENSG00000204267	TAP2	4.70712	7.26402	325.844	7.7258e-73	1.22817e-68
ENSG00000068097	HEATR6	-3.15664	7.18771	325.639	8.56295e-73	1.36125e-68
ENSG00000237515	SHISA9	-7.66175	2.95358	324.92	1.22794e-72	1.95205e-68
ENSG00000167608	TMC4	-6.7536	3.2657	324.792	1.30928e-72	2.08136e-68
ENSG00000105655	ISYNA1	-4.10697	4.63121	324.665	1.39543e-72	2.21831e-68
ENSG00000167861	HID1	-4.40567	5.69658	323.957	1.9906e-72	3.16445e-68
ENSG00000183722	LHFP	7.9714	3.85645	323.754	2.20394e-72	3.5036e-68
ENSG00000119771	KLHL29	4.009	5.18269	323.707	2.25626e-72	3.58678e-68
ENSG00000086548	CEACAM6	-9.27239	2.69279	323.352	2.69684e-72	4.28717e-68
ENSG00000144810	COL8A1	8.29454	4.33868	322.764	3.6214e-72	5.75694e-68
ENSG00000145819	ARHGAP26	4.23102	5.00409	322.715	3.71095e-72	5.8993e-68
ENSG00000167105	TMEM92	9.48728	3.50015	322.202	4.79975e-72	7.63016e-68
ENSG00000137309	HMGA1	3.5217	9.60097	322.162	4.89832e-72	7.78687e-68
ENSG00000067840	PDZD4	-9.84747	2.76354	322.011	5.28204e-72	8.39686e-68
ENSG00000135074	ADAM19	5.32866	4.32699	321.864	5.6869e-72	9.04047e-68
ENSG00000152939	MARVELD2	-4.16931	4.71089	321.763	5.98272e-72	9.51073e-68
ENSG00000168502	MTCL1	3.86884	6.74574	321.589	6.52733e-72	1.03765e-67
ENSG00000204389	HSPA1A	-4.55285	6.99756	321.489	6.86435e-72	1.09123e-67
ENSG00000023445	BIRC3	7.54774	5.11417	321.006	8.74685e-72	1.39049e-67
ENSG00000165288	BRWD3	5.05372	4.28473	320.927	9.09673e-72	1.44611e-67
ENSG00000111145	ELK3	3.95303	6.7219	320.848	9.46636e-72	1.50487e-67
ENSG00000089327	FXYD5	7.41218	6.29485	320.515	1.11853e-71	1.77812e-67
ENSG00000182534	MXRA7	3.95774	6.62295	320.185	1.32037e-71	2.09899e-67
ENSG00000101311	FERMT1	5.09703	4.84432	319.929	1.501e-71	2.38613e-67
ENSG00000153071	DAB2	7.05657	4.1265	319.657	1.72067e-71	2.73534e-67
ENSG00000162949	CAPN13	-8.74927	3.08394	319.436	1.92166e-71	3.05486e-67
ENSG00000163453	IGFBP7	6.97665	5.60646	318.857	2.56965e-71	4.08498e-67
ENSG00000221963	APOL6	8.34462	4.79026	317.926	4.09943e-71	6.51687e-67
ENSG00000146151	HMGCLL1	-7.56076	2.99927	317.841	4.27733e-71	6.79967e-67
ENSG00000126561	STAT5A	5.45512	4.2961	317.792	4.38299e-71	6.96764e-67
ENSG00000161905	ALOX15	-8.66949	2.78023	317.773	4.42517e-71	7.0347e-67
ENSG00000108679	LGALS3BP	5.0686	8.16594	317.75	4.47616e-71	7.11574e-67
ENSG00000150556	LYPD6B	-9.28917	2.71513	317.416	5.29468e-71	8.41696e-67
ENSG00000172818	OVOL1	-8.29087	2.83674	317.033	6.4143e-71	1.01968e-66
ENSG00000140443	IGF1R	-3.28837	8.02027	316.997	6.53226e-71	1.03843e-66
ENSG00000196878	LAMB3	5.14522	7.16639	316.907	6.83424e-71	1.08644e-66
ENSG00000249158	PCDHA11	-9.39238	2.82086	316.833	7.09324e-71	1.12761e-66
ENSG00000240694	PNMA2	7.64899	4.59179	315.669	1.27137e-70	2.02109e-66
ENSG00000164220	F2RL2	7.31349	3.77445	315.409	1.44889e-70	2.30331e-66
ENSG00000144115	THNSL2	-8.98358	2.76058	314.052	2.86071e-70	4.54767e-66
ENSG00000149231	CCDC82	4.25486	4.97118	313.825	3.20567e-70	5.09606e-66
ENSG00000134595	SOX3	-8.60827	2.6926	313.329	4.11193e-70	6.53674e-66
ENSG00000064205	WISP2	-6.82399	4.32546	313.262	4.25219e-70	6.75971e-66
ENSG00000186493	C5orf38	-10.421	2.54098	313.11	4.58854e-70	7.29441e-66
ENSG00000102879	CORO1A	-4.1509	4.39485	312.891	5.12289e-70	8.14386e-66
ENSG00000150782	IL18	5.79185	4.63034	312.759	5.47332e-70	8.70093e-66
ENSG00000267795	SMIM22	-9.27311	2.68777	312.213	7.19644e-70	1.14402e-65
ENSG00000159388	BTG2	-4.46836	4.07818	312.063	7.75844e-70	1.23336e-65
ENSG00000128342	LIF	4.95066	5.53736	311.805	8.82956e-70	1.40363e-65
ENSG00000067798	NAV3	7.66539	6.13215	311.704	9.28887e-70	1.47665e-65
ENSG00000162522	KIAA1522	-3.13194	6.71019	311.536	1.0106e-69	1.60655e-65
ENSG00000131435	PDLIM4	10.702	3.85696	311.253	1.16464e-69	1.85143e-65
ENSG00000069482	GAL	-10.5509	2.67212	310.672	1.55899e-69	2.47833e-65
ENSG00000064651	SLC12A2	-3.08693	7.00782	310.645	1.58003e-69	2.51178e-65
ENSG00000279487	AC234582.1	-6.82325	3.00539	309.99	2.19488e-69	3.48921e-65
ENSG00000124171	PARD6B	-3.53545	6.51726	309.52	2.77873e-69	4.41735e-65
ENSG00000142627	EPHA2	3.58947	7.92224	309.064	3.49179e-69	5.5509e-65
ENSG00000196074	SYCP2	-7.13873	3.31757	308.791	4.0053e-69	6.36722e-65
ENSG00000179178	TMEM125	-10.3989	2.53148	308.766	4.05453e-69	6.44548e-65
ENSG00000130600	H19	-6.64949	3.2681	308.73	4.12889e-69	6.56369e-65
ENSG00000154229	PRKCA	3.3961	7.57064	308.44	4.77682e-69	7.59371e-65
ENSG00000072858	SIDT1	-4.46014	4.15417	307.202	8.88663e-69	1.41271e-64
ENSG00000134317	GRHL1	-4.13654	4.21432	307.116	9.27671e-69	1.47472e-64
ENSG00000120318	ARAP3	5.10597	4.57053	306.968	9.99563e-69	1.589e-64
ENSG00000165929	TC2N	-4.40553	5.66239	306.93	1.01851e-68	1.61913e-64
ENSG00000066382	MPPED2	-12.1798	2.43357	306.893	1.03763e-68	1.64953e-64
ENSG00000215030	RPL13P12	-4.74587	5.26602	306.57	1.22039e-68	1.94006e-64
ENSG00000085552	IGSF9	-6.69197	3.1445	306.363	1.35352e-68	2.15169e-64
ENSG00000185862	EVI2B	7.56498	3.60503	305.831	1.7679e-68	2.81043e-64
ENSG00000031081	ARHGAP31	5.18881	4.6573	305.548	2.03694e-68	3.23813e-64
ENSG00000153933	DGKE	-3.48365	4.90423	305.419	2.17351e-68	3.45522e-64
ENSG00000149573	MPZL2	-6.66359	4.16198	305.167	2.46659e-68	3.92114e-64
ENSG00000186676	EEF1GP1	-7.40881	2.91769	305.046	2.62029e-68	4.16548e-64
ENSG00000117174	ZNHIT6	3.42426	6.30057	304.663	3.17681e-68	5.05018e-64
ENSG00000166106	ADAMTS15	6.74877	4.17495	304.629	3.23099e-68	5.13631e-64
ENSG00000092969	TGFB2	3.9473	6.04734	304.614	3.25535e-68	5.17502e-64
ENSG00000082269	FAM135A	6.90605	3.60428	304.473	3.49423e-68	5.55477e-64
ENSG00000136492	BRIP1	-3.13793	8.1271	303.635	5.31909e-68	8.45575e-64
ENSG00000117461	PIK3R3	-3.53191	5.75908	303.436	5.87798e-68	9.34423e-64
ENSG00000160588	MPZL3	-5.86862	4.13769	303.13	6.8513e-68	1.08915e-63
ENSG00000167306	MYO5B	-3.91517	4.87136	302.215	1.08423e-67	1.7236e-63
ENSG00000185101	ANO9	-6.59096	3.10624	302.035	1.18704e-67	1.88704e-63
ENSG00000019582	CD74	5.83326	4.2019	302.001	1.20759e-67	1.9197e-63
ENSG00000138193	PLCE1	5.09966	4.64565	301.36	1.66533e-67	2.64737e-63
ENSG00000183734	ASCL2	-9.61326	2.51723	301.323	1.69603e-67	2.69618e-63
ENSG00000185973	TMLHE	-8.31882	2.65212	300.768	2.24151e-67	3.56333e-63
ENSG00000167434	CA4	-12.2266	2.48226	300.639	2.39146e-67	3.80171e-63
ENSG00000225614	ZNF469	-10.3796	2.51315	300.069	3.18164e-67	5.05786e-63
ENSG00000150054	MPP7	-4.1081	4.10698	298.68	6.38891e-67	1.01565e-62
ENSG00000006740	ARHGAP44	-6.44291	2.99439	298.398	7.36029e-67	1.17007e-62
ENSG00000244509	APOBEC3C	8.32116	4.21382	298.166	8.26741e-67	1.31427e-62
ENSG00000173706	HEG1	6.04698	7.43632	298.059	8.7237e-67	1.38681e-62
ENSG00000064787	BCAS1	-8.28576	3.95909	297.77	1.00857e-66	1.60332e-62
ENSG00000241111	PRICKLE2-AS1	-8.32707	2.65439	297.624	1.08521e-66	1.72516e-62
ENSG00000144642	RBMS3	9.42226	3.42484	297.343	1.24932e-66	1.98605e-62
ENSG00000128510	CPA4	9.31746	3.32091	297.178	1.35707e-66	2.15733e-62
ENSG00000198573	SPANXC	8.79364	3.34463	297.03	1.46174e-66	2.32372e-62
ENSG00000180530	NRIP1	-2.93281	6.32618	296.289	2.12006e-66	3.37025e-62
ENSG00000214189	ZNF788	6.60965	3.85019	296.232	2.18105e-66	3.46722e-62
ENSG00000127990	SGCE	5.88723	4.17904	296.194	2.2236e-66	3.53485e-62
ENSG00000140682	TGFB1I1	5.41575	4.01363	296.034	2.40873e-66	3.82915e-62
ENSG00000138395	CDK15	8.78049	3.32144	295.015	4.01604e-66	6.3843e-62
ENSG00000197070	ARRDC1	-2.82956	6.14232	294.876	4.30619e-66	6.84555e-62
ENSG00000151062	CACNA2D4	8.55598	4.24459	294.857	4.34799e-66	6.91199e-62
ENSG00000253154	CTA-392E5.1	-9.73411	2.65075	294.673	4.76957e-66	7.58219e-62
ENSG00000106829	TLE4	-8.70549	2.78535	293.803	7.37672e-66	1.17268e-61
ENSG00000141526	SLC16A3	3.73759	8.00371	293.601	8.16438e-66	1.29789e-61
ENSG00000198879	SFMBT2	-9.5414	2.45454	293.581	8.24864e-66	1.31129e-61
ENSG00000178163	ZNF518B	10.0406	3.21032	293.107	1.04625e-65	1.66323e-61
ENSG00000137841	PLCB2	6.80748	3.98596	293.016	1.09471e-65	1.74026e-61
ENSG00000171992	SYNPO	4.6111	4.8581	292.999	1.10453e-65	1.75587e-61
ENSG00000170075	GPR37L1	-7.83334	3.76274	292.906	1.15704e-65	1.83935e-61
ENSG00000107281	NPDC1	-3.35343	6.28625	292.794	1.22387e-65	1.94559e-61
ENSG00000103187	COTL1	3.6066	8.13667	292.756	1.24754e-65	1.98321e-61
ENSG00000100300	TSPO	3.73333	5.60497	292.062	1.76685e-65	2.80877e-61
ENSG00000120149	MSX2	-4.35266	4.01111	291.457	2.39439e-65	3.80636e-61
ENSG00000174945	AMZ1	-6.09248	3.2569	291.402	2.46032e-65	3.91117e-61
ENSG00000259112	NDUFC2-KCTD14	12.8668	3.69963	290.399	4.07117e-65	6.47194e-61
ENSG00000170955	PRKCDBP	10.0246	5.26721	289.888	5.26043e-65	8.36251e-61
ENSG00000099284	H2AFY2	-6.30171	3.09011	289.579	6.14232e-65	9.76445e-61
ENSG00000164949	GEM	6.16659	3.87194	289.528	6.29968e-65	1.00146e-60
ENSG00000113083	LOX	6.14085	4.41515	288.915	8.57022e-65	1.36241e-60
ENSG00000162409	PRKAA2	8.40779	3.33263	288.317	1.15673e-64	1.83886e-60
ENSG00000175707	KDF1	-8.71547	2.51516	288.146	1.26015e-64	2.00326e-60
ENSG00000237289	CKMT1B	-9.25032	2.67343	287.226	1.99974e-64	3.17899e-60
ENSG00000118242	MREG	-3.57202	5.57665	287.015	2.22337e-64	3.53449e-60
ENSG00000074657	ZNF532	4.03066	4.80238	286.575	2.77289e-64	4.40806e-60
ENSG00000280435	RP4-555D20.1	10.0903	4.10199	286.378	3.06045e-64	4.86519e-60
ENSG00000256151	RP11-76C10.5	8.70542	3.23665	286.327	3.14031e-64	4.99216e-60
ENSG00000115641	FHL2	4.27923	5.0795	285.864	3.96008e-64	6.29534e-60
ENSG00000185215	TNFAIP2	3.99865	5.63201	285.604	4.51259e-64	7.17366e-60
ENSG00000116584	ARHGEF2	3.11903	6.4971	284.81	6.7214e-64	1.0685e-59
ENSG00000162415	ZSWIM5	-4.568	4.11761	284.622	7.38649e-64	1.17423e-59
ENSG00000147883	CDKN2B	-11.9742	2.23073	284.489	7.89744e-64	1.25546e-59
ENSG00000146476	C6orf211	-3.13984	7.17603	284.003	1.00786e-63	1.6022e-59
ENSG00000160145	KALRN	-5.44495	3.25711	283.363	1.38942e-63	2.20877e-59
ENSG00000114200	BCHE	10.3835	3.55183	283.293	1.43855e-63	2.28686e-59
ENSG00000139278	GLIPR1	4.20311	5.47853	282.988	1.67674e-63	2.66552e-59
ENSG00000164181	ELOVL7	-4.14467	4.53752	282.625	2.01215e-63	3.19871e-59
ENSG00000178096	BOLA1	-5.55446	3.61682	282.122	2.58898e-63	4.1157e-59
ENSG00000197119	SLC25A29	-2.85681	5.97439	281.395	3.72967e-63	5.92905e-59
ENSG00000145451	GLRA3	-8.05488	2.59239	281.202	4.10835e-63	6.53105e-59
ENSG00000117595	IRF6	-9.526	2.44033	281.041	4.45443e-63	7.08121e-59
ENSG00000069020	MAST4	-4.37343	3.96951	280.967	4.62152e-63	7.34683e-59
ENSG00000081842	PCDHA6	-11.9893	2.24334	280.038	7.36908e-63	1.17146e-58
ENSG00000099337	KCNK6	-4.53814	4.08895	279.824	8.20108e-63	1.30372e-58
ENSG00000143552	NUP210L	-7.83011	2.56157	279.737	8.56972e-63	1.36233e-58
ENSG00000183036	PCP4	-8.1803	2.70937	279.656	8.92393e-63	1.41864e-58
ENSG00000085117	CD82	4.96982	4.68517	278.858	1.33204e-62	2.11754e-58
ENSG00000164690	SHH	-5.89608	3.60282	278.696	1.4445e-62	2.29632e-58
ENSG00000064547	LPAR2	-4.38904	3.79102	278.677	1.45826e-62	2.31819e-58
ENSG00000111186	WNT5B	6.89133	3.48189	278.511	1.58522e-62	2.52003e-58
ENSG00000134574	DDB2	-2.89006	5.56328	278.506	1.58879e-62	2.5257e-58
ENSG00000175040	CHST2	7.64241	3.35703	277.534	2.58835e-62	4.1147e-58
ENSG00000174963	ZIC4	-9.41581	2.32195	277.495	2.63988e-62	4.19661e-58
ENSG00000143554	SLC27A3	-3.70911	4.74192	277.31	2.89653e-62	4.60461e-58
ENSG00000106366	SERPINE1	8.84898	8.23032	277.111	3.20055e-62	5.08792e-58
ENSG00000100342	APOL1	7.4764	3.51571	277.087	3.23965e-62	5.15007e-58
ENSG00000161638	ITGA5	3.26942	6.03861	276.696	3.94159e-62	6.26595e-58
ENSG00000092929	UNC13D	3.12328	7.36803	275.42	7.47735e-62	1.18867e-57
ENSG00000198363	ASPH	3.20694	7.63099	275.376	7.64187e-62	1.21483e-57
ENSG00000108604	SMARCD2	-2.85251	7.98015	274.855	9.92537e-62	1.57784e-57
ENSG00000125851	PCSK2	-8.25343	2.8206	274.719	1.06284e-61	1.6896e-57
ENSG00000131788	PIAS3	-2.72434	6.36932	274.36	1.27281e-61	2.02339e-57
ENSG00000145103	ILDR1	-10.1002	2.22355	274.294	1.31515e-61	2.0907e-57
ENSG00000183914	DNAH2	6.54947	4.74633	273.912	1.59334e-61	2.53293e-57
ENSG00000146592	CREB5	8.61301	4.11638	273.702	1.77007e-61	2.81388e-57
ENSG00000118965	WDR35	3.70025	6.24742	273.489	1.97028e-61	3.13215e-57
ENSG00000167755	KLK6	-12.8271	3.08169	273.411	2.04863e-61	3.2567e-57
ENSG00000257453	RP11-290L1.3	4.49955	4.62743	273.277	2.19149e-61	3.48381e-57
ENSG00000113396	SLC27A6	-10.246	2.36462	273.016	2.49799e-61	3.97106e-57
ENSG00000184156	KCNQ3	9.5058	3.51928	272.764	2.83508e-61	4.50693e-57
ENSG00000143126	CELSR2	-5.16455	8.40455	272.714	2.90652e-61	4.6205e-57
ENSG00000197457	STMN3	-5.23418	5.01206	272.607	3.06755e-61	4.87649e-57
ENSG00000131378	RFTN1	3.8772	5.49618	271.737	4.7463e-61	7.5452e-57
ENSG00000198797	BRINP2	-9.06059	3.38976	271.291	5.93645e-61	9.43718e-57
ENSG00000196189	SEMA4A	-6.69202	2.83415	271.084	6.58706e-61	1.04714e-56
ENSG00000112769	LAMA4	9.00821	3.92763	270.299	9.76622e-61	1.55254e-56
ENSG00000104368	PLAT	6.6232	5.94861	270.291	9.80474e-61	1.55866e-56
ENSG00000143320	CRABP2	-4.45673	6.61865	269.491	1.46484e-60	2.32866e-56
ENSG00000108622	ICAM2	8.97908	3.51832	269.351	1.57129e-60	2.49788e-56
ENSG00000011422	PLAUR	5.19192	6.0489	269.012	1.86283e-60	2.96134e-56
ENSG00000145860	RNF145	3.32947	6.42899	268.743	2.13217e-60	3.38952e-56
ENSG00000026652	AGPAT4	9.94456	3.10331	268.698	2.18068e-60	3.46663e-56
ENSG00000163347	CLDN1	7.80031	3.26515	268.513	2.39326e-60	3.80457e-56
ENSG00000135636	DYSF	6.26515	3.56551	267.957	3.16348e-60	5.02898e-56
ENSG00000167106	FAM102A	-3.5009	7.3477	266.382	6.97382e-60	1.10863e-55
ENSG00000168758	SEMA4C	-2.79562	6.95939	266.21	7.60373e-60	1.20876e-55
ENSG00000235884	LINC00941	7.55548	3.27099	266.184	7.70211e-60	1.22441e-55
ENSG00000146674	IGFBP3	3.68151	5.23096	266.036	8.29743e-60	1.31904e-55
ENSG00000102038	SMARCA1	7.18594	3.83062	265.908	8.84807e-60	1.40658e-55
ENSG00000110975	SYT10	-9.00133	2.43062	265.42	1.13029e-59	1.79682e-55
ENSG00000169604	ANTXR1	3.46368	6.02237	265.415	1.13322e-59	1.80148e-55
ENSG00000162694	EXTL2	4.37636	5.2216	264.983	1.40718e-59	2.237e-55
ENSG00000278318	ZNF229	-9.27864	2.19296	264.364	1.92039e-59	3.05284e-55
ENSG00000181449	SOX2	-7.76239	2.81868	263.451	3.03522e-59	4.82509e-55
ENSG00000137648	TMPRSS4	-9.736	2.6543	262.857	4.08985e-59	6.50163e-55
ENSG00000135097	MSI1	-8.85601	2.28921	262.835	4.13689e-59	6.57642e-55
ENSG00000128805	ARHGAP22	6.06875	3.747	262.562	4.74325e-59	7.54035e-55
ENSG00000058866	DGKG	9.88951	3.04878	262.425	5.0798e-59	8.07536e-55
ENSG00000196932	TMEM26	-10.0977	2.2179	262.423	5.08619e-59	8.08552e-55
ENSG00000170881	RNF139	-3.07072	5.3452	262.305	5.3972e-59	8.57993e-55
ENSG00000175471	MCTP1	4.15112	4.83511	262.303	5.40031e-59	8.58487e-55
ENSG00000130294	KIF1A	-7.79199	2.87755	262.159	5.8065e-59	9.23059e-55
ENSG00000184557	SOCS3	3.88055	5.1486	261.669	7.4264e-59	1.18058e-54
ENSG00000137965	IFI44	7.75937	4.48973	261.655	7.47654e-59	1.18855e-54
ENSG00000204950	LRRC10B	-9.97752	2.11037	261.044	1.01618e-58	1.61542e-54
ENSG00000171435	KSR2	-7.30993	2.58904	260.615	1.25998e-58	2.00298e-54
ENSG00000181104	F2R	6.24211	4.21188	260.482	1.34733e-58	2.14185e-54
ENSG00000152926	ZNF117	-3.7323	4.29633	260.422	1.38818e-58	2.20679e-54
ENSG00000000971	CFH	9.59252	3.60461	260.351	1.43903e-58	2.28763e-54
ENSG00000102287	GABRE	9.9916	3.16314	260.286	1.48674e-58	2.36347e-54
ENSG00000153283	CD96	9.02303	5.58464	260.191	1.55925e-58	2.47874e-54
ENSG00000188352	FOCAD	-3.75341	4.20868	260.137	1.60196e-58	2.54664e-54
ENSG00000198113	TOR4A	4.1355	5.8061	259.499	2.20674e-58	3.50805e-54
ENSG00000280111	CTA-292E10.9	-3.62153	4.29915	259.368	2.35633e-58	3.74586e-54
ENSG00000189366	ALG1L	-8.31221	2.39612	259.287	2.4545e-58	3.90193e-54
ENSG00000186603	HPDL	-8.01891	2.35263	259.121	2.66763e-58	4.24073e-54
ENSG00000048052	HDAC9	5.34314	4.01562	258.898	2.9839e-58	4.74351e-54
ENSG00000166888	STAT6	3.96341	6.57927	258.694	3.30578e-58	5.2552e-54
ENSG00000176697	BDNF	7.43847	3.34637	258.487	3.66731e-58	5.82992e-54
ENSG00000138166	DUSP5	3.8646	5.13894	258.272	4.08542e-58	6.49459e-54
ENSG00000122417	ODF2L	3.3436	5.45651	258.207	4.21952e-58	6.70777e-54
ENSG00000099256	PRTFDC1	4.86062	4.86147	258.109	4.43363e-58	7.04815e-54
ENSG00000186153	WWOX	-3.73468	4.2607	258.011	4.65586e-58	7.40142e-54
ENSG00000138772	ANXA3	3.07427	6.53188	257.997	4.69025e-58	7.45609e-54
ENSG00000170837	GPR27	-10.1613	2.29308	257.343	6.51269e-58	1.03532e-53
ENSG00000185567	AHNAK2	4.28496	5.77867	256.857	8.30922e-58	1.32092e-53
ENSG00000144278	GALNT13	6.35445	3.39444	256.439	1.02481e-57	1.62914e-53
ENSG00000203995	ZYG11A	-6.00595	2.7949	256.028	1.25969e-57	2.00252e-53
ENSG00000139926	FRMD6	3.16244	8.10654	255.928	1.32494e-57	2.10626e-53
ENSG00000182718	ANXA2	3.1985	10.6199	255.731	1.46222e-57	2.3245e-53
ENSG00000174498	IGDCC3	-7.78195	2.35383	255.434	1.69718e-57	2.698e-53
ENSG00000138028	CGREF1	-6.80753	2.53225	255.285	1.82965e-57	2.90859e-53
ENSG00000166401	SERPINB8	4.27849	4.69964	255.117	1.99079e-57	3.16476e-53
ENSG00000026751	SLAMF7	8.19535	3.13199	254.704	2.44922e-57	3.89352e-53
ENSG00000066583	ISOC1	-2.76882	6.76991	254.22	3.12261e-57	4.96401e-53
ENSG00000197043	ANXA6	3.37975	7.81357	254.182	3.18301e-57	5.06004e-53
ENSG00000034053	APBA2	4.13471	4.37568	254.128	3.26952e-57	5.19755e-53
ENSG00000120217	CD274	7.81418	3.70004	253.808	3.84005e-57	6.10452e-53
ENSG00000237870	AC073130.1	7.13003	3.31588	253.739	3.9753e-57	6.31954e-53
ENSG00000164256	PRDM9	9.14527	3.16066	252.99	5.78963e-57	9.20378e-53
ENSG00000198719	DLL1	-5.91245	3.19437	252.851	6.20774e-57	9.86844e-53
ENSG00000147010	SH3KBP1	3.04938	6.06021	252.338	8.03167e-57	1.27679e-52
ENSG00000106415	GLCCI1	-3.69282	4.67697	252.218	8.53122e-57	1.35621e-52
ENSG00000144959	NCEH1	3.92716	7.71473	251.866	1.01781e-56	1.61801e-52
ENSG00000266472	MRPS21	-3.0535	5.61337	251.763	1.0719e-56	1.704e-52
ENSG00000169251	NMD3	-2.62373	8.27402	251.682	1.11632e-56	1.77461e-52
ENSG00000165795	NDRG2	-7.28747	2.49351	251.064	1.52186e-56	2.4193e-52
ENSG00000197822	OCLN	-3.16341	5.18864	250.988	1.58136e-56	2.51388e-52
ENSG00000163704	PRRT3	-3.70942	4.21253	250.82	1.72049e-56	2.73506e-52
ENSG00000170516	COX7B2	9.28024	3.30697	250.724	1.80596e-56	2.87094e-52
ENSG00000103490	PYCARD	-5.50672	2.90136	250.506	2.01394e-56	3.20156e-52
ENSG00000250588	IQCJ-SCHIP1	5.72903	3.5178	250.317	2.21474e-56	3.52077e-52
ENSG00000135480	KRT7	5.22585	7.39292	249.724	2.98328e-56	4.74253e-52
ENSG00000123388	HOXC11	-11.6563	1.91472	249.667	3.06858e-56	4.87812e-52
ENSG00000167757	KLK11	-8.46942	2.25797	249.116	4.04688e-56	6.43333e-52
ENSG00000197013	ZNF429	-7.05338	2.36211	249.063	4.15629e-56	6.60725e-52
ENSG00000218336	TENM3	4.7129	4.06291	248.78	4.7908e-56	7.61594e-52
ENSG00000003989	SLC7A2	-4.03683	8.56861	248.727	4.9203e-56	7.8218e-52
ENSG00000143702	CEP170	3.22554	7.10353	248.724	4.92736e-56	7.83303e-52
ENSG00000188833	ENTPD8	-7.67343	2.44015	248.576	5.30669e-56	8.43605e-52
ENSG00000164305	CASP3	3.10004	5.57326	248.471	5.59451e-56	8.89359e-52
ENSG00000023608	SNAPC1	4.77241	7.57275	248.187	6.45152e-56	1.0256e-51
ENSG00000213853	EMP2	-2.9548	7.93134	248.002	7.07846e-56	1.12526e-51
ENSG00000097033	SH3GLB1	2.88377	7.14577	247.707	8.21036e-56	1.3052e-51
ENSG00000172985	SH3RF3	8.62708	3.57477	247.528	8.98263e-56	1.42797e-51
ENSG00000139910	NOVA1	-7.94306	2.29657	246.85	1.2621e-55	2.00636e-51
ENSG00000175287	PHYHD1	8.30361	3.83367	246.81	1.28807e-55	2.04764e-51
ENSG00000173559	NABP1	3.24197	5.55072	246.782	1.30615e-55	2.07639e-51
ENSG00000272327	RP11-1002K11.1	9.39678	3.39796	246.621	1.41623e-55	2.25137e-51
ENSG00000243587	C6orf183	-8.63602	2.06727	246.451	1.54254e-55	2.45217e-51
ENSG00000164050	PLXNB1	-4.24061	5.0716	246.076	1.86181e-55	2.95972e-51
ENSG00000170832	USP32	-2.68404	8.18847	245.905	2.02902e-55	3.22554e-51
ENSG00000136717	BIN1	4.76767	4.49341	245.801	2.13688e-55	3.39701e-51
ENSG00000162981	FAM84A	-8.65024	2.08461	245.64	2.31732e-55	3.68384e-51
ENSG00000151689	INPP1	4.17742	4.38593	245.503	2.48223e-55	3.946e-51
ENSG00000049759	NEDD4L	3.34933	7.1518	245.294	2.75732e-55	4.38331e-51
ENSG00000139998	RAB15	-2.79638	5.60087	244.666	3.77946e-55	6.00821e-51
ENSG00000280002	RP11-76C10.6	5.81998	3.45941	244.617	3.87294e-55	6.15682e-51
ENSG00000168779	SHOX2	5.09526	3.79165	243.971	5.35515e-55	8.51309e-51
ENSG00000154134	ROBO3	5.33661	3.64151	243.856	5.67602e-55	9.02317e-51
ENSG00000278730	LINC00674	-2.64947	6.12801	243.253	7.68091e-55	1.22103e-50
ENSG00000091136	LAMB1	6.33782	7.31348	243.041	8.54373e-55	1.3582e-50
ENSG00000183023	SLC8A1	-6.86815	2.48922	242.867	9.32177e-55	1.48188e-50
ENSG00000115756	HPCAL1	2.94059	7.2894	242.808	9.60417e-55	1.52678e-50
ENSG00000151612	ZNF827	6.27563	3.30856	242.761	9.83129e-55	1.56288e-50
ENSG00000253304	TMEM200B	7.07749	3.3221	242.7	1.01395e-54	1.61187e-50
ENSG00000253313	C1orf210	-8.28388	2.09352	242.667	1.03078e-54	1.63863e-50
ENSG00000188322	SBK1	-4.5359	3.74622	242.531	1.10348e-54	1.7542e-50
ENSG00000117480	FAAH	-5.98575	3.44531	242.312	1.23204e-54	1.95858e-50
ENSG00000182986	ZNF320	5.32853	3.61351	242.284	1.24971e-54	1.98666e-50
ENSG00000196502	SULT1A1	-6.94797	2.54926	242.272	1.25677e-54	1.99789e-50
ENSG00000163053	SLC16A14	-4.23594	3.6259	242.15	1.33607e-54	2.12395e-50
ENSG00000177465	ACOT4	-7.57249	2.30075	242.094	1.37449e-54	2.18502e-50
ENSG00000163590	PPM1L	-3.359	4.41074	241.368	1.97937e-54	3.14661e-50
ENSG00000178538	CA8	-8.61407	2.05342	241.215	2.13711e-54	3.39736e-50
ENSG00000142765	SYTL1	-4.21321	4.1998	239.939	4.05475e-54	6.44583e-50
ENSG00000270872	SRGAP2D	11.9695	2.80785	239.682	4.61324e-54	7.33367e-50
ENSG00000222041	LINC00152	3.20282	5.4048	239.585	4.84449e-54	7.70128e-50
ENSG00000185442	FAM174B	-3.49588	4.48654	239.002	6.49102e-54	1.03188e-49
ENSG00000149300	C11orf52	-8.05348	2.16294	238.23	9.56284e-54	1.5202e-49
ENSG00000145287	PLAC8	6.3598	4.69839	238.072	1.03515e-53	1.64558e-49
ENSG00000154640	BTG3	3.28874	5.14777	237.821	1.17461e-53	1.86727e-49
ENSG00000121966	CXCR4	-11.5904	1.84813	237.605	1.30907e-53	2.08103e-49
ENSG00000080561	MID2	-3.68918	4.19198	237.523	1.3643e-53	2.16883e-49
ENSG00000145623	OSMR	3.06349	5.80952	237.153	1.64216e-53	2.61055e-49
ENSG00000197956	S100A6	4.35583	7.82684	237.124	1.66642e-53	2.64911e-49
ENSG00000157827	FMNL2	3.423	5.57844	236.891	1.8737e-53	2.97863e-49
ENSG00000156049	GNA14	-7.14762	2.70261	236.741	2.0199e-53	3.21103e-49
ENSG00000130830	MPP1	8.12253	3.05974	236.702	2.0595e-53	3.27399e-49
ENSG00000066468	FGFR2	-8.09774	2.1948	236.327	2.48674e-53	3.95317e-49
ENSG00000154654	NCAM2	-4.85757	5.7433	236.109	2.77462e-53	4.41081e-49
ENSG00000129187	DCTD	2.93006	6.43187	236.049	2.85945e-53	4.54566e-49
ENSG00000005001	PRSS22	-6.97913	2.30991	235.81	3.22417e-53	5.12546e-49
ENSG00000223784	RP11-554I8.2	7.59617	3.08204	235.515	3.73857e-53	5.9432e-49
ENSG00000261183	RP11-532F12.5	-9.75337	1.87875	235.395	3.9695e-53	6.31031e-49
ENSG00000137996	RTCA	2.85228	6.16332	235.194	4.39172e-53	6.98151e-49
ENSG00000108384	RAD51C	-2.82745	6.88512	235.063	4.69073e-53	7.45686e-49
ENSG00000160182	TFF1	-7.09418	7.85731	234.558	6.04525e-53	9.61013e-49
ENSG00000122863	CHST3	3.73102	4.95927	234.049	7.80501e-53	1.24076e-48
ENSG00000170421	KRT8	-4.18711	12.1648	233.699	9.30511e-53	1.47923e-48
ENSG00000231205	ZNF826P	8.87501	2.89184	233.534	1.01082e-52	1.6069e-48
ENSG00000259974	LINC00261	9.78815	4.32248	233.431	1.06441e-52	1.69209e-48
ENSG00000280441	CH507-528H12.1	-11.5095	1.7711	233.374	1.09557e-52	1.74162e-48
ENSG00000175592	FOSL1	7.79143	7.61224	233.127	1.24023e-52	1.97159e-48
ENSG00000155849	ELMO1	7.15799	3.38355	233.102	1.25548e-52	1.99583e-48
ENSG00000184371	CSF1	6.24105	5.75184	233.035	1.29837e-52	2.06401e-48
ENSG00000143502	SUSD4	-4.56216	3.26213	233.014	1.31206e-52	2.08579e-48
ENSG00000214796	RP11-480I12.5	-4.74903	3.21868	232.626	1.59436e-52	2.53456e-48
ENSG00000101098	RIMS4	-8.5146	2.33801	232.51	1.68988e-52	2.68641e-48
ENSG00000188641	DPYD	3.53448	6.80711	232.345	1.83634e-52	2.91923e-48
ENSG00000186086	NBPF6	-8.57089	1.9812	232.32	1.85994e-52	2.95674e-48
ENSG00000105699	LSR	-2.506	6.37483	232.109	2.06733e-52	3.28643e-48
ENSG00000050344	NFE2L3	3.76082	6.95819	232.073	2.10471e-52	3.34585e-48
ENSG00000185022	MAFF	4.7174	4.28823	231.918	2.27529e-52	3.61703e-48
ENSG00000269728	RP11-145M9.4	4.6639	3.94821	231.754	2.47132e-52	3.92866e-48
ENSG00000183145	RIPPLY3	-8.00104	2.08858	231.72	2.5134e-52	3.99555e-48
ENSG00000185352	HS6ST3	-4.46823	3.39308	231.54	2.75121e-52	4.3736e-48
ENSG00000151718	WWC2	3.24128	5.7582	231.272	3.14742e-52	5.00345e-48
ENSG00000087510	TFAP2C	-2.58568	5.7021	230.733	4.12643e-52	6.55979e-48
ENSG00000074660	SCARF1	6.64623	3.60514	230.64	4.32299e-52	6.87226e-48
ENSG00000065809	FAM107B	3.04289	6.99611	230.268	5.21052e-52	8.28316e-48
ENSG00000006468	ETV1	9.2612	5.29753	230.134	5.57477e-52	8.86221e-48
ENSG00000183742	MACC1	-7.45393	2.75997	229.92	6.20458e-52	9.86342e-48
ENSG00000120708	TGFBI	2.76236	7.00308	229.744	6.77972e-52	1.07777e-47
ENSG00000223572	CKMT1A	-7.82092	2.4192	229.331	8.3421e-52	1.32614e-47
ENSG00000211772	TRBC2	8.44201	3.67604	229.231	8.76944e-52	1.39408e-47
ENSG00000008323	PLEKHG6	-5.67017	2.84717	229.01	9.80277e-52	1.55835e-47
ENSG00000263711	RP11-169F17.1	7.68366	2.93452	228.995	9.87294e-52	1.5695e-47
ENSG00000176771	NCKAP5	-6.18759	3.12273	228.824	1.07619e-51	1.71082e-47
ENSG00000087053	MTMR2	3.10377	6.59348	228.748	1.11767e-51	1.77676e-47
ENSG00000246082	NUDT16P1	6.64369	3.12066	228.291	1.4063e-51	2.23559e-47
ENSG00000134759	ELP2	-2.43787	7.3808	228.279	1.41499e-51	2.24941e-47
ENSG00000276170	AC124789.1	9.21267	3.21248	227.828	1.77403e-51	2.82018e-47
ENSG00000170485	NPAS2	3.61716	5.8949	227.333	2.27555e-51	3.61744e-47
ENSG00000151012	SLC7A11	5.53097	8.01171	226.742	3.06043e-51	4.86517e-47
ENSG00000117505	DR1	2.73004	7.48687	226.637	3.22725e-51	5.13036e-47
ENSG00000183665	TRMT12	-3.41268	4.10462	225.969	4.51232e-51	7.17323e-47
ENSG00000168994	PXDC1	5.49386	3.41499	225.885	4.70808e-51	7.48443e-47
ENSG00000182054	IDH2	-3.50696	6.67469	225.875	4.73051e-51	7.52009e-47
ENSG00000150676	CCDC83	-8.5856	2.01636	225.691	5.18816e-51	8.24761e-47
ENSG00000020577	SAMD4A	3.9325	6.30161	225.517	5.66201e-51	9.0009e-47
ENSG00000175265	GOLGA8A	-3.82454	3.96169	225.128	6.88547e-51	1.09458e-46
ENSG00000154265	ABCA5	-3.49004	5.02001	224.994	7.36415e-51	1.17068e-46
ENSG00000132669	RIN2	3.48906	5.43122	224.991	7.37429e-51	1.17229e-46
ENSG00000131773	KHDRBS3	5.15677	4.0515	224.605	8.95099e-51	1.42294e-46
ENSG00000059804	SLC2A3	8.2855	4.18028	224.557	9.17265e-51	1.45818e-46
ENSG00000166509	CLEC3A	-11.5116	1.76901	224.049	1.18383e-50	1.88193e-46
ENSG00000107957	SH3PXD2A	3.84069	5.48126	223.931	1.25576e-50	1.99628e-46
ENSG00000005884	ITGA3	3.64242	9.06929	223.926	1.2591e-50	2.0016e-46
ENSG00000072133	RPS6KA6	-8.48176	1.90457	223.6	1.48296e-50	2.35746e-46
ENSG00000264207	RP11-196G18.23	-5.37564	2.92972	223.336	1.69366e-50	2.69242e-46
ENSG00000168785	TSPAN5	3.71137	5.48058	223.297	1.72671e-50	2.74494e-46
ENSG00000154822	PLCL2	7.71234	2.93956	223.264	1.75585e-50	2.79127e-46
ENSG00000164687	FABP5	3.46303	5.17036	223.045	1.95985e-50	3.11558e-46
ENSG00000177409	SAMD9L	10.0481	4.05873	222.95	2.05511e-50	3.26701e-46
ENSG00000164323	CFAP97	2.78912	6.04752	222.899	2.10911e-50	3.35286e-46
ENSG00000067715	SYT1	-4.57105	4.88293	222.833	2.17971e-50	3.46508e-46
ENSG00000162777	DENND2D	-4.08595	3.89887	222.64	2.40134e-50	3.81741e-46
ENSG00000162670	BRINP3	-5.84454	3.29678	222.191	3.0096e-50	4.78436e-46
ENSG00000178202	KDELC2	2.8038	6.87924	221.662	3.92426e-50	6.2384e-46
ENSG00000177169	ULK1	-3.33504	6.39267	221.547	4.15822e-50	6.61031e-46
ENSG00000103742	IGDCC4	5.82591	3.39386	221.211	4.92349e-50	7.82687e-46
ENSG00000137936	BCAR3	3.21359	6.42902	220.821	5.98844e-50	9.51983e-46
ENSG00000145555	MYO10	2.93711	7.57832	220.094	8.62658e-50	1.37137e-45
ENSG00000112183	RBM24	3.67965	4.59194	219.951	9.27096e-50	1.47381e-45
ENSG00000133477	FAM83F	-6.79207	2.20585	219.495	1.16549e-49	1.85279e-45
ENSG00000175556	LONRF3	6.77413	2.99284	219.408	1.21747e-49	1.93541e-45
ENSG00000012124	CD22	3.96152	4.60886	219.19	1.35866e-49	2.15986e-45
ENSG00000172296	SPTLC3	5.72457	3.30151	218.713	1.72632e-49	2.74433e-45
ENSG00000137747	TMPRSS13	-8.04506	2.13654	218.293	2.13178e-49	3.38888e-45
ENSG00000115738	ID2	-4.55927	3.99052	218.289	2.13612e-49	3.39579e-45
ENSG00000110852	CLEC2B	12.6541	3.48675	217.739	2.8161e-49	4.47676e-45
ENSG00000084710	EFR3B	-3.52913	4.14586	217.563	3.07634e-49	4.89046e-45
ENSG00000095066	HOOK2	-3.89169	5.08755	217.196	3.69908e-49	5.88043e-45
ENSG00000164099	PRSS12	6.70412	3.15072	216.897	4.29696e-49	6.83087e-45
ENSG00000204054	LINC00963	-3.6645	4.96581	216.795	4.52394e-49	7.19171e-45
ENSG00000143195	ILDR2	7.97761	2.91721	216.475	5.31356e-49	8.44696e-45
ENSG00000223764	RP11-54O7.3	-6.40376	2.90573	216.474	5.31435e-49	8.44822e-45
ENSG00000069188	SDK2	-5.82638	2.45627	216.304	5.78976e-49	9.20399e-45
ENSG00000135063	FAM189A2	-6.19944	2.69449	216.281	5.85699e-49	9.31086e-45
ENSG00000156711	MAPK13	3.07476	5.86854	215.888	7.13425e-49	1.13413e-44
ENSG00000105976	MET	2.98028	7.23602	215.691	7.87489e-49	1.25187e-44
ENSG00000013523	ANGEL1	-3.15662	4.69886	215.556	8.42961e-49	1.34006e-44
ENSG00000149054	ZNF215	9.59895	2.77378	215.157	1.03004e-48	1.63745e-44
ENSG00000153904	DDAH1	2.76255	7.58132	215.006	1.11136e-48	1.76673e-44
ENSG00000183072	NKX2-5	11.8956	2.73499	215.004	1.11222e-48	1.7681e-44
ENSG00000187601	MAGEH1	-7.47226	2.0601	214.865	1.19252e-48	1.89575e-44
ENSG00000147872	PLIN2	3.32232	4.90436	214.797	1.23405e-48	1.96177e-44
ENSG00000129680	MAP7D3	2.73781	6.60273	214.538	1.40546e-48	2.23426e-44
ENSG00000164647	STEAP1	7.12228	3.01366	214.516	1.421e-48	2.25896e-44
ENSG00000101298	SNPH	9.45289	2.62813	214.504	1.43007e-48	2.27338e-44
ENSG00000232638	RP11-379F12.4	-9.55812	1.6985	214.459	1.46257e-48	2.32505e-44
ENSG00000105877	DNAH11	5.33848	3.55593	214.381	1.52054e-48	2.4172e-44
ENSG00000113763	UNC5A	-8.44025	1.89062	214.331	1.55983e-48	2.47966e-44
ENSG00000253293	HOXA10	-7.83531	1.95832	214.248	1.6259e-48	2.58469e-44
ENSG00000214944	ARHGEF28	2.78335	6.20596	214.204	1.6625e-48	2.64287e-44
ENSG00000067334	DNTTIP2	2.92764	7.56916	214.147	1.71081e-48	2.71967e-44
ENSG00000139174	PRICKLE1	4.69656	4.08887	214.095	1.75627e-48	2.79195e-44
ENSG00000081853	PCDHGA2	-6.67772	2.09519	214.033	1.81115e-48	2.87918e-44
ENSG00000135773	CAPN9	-8.00604	2.5288	213.506	2.36018e-48	3.75198e-44
ENSG00000146409	SLC18B1	8.6454	2.66422	213.368	2.52955e-48	4.02123e-44
ENSG00000025772	TOMM34	2.91003	7.08162	213.013	3.02351e-48	4.80647e-44
ENSG00000112796	ENPP5	-8.76455	1.69977	212.973	3.08492e-48	4.90409e-44
ENSG00000106070	GRB10	3.2789	5.53336	212.906	3.19139e-48	5.07335e-44
ENSG00000228594	C1orf233	-4.14849	4.24361	212.876	3.23917e-48	5.1493e-44
ENSG00000163412	EIF4E3	-4.94804	2.93182	212.782	3.39618e-48	5.3989e-44
ENSG00000112902	SEMA5A	-7.20003	1.95283	212.525	3.86297e-48	6.14097e-44
ENSG00000113430	IRX4	-9.45846	1.58795	212.377	4.16081e-48	6.61444e-44
ENSG00000143369	ECM1	4.81215	4.24061	212.11	4.75962e-48	7.56637e-44
ENSG00000148341	SH3GLB2	-2.39418	7.29119	211.86	5.39606e-48	8.57811e-44
ENSG00000141040	ZNF287	-8.73142	1.66671	211.238	7.37461e-48	1.17234e-43
ENSG00000137460	FHDC1	-4.60606	2.96697	211.087	7.95772e-48	1.26504e-43
ENSG00000123146	CD97	3.27637	6.86197	211.022	8.22123e-48	1.30693e-43
ENSG00000218416	PP14571	-6.25178	2.21315	210.711	9.61186e-48	1.528e-43
ENSG00000204740	MALRD1	-8.27763	2.05958	210.669	9.81636e-48	1.56051e-43
ENSG00000273472	RP11-102N12.3	-5.57032	2.71832	210.233	1.22183e-47	1.94234e-43
ENSG00000143147	GPR161	4.83607	3.66843	210.169	1.2615e-47	2.0054e-43
ENSG00000122870	BICC1	8.98619	2.98699	208.985	2.2877e-47	3.63676e-43
ENSG00000130413	STK33	7.5085	3.00803	208.549	2.84736e-47	4.52645e-43
ENSG00000168615	ADAM9	2.59641	8.16957	208.509	2.90483e-47	4.6178e-43
ENSG00000146072	TNFRSF21	2.63991	6.89324	208.292	3.23939e-47	5.14966e-43
ENSG00000169429	CXCL8	10.0323	4.06287	207.95	3.84614e-47	6.11421e-43
ENSG00000102886	GDPD3	-4.36904	3.3287	207.62	4.54176e-47	7.22004e-43
ENSG00000164741	DLC1	3.86086	6.1021	207.432	4.99127e-47	7.93462e-43
ENSG00000008083	JARID2	-2.62796	6.40582	207.423	5.0134e-47	7.96981e-43
ENSG00000166426	CRABP1	-11.179	1.44712	207.315	5.29309e-47	8.41442e-43
ENSG00000174004	NRROS	8.67525	2.69423	206.898	6.52658e-47	1.03753e-42
ENSG00000273706	LHX1	-8.663	1.58659	206.803	6.84488e-47	1.08813e-42
ENSG00000145945	FAM50B	-8.25651	1.68003	206.775	6.94075e-47	1.10337e-42
ENSG00000186891	TNFRSF18	-8.65267	1.57568	206.503	7.96068e-47	1.26551e-42
ENSG00000163513	TGFBR2	3.82933	7.61904	206.15	9.50449e-47	1.51093e-42
ENSG00000058404	CAMK2B	-6.42127	2.26716	205.699	1.1917e-46	1.89445e-42
ENSG00000163131	CTSS	6.54522	3.00365	205.587	1.261e-46	2.00462e-42
ENSG00000180787	ZFP3	-4.50537	3.0816	205.49	1.3238e-46	2.10445e-42
ENSG00000147687	TATDN1	-2.76123	5.10063	205.22	1.5165e-46	2.41078e-42
ENSG00000124429	POF1B	-5.29051	3.04309	204.983	1.70808e-46	2.71533e-42
ENSG00000221994	ZNF630	-9.34061	1.48352	204.802	1.87017e-46	2.973e-42
ENSG00000170175	CHRNB1	4.75339	5.01455	204.785	1.88695e-46	2.99969e-42
ENSG00000043039	BARX2	-6.86848	1.9375	204.772	1.89871e-46	3.01838e-42
ENSG00000181007	ZFP82	7.75096	2.69256	204.663	2.0061e-46	3.1891e-42
ENSG00000125430	HS3ST3B1	-6.01866	2.32936	204.442	2.24161e-46	3.56349e-42
ENSG00000233922	AL133493.2	6.64906	3.10689	204.405	2.28338e-46	3.62988e-42
ENSG00000232774	FLJ22447	4.89348	3.54675	204.237	2.48436e-46	3.94938e-42
ENSG00000159450	TCHH	-5.52131	2.72302	204.195	2.53738e-46	4.03367e-42
ENSG00000021826	CPS1	3.87803	4.08299	204.186	2.54929e-46	4.0526e-42
ENSG00000110660	SLC35F2	3.37889	6.04946	204.178	2.55911e-46	4.06822e-42
ENSG00000233913	CTC-575D19.1	-3.89186	3.68652	204.12	2.63463e-46	4.18828e-42
ENSG00000071073	MGAT4A	-3.23367	4.35641	203.722	3.21805e-46	5.11574e-42
ENSG00000130545	CRB3	-6.6006	2.16839	203.315	3.94929e-46	6.27819e-42
ENSG00000165905	GYLTL1B	-8.28765	1.72763	203.171	4.24438e-46	6.7473e-42
ENSG00000077782	FGFR1	3.08089	5.99024	203.034	4.54775e-46	7.22956e-42
ENSG00000146904	EPHA1	-5.59609	2.91764	203.032	4.55243e-46	7.237e-42
ENSG00000167775	CD320	2.64066	5.89851	202.937	4.7755e-46	7.59161e-42
ENSG00000137203	TFAP2A	-3.47749	4.00514	202.855	4.97527e-46	7.90918e-42
ENSG00000064270	ATP2C2	-4.74439	4.08318	202.63	5.57136e-46	8.85679e-42
ENSG00000237975	FLG-AS1	8.3615	2.90527	202.493	5.96772e-46	9.48688e-42
ENSG00000117054	ACADM	2.70184	6.03058	202.452	6.09179e-46	9.68412e-42
ENSG00000173890	GPR160	-3.6316	4.25323	202.241	6.77396e-46	1.07686e-41
ENSG00000176438	SYNE3	3.93109	4.11413	202.118	7.20513e-46	1.1454e-41
ENSG00000099800	TIMM13	2.77149	5.67288	201.98	7.72085e-46	1.22738e-41
ENSG00000163683	SMIM14	-5.43133	7.13366	201.794	8.48121e-46	1.34826e-41
ENSG00000243232	PCDHAC2	-8.60434	1.51833	201.692	8.92516e-46	1.41883e-41
ENSG00000158769	F11R	-2.81777	6.47771	201.625	9.22925e-46	1.46717e-41
ENSG00000183087	GAS6	4.52113	6.55796	201.562	9.52523e-46	1.51423e-41
ENSG00000075420	FNDC3B	2.77417	6.66433	201.295	1.08967e-45	1.73224e-41
ENSG00000189212	DPY19L2P1	-6.06682	2.41414	201.001	1.2629e-45	2.00764e-41
ENSG00000215146	RP11-313J2.1	6.33103	2.94086	200.589	1.55355e-45	2.46968e-41
ENSG00000004948	CALCR	-6.09549	2.22335	200.308	1.78914e-45	2.8442e-41
ENSG00000214425	LRRC37A4P	3.53693	4.67528	200.17	1.9171e-45	3.04762e-41
ENSG00000154511	FAM69A	3.8199	4.59068	199.819	2.28775e-45	3.63683e-41
ENSG00000148680	HTR7	6.87177	3.49024	199.769	2.34551e-45	3.72866e-41
ENSG00000101384	JAG1	2.87089	6.48572	199.668	2.46825e-45	3.92378e-41
ENSG00000175643	RMI2	-2.94912	5.09891	199.651	2.48938e-45	3.95736e-41
ENSG00000244242	IFITM10	-5.13426	4.52267	199.504	2.67963e-45	4.25981e-41
ENSG00000164509	IL31RA	7.73675	2.69129	199.209	3.1082e-45	4.9411e-41
ENSG00000139318	DUSP6	6.75948	7.22184	199.131	3.23185e-45	5.13768e-41
ENSG00000128833	MYO5C	-3.04842	6.75969	198.719	3.97571e-45	6.32018e-41
ENSG00000125354	SEPT6	4.86918	3.6497	198.652	4.11195e-45	6.53677e-41
ENSG00000117500	TMED5	2.62968	7.39297	198.62	4.17912e-45	6.64355e-41
ENSG00000268854	CTD-2545M3.2	-8.13055	1.56792	198.512	4.41168e-45	7.01325e-41
ENSG00000079739	PGM1	4.12831	5.89917	198.444	4.56562e-45	7.25796e-41
ENSG00000213937	CLDN9	-6.70642	2.20096	198.363	4.75484e-45	7.55876e-41
ENSG00000243566	UPK3B	-5.70421	2.56764	197.958	5.82587e-45	9.26139e-41
ENSG00000176884	GRIN1	-4.86215	2.81661	197.956	5.83165e-45	9.27058e-41
ENSG00000112379	KIAA1244	-2.57416	6.59686	197.912	5.96382e-45	9.48068e-41
ENSG00000172380	GNG12	2.79285	7.66286	197.869	6.09288e-45	9.68585e-41
ENSG00000116106	EPHA4	-2.92724	4.81117	197.769	6.40718e-45	1.01855e-40
ENSG00000114405	C3orf14	-2.44959	5.85435	197.691	6.66509e-45	1.05955e-40
ENSG00000186642	PDE2A	6.03097	3.70837	197.621	6.90376e-45	1.09749e-40
ENSG00000276256	AC011043.1	4.25222	3.82155	197.571	7.07878e-45	1.12531e-40
ENSG00000251664	PCDHA12	-7.81116	1.61535	197.569	7.08585e-45	1.12644e-40
ENSG00000138758	SEPT11	2.63974	7.35877	197.348	7.91793e-45	1.25871e-40
ENSG00000134830	C5AR2	-5.70115	2.33238	197.296	8.12799e-45	1.29211e-40
ENSG00000242539	AC007620.3	4.54912	3.5289	197.065	9.12775e-45	1.45104e-40
ENSG00000152217	SETBP1	-7.00757	1.93312	197.007	9.39698e-45	1.49384e-40
ENSG00000106689	LHX2	-9.43025	1.57061	196.846	1.01902e-44	1.61994e-40
ENSG00000189367	KIAA0408	7.21443	2.74072	196.815	1.03512e-44	1.64553e-40
ENSG00000164251	F2RL1	5.4387	7.43634	196.59	1.15883e-44	1.84219e-40
ENSG00000197951	ZNF71	7.77155	2.73921	196.452	1.24201e-44	1.97442e-40
ENSG00000186470	BTN3A2	6.46305	3.95045	196.061	1.51133e-44	2.40257e-40
ENSG00000133937	GSC	-9.21049	1.34562	196.009	1.55133e-44	2.46614e-40
ENSG00000184500	PROS1	4.93631	3.71135	195.796	1.72665e-44	2.74486e-40
ENSG00000143067	ZNF697	3.45219	5.13767	195.636	1.87138e-44	2.97493e-40
ENSG00000179046	TRIML2	9.48674	2.66449	195.592	1.91337e-44	3.04168e-40
ENSG00000164307	ERAP1	2.69609	5.75154	194.69	3.01056e-44	4.78589e-40
ENSG00000184860	SDR42E1	-3.07081	4.23377	194.589	3.16796e-44	5.0361e-40
ENSG00000274276	CBS	-7.60321	1.95213	194.443	3.40853e-44	5.41853e-40
ENSG00000050327	ARHGEF5	-3.55027	4.10869	194.326	3.61579e-44	5.74802e-40
ENSG00000102271	KLHL4	5.29381	4.77012	194.235	3.78327e-44	6.01427e-40
ENSG00000132554	RGS22	-6.87932	1.79428	194.21	3.8328e-44	6.093e-40
ENSG00000058085	LAMC2	3.80882	5.7263	194.104	4.04098e-44	6.42394e-40
ENSG00000166147	FBN1	4.25531	5.31765	193.465	5.57273e-44	8.85897e-40
ENSG00000239697	TNFSF12	8.50944	2.51543	193.403	5.74939e-44	9.1398e-40
ENSG00000121361	KCNJ8	-6.37691	2.69317	193.221	6.29857e-44	1.00128e-39
ENSG00000149289	ZC3H12C	2.88479	5.20984	193.086	6.74081e-44	1.07159e-39
ENSG00000125534	PPDPF	-2.468	7.74551	192.452	9.27231e-44	1.47402e-39
ENSG00000139289	PHLDA1	2.74348	7.84786	192.332	9.8492e-44	1.56573e-39
ENSG00000129474	AJUBA	3.15595	7.43321	192.199	1.05299e-43	1.67393e-39
ENSG00000198435	NRARP	-4.55051	3.55293	192.004	1.161e-43	1.84565e-39
ENSG00000189127	ANKRD34B	-9.08427	1.22906	191.861	1.24779e-43	1.98362e-39
ENSG00000248663	LINC00992	-7.6718	1.49109	191.794	1.29056e-43	2.05161e-39
ENSG00000133731	IMPA1	2.61754	5.70277	191.704	1.3501e-43	2.14625e-39
ENSG00000111110	PPM1H	-3.48108	5.00769	191.677	1.36866e-43	2.17576e-39
ENSG00000107331	ABCA2	-3.31559	7.54392	191.512	1.48671e-43	2.36342e-39
ENSG00000186350	RXRA	-2.40332	7.33227	191.428	1.55073e-43	2.4652e-39
ENSG00000138640	FAM13A	4.70739	4.06246	191.4	1.57303e-43	2.50064e-39
ENSG00000223808	RP11-428L9.2	-9.39476	1.52987	191.172	1.76424e-43	2.80462e-39
ENSG00000196335	STK31	7.87984	3.13245	191.104	1.82501e-43	2.90122e-39
ENSG00000186260	MKL2	-2.34242	6.09426	191.086	1.842e-43	2.92822e-39
ENSG00000119900	OGFRL1	3.12892	8.0991	190.857	2.06626e-43	3.28473e-39
ENSG00000065534	MYLK	3.79665	5.20665	190.789	2.13902e-43	3.4004e-39
ENSG00000167165	UGT1A6	-9.16919	2.06442	190.764	2.16581e-43	3.44299e-39
ENSG00000147684	NDUFB9	-2.45815	6.30544	190.651	2.29262e-43	3.64457e-39
ENSG00000101132	PFDN4	-2.21161	7.10274	190.567	2.39082e-43	3.80069e-39
ENSG00000198223	CSF2RA	7.3167	2.791	190.526	2.44072e-43	3.88001e-39
ENSG00000168497	SDPR	10.4354	6.39485	190.499	2.47443e-43	3.9336e-39
ENSG00000121440	PDZRN3	-8.05628	1.47274	190.283	2.75721e-43	4.38313e-39
ENSG00000178685	PARP10	4.42659	4.41547	190.212	2.85846e-43	4.54409e-39
ENSG00000249421	ADAMTS19-AS1	-9.27378	1.41682	190.197	2.87987e-43	4.57813e-39
ENSG00000123977	DAW1	9.45137	2.62966	190.024	3.14102e-43	4.99327e-39
ENSG00000186998	EMID1	-7.47532	1.58118	189.974	3.22127e-43	5.12085e-39
ENSG00000035403	VCL	2.60402	7.77598	189.905	3.33401e-43	5.30008e-39
ENSG00000221867	MAGEA3	9.21202	2.39081	189.72	3.6591e-43	5.81687e-39
ENSG00000135052	GOLM1	2.75606	6.99057	189.577	3.93316e-43	6.25254e-39
ENSG00000186522	SEPT10	2.87116	6.26374	189.56	3.96537e-43	6.30375e-39
ENSG00000134070	IRAK2	6.55461	3.41109	188.957	5.36948e-43	8.53587e-39
ENSG00000197971	MBP	3.27023	5.86041	188.068	8.39525e-43	1.33459e-38
ENSG00000241280	RP11-221J22.2	8.26319	2.82078	188.063	8.41678e-43	1.33802e-38
ENSG00000123201	GUCY1B2	-6.35725	1.92111	187.937	8.96883e-43	1.42577e-38
ENSG00000137273	FOXF2	11.7513	2.59271	187.797	9.62129e-43	1.5295e-38
ENSG00000184922	FMNL1	3.99351	6.09637	187.614	1.0546e-42	1.6765e-38
ENSG00000196427	NBPF4	-9.01806	1.1713	187.607	1.05861e-42	1.68287e-38
ENSG00000108176	DNAJC12	-7.82326	1.65305	187.427	1.15865e-42	1.8419e-38
ENSG00000124493	GRM4	-6.98865	1.75909	187.39	1.18024e-42	1.87622e-38
ENSG00000182836	PLCXD3	-9.09151	1.23096	187.326	1.2189e-42	1.93769e-38
ENSG00000172965	MIR4435-1HG	2.58186	5.6407	187.106	1.36133e-42	2.1641e-38
ENSG00000109062	SLC9A3R1	-3.00454	8.14266	187.099	1.36642e-42	2.1722e-38
ENSG00000144451	SPAG16	7.89825	2.82274	186.809	1.58048e-42	2.51249e-38
ENSG00000158792	SPATA2L	-3.16526	3.99222	186.684	1.68361e-42	2.67643e-38
ENSG00000244306	LINC01296	2.76055	5.63545	186.58	1.77328e-42	2.81898e-38
ENSG00000136828	RALGPS1	-3.4345	4.04431	186.536	1.81291e-42	2.88199e-38
ENSG00000161653	NAGS	4.14718	3.64265	186.3	2.04174e-42	3.24576e-38
ENSG00000162782	TDRD5	-8.46805	1.38774	186.254	2.08963e-42	3.32188e-38
ENSG00000120885	CLU	-2.49085	7.36757	185.963	2.41881e-42	3.84519e-38
ENSG00000172164	SNTB1	6.22159	2.94409	185.93	2.4587e-42	3.9086e-38
ENSG00000119630	PGF	6.33456	3.81566	185.855	2.55317e-42	4.05878e-38
ENSG00000130054	FAM155B	-9.33677	1.49026	185.534	3.0005e-42	4.76989e-38
ENSG00000249346	LINC01016	-7.50348	1.60328	185.484	3.07687e-42	4.8913e-38
ENSG00000196867	ZFP28	8.58591	2.62062	185.399	3.2113e-42	5.105e-38
ENSG00000181392	SYNE4	-4.06608	3.09861	185.384	3.23609e-42	5.14442e-38
ENSG00000166250	CLMP	5.11521	4.04219	185.355	3.28331e-42	5.21948e-38
ENSG00000170962	PDGFD	11.7462	2.58377	185.325	3.33275e-42	5.29807e-38
ENSG00000168907	PLA2G4F	-8.25977	1.19165	185.148	3.64383e-42	5.7926e-38
ENSG00000183779	ZNF703	-2.66234	5.89746	185.09	3.7514e-42	5.9636e-38
ENSG00000118276	B4GALT6	3.27163	4.66636	184.905	4.11736e-42	6.54536e-38
ENSG00000186777	ZNF732	-8.99142	1.12714	184.757	4.43446e-42	7.04946e-38
ENSG00000134602	STK26	-2.59205	5.57208	184.72	4.5177e-42	7.18179e-38
ENSG00000062716	VMP1	-2.56032	8.64352	184.249	5.72374e-42	9.09904e-38
ENSG00000152894	PTPRK	-2.19649	6.90035	184.065	6.28e-42	9.98331e-38
ENSG00000157654	PALM2-AKAP2	11.2723	2.1158	183.876	6.90593e-42	1.09784e-37
ENSG00000178343	SHISA3	8.57107	2.59156	183.854	6.98381e-42	1.11022e-37
ENSG00000105497	ZNF175	7.26367	2.49499	183.342	9.03357e-42	1.43607e-37
ENSG00000124920	MYRF	3.881	3.99933	183.294	9.25216e-42	1.47082e-37
ENSG00000279986	AC234582.2	-8.31627	1.26487	183.008	1.06819e-41	1.6981e-37
ENSG00000135362	PRR5L	7.21173	2.45651	182.817	1.17593e-41	1.86938e-37
ENSG00000135111	TBX3	-7.90539	1.35242	182.792	1.1906e-41	1.8927e-37
ENSG00000131398	KCNC3	-6.24108	2.19665	182.754	1.21392e-41	1.92977e-37
ENSG00000110888	CAPRIN2	3.03134	5.23048	182.749	1.21653e-41	1.93393e-37
ENSG00000159200	RCAN1	3.32132	4.62246	182.73	1.22863e-41	1.95315e-37
ENSG00000172264	MACROD2	-6.23218	1.99314	182.522	1.36371e-41	2.16789e-37
ENSG00000128283	CDC42EP1	3.17538	5.23266	182.381	1.4642e-41	2.32763e-37
ENSG00000261437	RP11-22C11.2	-7.54775	1.37449	182.256	1.55928e-41	2.47879e-37
ENSG00000196155	PLEKHG4	3.17264	5.30144	181.928	1.83873e-41	2.92303e-37
ENSG00000152558	TMEM123	2.71956	8.58862	181.859	1.90385e-41	3.02656e-37
ENSG00000167971	CASKIN1	-6.26571	1.79742	181.763	1.99801e-41	3.17624e-37
ENSG00000082482	KCNK2	-6.23629	2.35764	181.655	2.10939e-41	3.3533e-37
ENSG00000134193	REG4	-8.22561	1.17043	181.592	2.1767e-41	3.4603e-37
ENSG00000240476	LINC00973	9.38092	2.5577	181.561	2.2112e-41	3.51515e-37
ENSG00000273983	HIST1H3G	-8.96838	1.87743	181.409	2.38646e-41	3.79375e-37
ENSG00000160298	C21orf58	-2.94928	4.23265	181.23	2.6109e-41	4.15056e-37
ENSG00000213225	AC018804.7	-3.98917	3.12643	181.148	2.7207e-41	4.32509e-37
ENSG00000102683	SGCG	-8.4996	1.42427	180.995	2.93925e-41	4.67253e-37
ENSG00000255571	LINC00925	-8.91854	1.059	180.871	3.12852e-41	4.97341e-37
ENSG00000076043	REXO2	2.64118	5.86702	180.77	3.29044e-41	5.23082e-37
ENSG00000223523	AC079613.1	-10.6381	0.911343	180.632	3.52732e-41	5.60738e-37
ENSG00000270930	GRAMD4P8	-10.7901	1.06804	180.461	3.84437e-41	6.11139e-37
ENSG00000146242	TPBG	-2.22107	6.88163	180.438	3.8888e-41	6.18202e-37
ENSG00000080224	EPHA6	-6.01323	2.09096	180.377	4.01044e-41	6.3754e-37
ENSG00000164236	ANKRD33B	7.84265	2.40444	180.327	4.1109e-41	6.5351e-37
ENSG00000163040	CCDC74A	-4.17118	3.57573	180.265	4.24286e-41	6.74487e-37
ENSG00000206190	ATP10A	11.4625	2.30497	180.077	4.66306e-41	7.41287e-37
ENSG00000171004	HS6ST2	-8.90988	1.04858	179.917	5.05369e-41	8.03385e-37
ENSG00000131370	SH3BP5	-2.37921	5.92963	179.761	5.46612e-41	8.68949e-37
ENSG00000158106	RHPN1	-2.57926	5.1943	179.698	5.63964e-41	8.96533e-37
ENSG00000196834	POTEI	-5.08688	2.79992	179.61	5.89712e-41	9.37465e-37
ENSG00000240065	PSMB9	7.06355	3.62084	179.308	6.86385e-41	1.09115e-36
ENSG00000179222	MAGED1	-2.50916	5.93442	179.281	6.95703e-41	1.10596e-36
ENSG00000109738	GLRB	7.40982	2.35502	179.181	7.31672e-41	1.16314e-36
ENSG00000006125	AP2B1	2.50091	9.18457	179.014	7.95522e-41	1.26464e-36
ENSG00000174567	GOLT1A	-7.79316	1.2286	179.013	7.95948e-41	1.26532e-36
ENSG00000092096	SLC22A17	-6.30108	1.73782	178.984	8.07571e-41	1.2838e-36
ENSG00000153132	CLGN	3.55624	4.27568	178.92	8.34102e-41	1.32597e-36
ENSG00000083844	ZNF264	4.43759	3.78821	178.902	8.41749e-41	1.33813e-36
ENSG00000042493	CAPG	3.69701	6.74167	178.9	8.42479e-41	1.33929e-36
ENSG00000155792	DEPTOR	-4.51278	3.22414	178.767	9.00997e-41	1.43232e-36
ENSG00000154734	ADAMTS1	7.57357	4.50074	178.663	9.49099e-41	1.50878e-36
ENSG00000121281	ADCY7	4.20595	4.86663	178.634	9.63112e-41	1.53106e-36
ENSG00000203812	HIST2H2AA4	-4.21508	4.56281	178.459	1.05156e-40	1.67167e-36
ENSG00000186462	NAP1L2	-8.98275	1.13128	178.305	1.13615e-40	1.80614e-36
ENSG00000109255	NMU	4.83697	3.22772	178.282	1.14951e-40	1.82738e-36
ENSG00000207422	RNU6-813P	-10.7472	1.01489	178.167	1.21786e-40	1.93603e-36
ENSG00000156587	UBE2L6	5.6887	4.64677	177.728	1.51893e-40	2.41464e-36
ENSG00000120594	PLXDC2	-3.22652	4.69692	177.71	1.53272e-40	2.43656e-36
ENSG00000164308	ERAP2	5.4147	2.98177	177.667	1.56575e-40	2.48906e-36
ENSG00000251003	ZFPM2-AS1	7.15364	2.90394	177.447	1.74951e-40	2.7812e-36
ENSG00000130818	ZNF426	6.62215	2.69097	177.382	1.80771e-40	2.87372e-36
ENSG00000088808	PPP1R13B	-2.66218	4.95898	177.337	1.84858e-40	2.93869e-36
ENSG00000235750	KIAA0040	-7.40392	1.77618	177.021	2.16672e-40	3.44444e-36
ENSG00000163873	GRIK3	-7.63421	1.42465	176.805	2.4157e-40	3.84024e-36
ENSG00000172731	LRRC20	2.85075	6.21632	176.725	2.51494e-40	3.99799e-36
ENSG00000203926	SPANXA2	7.23569	2.49319	176.594	2.68585e-40	4.26969e-36
ENSG00000090238	YPEL3	-5.29799	4.75033	176.465	2.86577e-40	4.55571e-36
ENSG00000153823	PID1	8.30803	2.33157	176.439	2.90405e-40	4.61657e-36
ENSG00000226752	PSMD5-AS1	-2.87089	4.79332	176.006	3.61062e-40	5.7398e-36
ENSG00000169247	SH3TC2	4.76537	4.497	175.91	3.78914e-40	6.02359e-36
ENSG00000124143	ARHGAP40	8.51421	2.51715	175.888	3.83133e-40	6.09067e-36
ENSG00000133019	CHRM3	8.15403	3.09143	175.694	4.22265e-40	6.71274e-36
ENSG00000024422	EHD2	2.95399	5.74505	175.675	4.26415e-40	6.77872e-36
ENSG00000117143	UAP1	2.82118	6.90794	175.55	4.54113e-40	7.21904e-36
ENSG00000165410	CFL2	2.76633	6.5366	175.455	4.76329e-40	7.5722e-36
ENSG00000155974	GRIP1	-6.3618	1.68534	175.45	4.77533e-40	7.59135e-36
ENSG00000018408	WWTR1	2.73618	6.5431	175.447	4.78089e-40	7.60018e-36
ENSG00000225206	MIR137HG	8.08921	3.81063	175.364	4.9853e-40	7.92514e-36
ENSG00000065621	GSTO2	-4.52542	3.29375	175.278	5.20507e-40	8.2745e-36
ENSG00000119946	CNNM1	-7.08385	1.46462	175.265	5.24077e-40	8.33125e-36
ENSG00000275216	RP11-54H7.4	7.73235	3.42273	175.019	5.93151e-40	9.42932e-36
ENSG00000125733	TRIP10	2.48541	5.83636	174.713	6.91624e-40	1.09947e-35
ENSG00000124249	KCNK15	-6.82722	2.37327	174.172	9.07749e-40	1.44305e-35
ENSG00000069535	MAOB	-6.49284	3.07533	173.787	1.10204e-39	1.75191e-35
ENSG00000080007	DDX43	-6.43	1.8407	173.759	1.11758e-39	1.77662e-35
ENSG00000169826	CSGALNACT2	2.52829	5.57092	173.742	1.12697e-39	1.79154e-35
ENSG00000101210	EEF1A2	-2.352	8.52087	173.637	1.188e-39	1.88857e-35
ENSG00000197016	ZNF470	9.01424	2.17833	173.487	1.28147e-39	2.03715e-35
ENSG00000113494	PRLR	-4.30765	5.03053	173.478	1.28693e-39	2.04583e-35
ENSG00000143578	CREB3L4	-3.31463	4.29554	173.445	1.30869e-39	2.08042e-35
ENSG00000134470	IL15RA	4.52283	3.42609	173.404	1.33611e-39	2.12402e-35
ENSG00000185904	LINC00839	7.85143	2.41556	173.402	1.33727e-39	2.12585e-35
ENSG00000243350	GATA3-AS1	-6.85045	1.57618	173.353	1.37056e-39	2.17877e-35
ENSG00000121741	ZMYM2	-2.50667	6.45831	173.238	1.45238e-39	2.30885e-35
ENSG00000224984	RP11-524H19.2	-10.479	0.758478	173.172	1.50099e-39	2.38612e-35
ENSG00000231437	RP11-88H9.2	-8.15976	1.08576	173.171	1.50198e-39	2.38769e-35
ENSG00000111817	DSE	3.19971	4.55674	173.006	1.63177e-39	2.59403e-35
ENSG00000133433	GSTT2B	5.21166	3.219	172.692	1.91065e-39	3.03735e-35
ENSG00000162616	DNAJB4	3.21297	4.5785	172.588	2.01346e-39	3.2008e-35
ENSG00000134369	NAV1	3.60419	5.19674	172.451	2.15668e-39	3.42847e-35
ENSG00000183873	SCN5A	5.78655	3.73713	172.428	2.18193e-39	3.46862e-35
ENSG00000108018	SORCS1	-7.92574	1.3757	172.419	2.19253e-39	3.48547e-35
ENSG00000136026	CKAP4	2.54833	7.91025	172.404	2.20866e-39	3.51111e-35
ENSG00000153956	CACNA2D1	4.9259	3.21853	172.078	2.60153e-39	4.13565e-35
ENSG00000138678	AGPAT9	3.25072	5.25037	171.713	3.12575e-39	4.969e-35
ENSG00000166104	RP11-299H22.3	8.75174	2.77242	171.671	3.19324e-39	5.0763e-35
ENSG00000279561	AL845472.1	-4.21563	2.86221	171.52	3.4447e-39	5.47603e-35
ENSG00000106004	HOXA5	-10.4736	0.750771	171.305	3.83905e-39	6.10293e-35
ENSG00000148841	ITPRIP	2.82862	5.0026	171.275	3.89595e-39	6.1934e-35
ENSG00000111490	TBC1D30	-2.93932	4.58558	171.259	3.92751e-39	6.24356e-35
ENSG00000197915	HRNR	8.41222	2.98994	171.104	4.24581e-39	6.74957e-35
ENSG00000174307	PHLDA3	-3.23932	4.66659	170.939	4.61391e-39	7.33473e-35
ENSG00000138792	ENPEP	-6.51493	2.0008	170.906	4.69137e-39	7.45788e-35
ENSG00000119326	CTNNAL1	3.16642	7.61872	170.802	4.94251e-39	7.85711e-35
ENSG00000250616	RP11-455F5.3	-6.23518	1.5724	170.773	5.01489e-39	7.97217e-35
ENSG00000157992	KRTCAP3	-5.01984	2.66581	170.434	5.94952e-39	9.45794e-35
ENSG00000143815	LBR	2.56898	7.47784	170.301	6.36005e-39	1.01106e-34
ENSG00000162599	NFIA	5.43302	2.7755	170.138	6.9016e-39	1.09715e-34
ENSG00000151552	QDPR	3.31565	4.53325	170.062	7.17162e-39	1.14007e-34
ENSG00000162623	TYW3	2.40392	5.92794	170.055	7.19744e-39	1.14418e-34
ENSG00000184845	DRD1	-9.40018	1.51904	169.973	7.49837e-39	1.19202e-34
ENSG00000186868	MAPT	-3.44341	4.41266	169.6	9.04599e-39	1.43804e-34
ENSG00000116017	ARID3A	-3.05349	3.89982	169.594	9.07335e-39	1.44239e-34
ENSG00000054793	ATP9A	-3.75372	7.05543	169.575	9.16386e-39	1.45678e-34
ENSG00000151136	BTBD11	-8.80496	0.953042	169.465	9.6811e-39	1.539e-34
ENSG00000180398	MCFD2	2.2909	8.3798	169.459	9.71347e-39	1.54415e-34
ENSG00000111199	TRPV4	-8.04494	0.985024	169.23	1.09006e-38	1.73287e-34
ENSG00000135709	KIAA0513	-3.14845	4.20796	169.184	1.11558e-38	1.77344e-34
ENSG00000255438	CTD-2653D5.1	-8.75556	0.913022	169.147	1.13652e-38	1.80673e-34
ENSG00000227218	RP11-203J24.8	-5.28577	2.82176	169.104	1.16109e-38	1.84579e-34
ENSG00000126777	KTN1	2.3116	8.63122	168.933	1.26525e-38	2.01136e-34
ENSG00000188042	ARL4C	3.86781	6.29227	168.865	1.30937e-38	2.0815e-34
ENSG00000180448	HMHA1	2.74297	5.76026	168.772	1.37232e-38	2.18157e-34
ENSG00000174130	TLR6	6.44119	3.17665	168.559	1.5272e-38	2.42778e-34
ENSG00000187017	ESPN	-6.09493	3.74957	168.472	1.59519e-38	2.53587e-34
ENSG00000171940	ZNF217	-2.23662	7.91115	168.405	1.65028e-38	2.62346e-34
ENSG00000101019	UQCC1	2.36112	6.45452	168.328	1.71495e-38	2.72626e-34
ENSG00000137269	LRRC1	-2.59391	4.62018	168.319	1.72338e-38	2.73966e-34
ENSG00000223547	ZNF844	6.24972	2.83164	168.274	1.76296e-38	2.80258e-34
ENSG00000171552	BCL2L1	2.36486	8.13266	168.264	1.77148e-38	2.81613e-34
ENSG00000079931	MOXD1	11.2934	2.13516	168.252	1.78214e-38	2.83308e-34
ENSG00000168754	FAM178B	-8.20967	1.13666	168.146	1.87959e-38	2.98798e-34
ENSG00000003096	KLHL13	-7.034	1.81704	168.017	2.00544e-38	3.18805e-34
ENSG00000213123	TCTEX1D2	-4.23421	3.00877	167.985	2.03867e-38	3.24087e-34
ENSG00000148926	ADM	4.86762	3.49151	167.984	2.03942e-38	3.24206e-34
ENSG00000013016	EHD3	-8.67381	0.831207	167.731	2.31591e-38	3.68161e-34
ENSG00000167637	ZNF283	-5.36183	1.97629	167.664	2.39602e-38	3.80895e-34
ENSG00000267815	CTB-191K22.5	-10.9598	1.23932	167.282	2.90269e-38	4.6144e-34
ENSG00000155906	RMND1	-2.31968	5.31799	167.081	3.21165e-38	5.10556e-34
ENSG00000105255	FSD1	-8.37846	1.29837	166.923	3.47701e-38	5.5274e-34
ENSG00000122482	ZNF644	2.29338	6.56697	166.835	3.6345e-38	5.77776e-34
ENSG00000147526	TACC1	2.58423	6.97855	166.615	4.06039e-38	6.45481e-34
ENSG00000163406	SLC15A2	-5.27902	2.05279	166.564	4.16653e-38	6.62353e-34
ENSG00000146112	PPP1R18	2.42191	6.57675	166.535	4.22624e-38	6.71846e-34
ENSG00000064666	CNN2	2.67745	6.41043	166.089	5.28951e-38	8.40874e-34
ENSG00000158825	CDA	7.24308	2.19115	165.826	6.03839e-38	9.59922e-34
ENSG00000171016	PYGO1	4.36478	3.78004	165.814	6.07568e-38	9.65851e-34
ENSG00000229373	LINC00452	8.52107	2.56157	165.49	7.14787e-38	1.1363e-33
ENSG00000198771	RCSD1	8.79874	4.05054	165.458	7.2641e-38	1.15477e-33
ENSG00000196562	SULF2	-10.3555	9.1831	165.444	7.31542e-38	1.16293e-33
ENSG00000175893	ZDHHC21	-2.99843	4.2653	165.399	7.48418e-38	1.18976e-33
ENSG00000134955	SLC37A2	4.71338	3.87977	165.251	8.06197e-38	1.28161e-33
ENSG00000153898	MCOLN2	3.86554	4.23345	165.077	8.79979e-38	1.3989e-33
ENSG00000266934	RP11-332H18.3	-6.96892	1.10469	164.869	9.77057e-38	1.55323e-33
ENSG00000154122	ANKH	2.60417	5.20944	164.846	9.88495e-38	1.57141e-33
ENSG00000239887	C1orf226	-3.1434	4.38093	164.665	1.08279e-37	1.72132e-33
ENSG00000160886	LY6K	5.26581	3.30658	164.619	1.10822e-37	1.76174e-33
ENSG00000158470	B4GALT5	2.26618	7.01907	164.568	1.13706e-37	1.80759e-33
ENSG00000182389	CACNB4	4.67588	3.22438	164.306	1.29709e-37	2.06198e-33
ENSG00000107554	DNMBP	2.6358	7.50227	164.143	1.40761e-37	2.23767e-33
ENSG00000198795	ZNF521	8.58591	2.60534	164.005	1.5087e-37	2.39838e-33
ENSG00000240498	CDKN2B-AS1	-10.3862	0.671842	164	1.51266e-37	2.40467e-33
ENSG00000110880	CORO1C	2.6883	8.57373	163.925	1.57109e-37	2.49756e-33
ENSG00000244274	DBNDD2	2.6416	5.98216	163.835	1.64363e-37	2.61287e-33
ENSG00000123685	BATF3	8.17105	2.19508	163.822	1.65431e-37	2.62986e-33
ENSG00000105514	RAB3D	-3.66292	5.51599	163.489	1.95576e-37	3.10907e-33
ENSG00000117598	LPPR5	-8.60969	0.765329	163.218	2.24214e-37	3.56433e-33
ENSG00000279662	RP11-609N14.4	-5.54804	2.41541	163.071	2.41331e-37	3.83643e-33
ENSG00000137628	DDX60	6.6201	4.01648	163.047	2.44357e-37	3.88454e-33
ENSG00000132825	PPP1R3D	-3.31767	4.60363	162.94	2.57888e-37	4.09965e-33
ENSG00000099812	MISP	-2.84447	5.11483	162.865	2.6771e-37	4.25579e-33
ENSG00000059377	TBXAS1	5.79748	2.8346	162.774	2.80242e-37	4.45501e-33
ENSG00000187867	PALM3	-7.31411	1.1089	162.742	2.84827e-37	4.5279e-33
ENSG00000145476	CYP4V2	3.95735	4.26476	162.711	2.89299e-37	4.59899e-33
ENSG00000158163	DZIP1L	6.40428	2.50027	162.707	2.89837e-37	4.60754e-33
ENSG00000162695	SLC30A7	2.38484	5.95619	162.65	2.98278e-37	4.74173e-33
ENSG00000121552	CSTA	-6.11184	1.93749	162.632	3.0107e-37	4.78612e-33
ENSG00000125257	ABCC4	2.75802	5.10947	162.503	3.21181e-37	5.10582e-33
ENSG00000181031	RPH3AL	2.98841	4.76862	162.299	3.55913e-37	5.65795e-33
ENSG00000182985	CADM1	-4.39231	2.67393	162.275	3.60228e-37	5.72654e-33
ENSG00000181085	MAPK15	-6.5407	1.47188	162.24	3.66744e-37	5.83012e-33
ENSG00000143753	DEGS1	2.35069	6.65645	161.906	4.33765e-37	6.89557e-33
ENSG00000112208	BAG2	2.85946	5.80259	161.622	5.00441e-37	7.95551e-33
ENSG00000100320	RBFOX2	2.38682	6.91272	161.409	5.56918e-37	8.85333e-33
ENSG00000178162	FAR2P2	-8.2905	1.21698	161.311	5.85111e-37	9.30151e-33
ENSG00000173156	RHOD	-3.2065	4.76171	161.307	5.86219e-37	9.31912e-33
ENSG00000213462	ERV3-1	-3.41976	3.6023	161.219	6.12867e-37	9.74274e-33
ENSG00000057019	DCBLD2	2.78033	8.01059	161.198	6.19393e-37	9.84648e-33
ENSG00000135083	CCNJL	2.85363	4.77094	161.012	6.80198e-37	1.08131e-32
ENSG00000144229	THSD7B	6.49043	2.4014	160.93	7.08528e-37	1.12635e-32
ENSG00000170899	GSTA4	4.7385	3.30427	160.804	7.5522e-37	1.20057e-32
ENSG00000212864	RNF208	-5.28149	2.2772	160.755	7.74104e-37	1.23059e-32
ENSG00000234155	RP11-30P6.6	8.80133	1.96897	160.688	8.00515e-37	1.27258e-32
ENSG00000189143	CLDN4	-3.06268	6.69747	160.658	8.12471e-37	1.29158e-32
ENSG00000126773	PCNXL4	2.34731	7.63817	160.453	9.0099e-37	1.4323e-32
ENSG00000130940	CASZ1	-2.91396	4.2214	160.39	9.30031e-37	1.47847e-32
ENSG00000126878	AIF1L	-3.15329	6.38125	160.086	1.08343e-36	1.72233e-32
ENSG00000145916	RMND5B	-2.40381	5.92094	160.016	1.12224e-36	1.78402e-32
ENSG00000130755	GMFG	7.48735	3.2262	159.863	1.21237e-36	1.9273e-32
ENSG00000185477	GPRIN3	-6.30484	1.52188	159.794	1.25501e-36	1.99508e-32
ENSG00000250986	AC141928.1	-10.2758	0.564634	159.77	1.27045e-36	2.01964e-32
ENSG00000142149	HUNK	-7.12115	0.957323	159.55	1.4187e-36	2.25531e-32
ENSG00000132530	XAF1	11.7465	2.58307	159.465	1.48096e-36	2.35428e-32
ENSG00000204580	DDR1	-3.97225	7.35456	159.375	1.54952e-36	2.46328e-32
ENSG00000237973	MIR6723	2.46356	7.84909	159.013	1.85948e-36	2.95602e-32
ENSG00000180176	TH	-8.66948	0.837049	159.007	1.86429e-36	2.96366e-32
ENSG00000164056	SPRY1	5.96779	4.25876	158.76	2.1112e-36	3.35618e-32
ENSG00000142173	COL6A2	3.48914	5.81919	158.65	2.23171e-36	3.54774e-32
ENSG00000164035	EMCN	-10.1937	0.48279	158.644	2.23823e-36	3.55811e-32
ENSG00000234964	FABP5P7	3.35716	4.32147	158.635	2.24819e-36	3.57395e-32
ENSG00000133816	MICAL2	2.46437	7.3771	158.381	2.5546e-36	4.06104e-32
ENSG00000144290	SLC4A10	-6.02731	2.10174	158.198	2.80165e-36	4.45378e-32
ENSG00000228630	HOTAIR	-7.13359	0.944158	157.756	3.49944e-36	5.56306e-32
ENSG00000140284	SLC27A2	-4.52603	2.39752	157.345	4.30311e-36	6.84065e-32
ENSG00000171877	FRMD5	3.34695	4.24653	157.344	4.30519e-36	6.84395e-32
ENSG00000109610	SOD3	8.04532	2.07235	157.018	5.07288e-36	8.06436e-32
ENSG00000108506	INTS2	-2.03736	6.63067	156.865	5.47791e-36	8.70824e-32
ENSG00000119431	HDHD3	-2.54728	4.4695	156.76	5.77541e-36	9.18118e-32
ENSG00000157388	CACNA1D	-7.79966	1.266	156.717	5.90289e-36	9.38382e-32
ENSG00000091409	ITGA6	3.87614	7.78039	156.615	6.21163e-36	9.87463e-32
ENSG00000182173	TSEN54	-2.11183	6.18563	156.584	6.31039e-36	1.00316e-31
ENSG00000233930	KRTAP5-AS1	-7.82837	0.758577	156.556	6.39952e-36	1.01733e-31
ENSG00000115306	SPTBN1	2.26652	9.37776	156.474	6.66788e-36	1.05999e-31
ENSG00000115310	RTN4	2.29935	8.90835	156.406	6.90249e-36	1.09729e-31
ENSG00000186310	NAP1L3	7.19632	2.11508	156.364	7.04781e-36	1.12039e-31
ENSG00000273045	C2orf15	-5.15948	2.36755	156.354	7.08521e-36	1.12634e-31
ENSG00000273802	HIST1H2BG	-8.55324	0.713079	156.299	7.28325e-36	1.15782e-31
ENSG00000275234	CTD-2396E7.11	-8.48894	0.648287	156.252	7.45875e-36	1.18572e-31
ENSG00000139835	GRTP1	-3.74061	3.34177	156.158	7.81765e-36	1.24277e-31
ENSG00000242173	ARHGDIG	-7.46424	0.900801	155.908	8.86562e-36	1.40937e-31
ENSG00000146530	VWDE	5.83987	2.53935	155.79	9.40815e-36	1.49561e-31
ENSG00000187013	C17orf82	-6.52879	1.11657	155.68	9.94607e-36	1.58113e-31
ENSG00000164961	KIAA0196	-2.30559	5.87217	155.593	1.03899e-35	1.65168e-31
ENSG00000213949	ITGA1	6.29482	3.05434	155.404	1.1429e-35	1.81687e-31
ENSG00000101346	POFUT1	2.33987	7.54687	155.379	1.15735e-35	1.83984e-31
ENSG00000170921	TANC2	-2.13971	7.23882	155.249	1.23525e-35	1.96367e-31
ENSG00000092978	GPATCH2	-2.33939	5.51347	155.191	1.27188e-35	2.02191e-31
ENSG00000196586	MYO6	-2.07247	7.04848	155.072	1.35061e-35	2.14707e-31
ENSG00000159208	CIART	-5.99933	1.64912	155.054	1.36234e-35	2.16572e-31
ENSG00000126970	ZC4H2	9.02517	2.2054	154.968	1.42258e-35	2.26148e-31
ENSG00000198853	RUSC2	3.46582	5.33112	154.673	1.651e-35	2.62459e-31
ENSG00000179627	ZBTB42	-3.46774	4.11186	154.516	1.78611e-35	2.83938e-31
ENSG00000235269	AL162759.1	8.85824	2.04082	154.445	1.85155e-35	2.94341e-31
ENSG00000108797	CNTNAP1	3.92399	4.09802	154.137	2.16157e-35	3.43624e-31
ENSG00000260280	SLX1B-SULT1A4	-3.13596	3.66476	154.1	2.20179e-35	3.50019e-31
ENSG00000112773	FAM46A	-3.03751	4.97466	154.087	2.21688e-35	3.52417e-31
ENSG00000142156	COL6A1	4.34077	6.4604	153.93	2.39848e-35	3.81286e-31
ENSG00000203797	DDO	11.2248	2.06677	153.921	2.41003e-35	3.83122e-31
ENSG00000261716	RP11-196G18.22	-3.87991	4.59417	153.799	2.56249e-35	4.0736e-31
ENSG00000142552	RCN3	4.90425	2.79138	153.796	2.56662e-35	4.08015e-31
ENSG00000272141	RP11-465B22.8	-8.45282	0.618683	153.791	2.57223e-35	4.08908e-31
ENSG00000147256	ARHGAP36	-10.126	0.411814	153.783	2.58325e-35	4.1066e-31
ENSG00000173093	CCDC63	-8.41569	0.568627	153.742	2.63735e-35	4.1926e-31
ENSG00000156959	LHFPL4	6.1319	2.49048	153.736	2.64547e-35	4.2055e-31
ENSG00000141576	RNF157	-4.73066	2.35137	153.502	2.97551e-35	4.73016e-31
ENSG00000114279	FGF12	-6.28557	1.36631	153.464	3.03279e-35	4.82122e-31
ENSG00000163710	PCOLCE2	4.50048	3.09724	153.449	3.05621e-35	4.85846e-31
ENSG00000112294	ALDH5A1	-2.60474	4.88176	153.175	3.50774e-35	5.57626e-31
ENSG00000003400	CASP10	5.10009	2.75687	153.102	3.63851e-35	5.78413e-31
ENSG00000104880	ARHGEF18	2.39425	6.25574	152.997	3.83725e-35	6.10008e-31
ENSG00000262943	ALOX12P2	-4.38663	2.93303	152.987	3.85578e-35	6.12954e-31
ENSG00000130309	COLGALT1	2.1887	7.27357	152.978	3.8725e-35	6.15611e-31
ENSG00000198890	PRMT6	-2.09278	7.04171	152.851	4.1287e-35	6.56339e-31
ENSG00000170689	HOXB9	4.77011	3.29165	152.79	4.25818e-35	6.76923e-31
ENSG00000130303	BST2	4.38026	5.02205	152.788	4.26185e-35	6.77506e-31
ENSG00000163071	SPATA18	-6.95402	1.07684	152.762	4.31805e-35	6.86441e-31
ENSG00000188883	KLRG2	-7.32492	0.768567	152.748	4.34939e-35	6.91423e-31
ENSG00000138356	AOX1	5.22825	6.97254	152.465	5.01352e-35	7.96999e-31
ENSG00000164850	GPER1	-4.36977	3.15843	152.281	5.50144e-35	8.74564e-31
ENSG00000196636	ACN9	8.51257	2.53128	151.843	6.85591e-35	1.08988e-30
ENSG00000150093	ITGB1	2.23884	9.85175	151.818	6.94486e-35	1.10402e-30
ENSG00000261787	TCF24	-10.2313	0.510549	151.809	6.97402e-35	1.10866e-30
ENSG00000163637	PRICKLE2	-3.0351	5.28814	151.598	7.75568e-35	1.23292e-30
ENSG00000136205	TNS3	3.02274	6.8391	151.479	8.23671e-35	1.30939e-30
ENSG00000115648	MLPH	-2.78347	7.86047	151.313	8.95307e-35	1.42327e-30
ENSG00000183291	SEP15	2.41044	7.85997	151.171	9.61498e-35	1.52849e-30
ENSG00000128652	HOXD3	7.38809	1.94157	151.155	9.69365e-35	1.541e-30
ENSG00000121797	CCRL2	6.81742	3.02301	151.058	1.0179e-34	1.61815e-30
ENSG00000165512	ZNF22	2.27188	5.73942	151.041	1.02656e-34	1.63193e-30
ENSG00000164171	ITGA2	3.29277	6.98227	150.998	1.04916e-34	1.66784e-30
ENSG00000075223	SEMA3C	-2.1731	8.19086	150.865	1.12179e-34	1.78331e-30
ENSG00000162734	PEA15	2.52101	8.0883	150.815	1.15044e-34	1.82886e-30
ENSG00000065183	WDR3	2.41661	7.42022	150.807	1.15498e-34	1.83608e-30
ENSG00000163092	XIRP2	11.0155	1.86072	150.712	1.21179e-34	1.92639e-30
ENSG00000247746	USP51	-9.99671	0.288458	150.271	1.51225e-34	2.40403e-30
ENSG00000164086	DUSP7	3.43706	5.67986	150.185	1.57926e-34	2.51056e-30
ENSG00000136542	GALNT5	5.78972	4.12813	150.055	1.6865e-34	2.68104e-30
ENSG00000188227	ZNF793	-5.33694	1.65256	150.036	1.70235e-34	2.70622e-30
ENSG00000211891	IGHE	-10.0114	0.308601	150.032	1.70579e-34	2.71169e-30
ENSG00000144815	NXPE3	3.02029	5.67195	149.958	1.77106e-34	2.81546e-30
ENSG00000180938	ZNF572	-4.88692	1.90076	149.951	1.77702e-34	2.82492e-30
ENSG00000277075	HIST1H2AE	-10.0802	0.364858	149.912	1.81252e-34	2.88137e-30
ENSG00000197134	ZNF257	-6.8353	0.987344	149.811	1.90696e-34	3.03149e-30
ENSG00000134247	PTGFRN	-2.19774	5.65582	149.81	1.90722e-34	3.0319e-30
ENSG00000196611	MMP1	8.84143	4.97748	149.634	2.08459e-34	3.31387e-30
ENSG00000168404	MLKL	3.31182	4.4453	149.209	2.58115e-34	4.10325e-30
ENSG00000140853	NLRC5	4.9466	2.72374	148.982	2.89428e-34	4.60104e-30
ENSG00000279207	RP11-159D12.8	-3.50091	4.55932	148.975	2.90441e-34	4.61715e-30
ENSG00000165023	DIRAS2	-8.33608	0.504953	148.89	3.03172e-34	4.81952e-30
ENSG00000205730	ITPRIPL2	3.13106	5.67948	148.87	3.06206e-34	4.86775e-30
ENSG00000169515	CCDC8	7.13761	2.08614	148.865	3.06888e-34	4.87861e-30
ENSG00000142530	FAM71E1	-9.96574	0.261319	148.854	3.08568e-34	4.9053e-30
ENSG00000117385	LEPRE1	2.58236	5.49987	148.849	3.09346e-34	4.91767e-30
ENSG00000172458	IL17D	-4.45585	2.24345	148.779	3.2051e-34	5.09515e-30
ENSG00000139800	ZIC5	-9.98206	0.273789	148.718	3.30449e-34	5.25314e-30
ENSG00000143322	ABL2	2.5174	7.34286	148.697	3.34095e-34	5.3111e-30
ENSG00000262468	RP11-95P2.1	-5.24499	1.7341	148.672	3.3826e-34	5.37733e-30
ENSG00000050405	LIMA1	2.62801	7.18515	148.664	3.39532e-34	5.39754e-30
ENSG00000074047	GLI2	7.17965	2.42696	148.612	3.48544e-34	5.5408e-30
ENSG00000147255	IGSF1	-3.32303	3.38609	148.589	3.52626e-34	5.6057e-30
ENSG00000253125	RP11-459E5.1	-9.99769	0.295964	148.585	3.53359e-34	5.61736e-30
ENSG00000167693	NXN	3.21825	5.09373	148.527	3.63894e-34	5.78483e-30
ENSG00000278291	RP11-172H24.4	-5.41127	1.57049	148.429	3.82274e-34	6.07701e-30
ENSG00000198768	APCDD1L	6.44449	2.13821	148.34	3.99802e-34	6.35564e-30
ENSG00000125637	PSD4	-2.28653	4.88605	148.263	4.15475e-34	6.6048e-30
ENSG00000057252	SOAT1	2.38938	6.67019	148.262	4.15736e-34	6.60895e-30
ENSG00000176399	DMRTA1	-8.28942	0.46285	148.21	4.26741e-34	6.7839e-30
ENSG00000169760	NLGN1	10.8743	1.72453	148.197	4.29667e-34	6.83041e-30
ENSG00000118402	ELOVL4	-8.64153	0.788827	148.174	4.34656e-34	6.90972e-30
ENSG00000147454	SLC25A37	2.24206	6.87454	147.95	4.86383e-34	7.73204e-30
ENSG00000165209	STRBP	-1.97281	6.17139	147.912	4.95866e-34	7.88278e-30
ENSG00000138738	PRDM5	3.43765	3.66122	147.831	5.16541e-34	8.21145e-30
ENSG00000134352	IL6ST	2.34847	7.39018	147.635	5.70049e-34	9.06207e-30
ENSG00000270882	HIST2H4A	-2.82033	4.39074	147.607	5.78014e-34	9.18868e-30
ENSG00000148143	ZNF462	3.72339	4.66708	147.542	5.97255e-34	9.49457e-30
ENSG00000103260	METRN	-2.19939	5.5162	147.536	5.99242e-34	9.52615e-30
ENSG00000120915	EPHX2	-6.26145	1.17298	147.518	6.04536e-34	9.61031e-30
ENSG00000165801	ARHGEF40	3.51215	4.84262	147.461	6.22209e-34	9.89126e-30
ENSG00000183671	GPR1	7.2779	2.22586	147.435	6.30335e-34	1.00204e-29
ENSG00000163634	THOC7	-1.98102	7.34549	147.379	6.48489e-34	1.0309e-29
ENSG00000205890	RP11-473M20.5	-6.52049	0.886161	147.375	6.49813e-34	1.03301e-29
ENSG00000180964	TCEAL8	4.92682	3.82442	147.336	6.62631e-34	1.05338e-29
ENSG00000198093	ZNF649	10.7208	1.57276	147.28	6.81503e-34	1.08339e-29
ENSG00000267279	RP11-879F14.2	9.08073	2.26279	147.223	7.01352e-34	1.11494e-29
ENSG00000128284	APOL3	8.10451	3.00283	146.977	7.94058e-34	1.26231e-29
ENSG00000179918	SEPHS2	-2.05858	7.3465	146.826	8.56758e-34	1.36199e-29
ENSG00000149084	HSD17B12	2.56694	6.61049	146.752	8.88935e-34	1.41314e-29
ENSG00000130208	APOC1	4.91887	2.8533	146.63	9.45622e-34	1.50326e-29
ENSG00000179431	FJX1	3.76337	5.05357	146.588	9.65579e-34	1.53498e-29
ENSG00000170100	ZNF778	-2.35057	5.30205	146.533	9.92602e-34	1.57794e-29
ENSG00000258484	SPESP1	-8.25126	0.423665	146.51	1.00413e-33	1.59627e-29
ENSG00000164161	HHIP	6.68423	2.93695	146.467	1.02606e-33	1.63113e-29
ENSG00000171345	KRT19	-4.1275	9.57453	146.401	1.06105e-33	1.68676e-29
ENSG00000152642	GPD1L	-2.00329	5.92829	146.362	1.08201e-33	1.72006e-29
ENSG00000255836	RP11-157G21.2	-9.88584	0.183704	146.271	1.13276e-33	1.80075e-29
ENSG00000267078	RP11-666A8.9	-6.97246	0.817515	146.27	1.13347e-33	1.80188e-29
ENSG00000100711	ZFYVE21	-2.19187	5.56516	146.197	1.17585e-33	1.86925e-29
ENSG00000138449	SLC40A1	11.0235	1.86745	146.136	1.21257e-33	1.92762e-29
ENSG00000165300	SLITRK5	5.63154	2.42676	146.012	1.2902e-33	2.05103e-29
ENSG00000181690	PLAG1	5.43033	2.65507	145.834	1.41154e-33	2.24393e-29
ENSG00000067082	KLF6	2.22752	6.67292	145.784	1.4475e-33	2.30109e-29
ENSG00000188176	SMTNL2	-8.18927	0.350101	145.771	1.45651e-33	2.31541e-29
ENSG00000182957	SPATA13	-2.63683	5.93941	145.741	1.47917e-33	2.35144e-29
ENSG00000171604	CXXC5	-3.55186	6.24383	145.696	1.51294e-33	2.40512e-29
ENSG00000196754	S100A2	5.90542	3.05725	145.692	1.51612e-33	2.41018e-29
ENSG00000169550	MUC15	9.38812	2.56847	145.575	1.60764e-33	2.55566e-29
ENSG00000064655	EYA2	-8.37624	0.536388	145.511	1.66052e-33	2.63974e-29
ENSG00000117543	DPH5	2.5019	5.20077	145.445	1.71661e-33	2.7289e-29
ENSG00000144136	SLC20A1	2.16278	7.59992	145.289	1.85717e-33	2.95235e-29
ENSG00000188938	FAM120AOS	-2.13771	5.99202	145.195	1.94637e-33	3.09414e-29
ENSG00000152778	IFIT5	3.03765	5.05678	145.123	2.01877e-33	3.20925e-29
ENSG00000107614	TRDMT1	3.4143	3.70291	145.08	2.06315e-33	3.27979e-29
ENSG00000175879	HOXD8	-9.89565	0.189832	145.018	2.12781e-33	3.38258e-29
ENSG00000165810	BTNL9	-7.3003	0.740065	144.825	2.34536e-33	3.72842e-29
ENSG00000205628	LINC01446	6.9599	1.91306	144.785	2.39255e-33	3.80343e-29
ENSG00000151150	ANK3	-3.00516	5.687	144.779	2.40037e-33	3.81587e-29
ENSG00000259977	AL121578.2	-10.1301	0.428897	144.699	2.49882e-33	3.97237e-29
ENSG00000116285	ERRFI1	2.34466	6.94034	144.585	2.64692e-33	4.20781e-29
ENSG00000170903	MSANTD4	2.83799	4.65477	144.577	2.657e-33	4.22384e-29
ENSG00000268913	AC026806.2	-5.96925	1.07632	144.567	2.67111e-33	4.24626e-29
ENSG00000087086	FTL	3.43682	10.3705	144.447	2.83647e-33	4.50914e-29
ENSG00000157110	RBPMS	-2.90736	4.85849	144.431	2.8602e-33	4.54686e-29
ENSG00000153944	MSI2	-2.15593	6.47621	144.406	2.89563e-33	4.60319e-29
ENSG00000261385	RP11-388M20.2	-9.87383	0.175956	144.251	3.13147e-33	4.9781e-29
ENSG00000258168	RP11-588H23.3	6.22332	2.1538	144.106	3.36887e-33	5.3555e-29
ENSG00000103150	MLYCD	-2.9867	4.07461	144.062	3.44361e-33	5.47431e-29
ENSG00000277196	PRODH	-9.89267	0.195184	143.996	3.56099e-33	5.66091e-29
ENSG00000185989	RASA3	2.29714	5.53811	143.992	3.56685e-33	5.67022e-29
ENSG00000176532	PRR15	-6.06669	1.1228	143.981	3.58688e-33	5.70207e-29
ENSG00000105825	TFPI2	3.0068	4.58997	143.95	3.6431e-33	5.79143e-29
ENSG00000164855	TMEM184A	-2.44974	4.77548	143.902	3.73285e-33	5.93412e-29
ENSG00000181830	SLC35C1	-2.033	5.72118	143.818	3.89382e-33	6.19e-29
ENSG00000002746	HECW1	5.8869	2.35356	143.604	4.33619e-33	6.89324e-29
ENSG00000132205	EMILIN2	5.79875	2.54574	143.235	5.22299e-33	8.30299e-29
ENSG00000113594	LIFR	3.29552	4.9176	143.048	5.73856e-33	9.12258e-29
ENSG00000125089	SH3TC1	6.38247	2.30931	143.04	5.76064e-33	9.15768e-29
ENSG00000124215	CDH26	-6.42227	1.00695	142.795	6.51849e-33	1.03624e-28
ENSG00000185015	CA13	5.1547	3.29183	142.646	7.026e-33	1.11692e-28
ENSG00000159433	STARD9	3.78342	3.56344	142.638	7.05454e-33	1.12146e-28
ENSG00000184083	FAM120C	-2.65999	4.36117	142.598	7.19507e-33	1.1438e-28
ENSG00000100490	CDKL1	5.01075	3.10771	142.537	7.42085e-33	1.17969e-28
ENSG00000159618	GPR114	-8.41733	0.595724	142	9.72694e-33	1.54629e-28
ENSG00000182632	CCNYL2	8.43375	1.62407	141.957	9.93913e-33	1.58002e-28
ENSG00000134686	PHC2	2.17326	6.64823	141.798	1.07632e-32	1.71103e-28
ENSG00000225489	RP11-390F4.3	-6.87831	0.98639	141.729	1.11454e-32	1.77179e-28
ENSG00000148908	RGS10	2.56424	5.68965	141.649	1.16028e-32	1.84449e-28
ENSG00000166173	LARP6	3.74336	3.87792	141.648	1.16094e-32	1.84554e-28
ENSG00000072163	LIMS2	7.62533	2.53011	141.615	1.18021e-32	1.87618e-28
ENSG00000067208	EVI5	2.36569	5.43074	141.615	1.18049e-32	1.87663e-28
ENSG00000101347	SAMHD1	2.19041	6.13676	141.535	1.22927e-32	1.95417e-28
ENSG00000184012	TMPRSS2	-6.41555	1.90912	141.5	1.25086e-32	1.98849e-28
ENSG00000184292	TACSTD2	-3.18671	5.91031	141.448	1.28399e-32	2.04116e-28
ENSG00000251129	RP11-734I18.1	-5.83436	1.30476	141.386	1.32506e-32	2.10645e-28
ENSG00000163291	PAQR3	2.87714	5.46294	141.274	1.40134e-32	2.2277e-28
ENSG00000243811	APOBEC3D	10.6323	1.48314	141.228	1.43417e-32	2.27991e-28
ENSG00000007264	MATK	-6.02161	2.05857	141.207	1.44964e-32	2.30449e-28
ENSG00000179832	MROH1	-2.07657	5.66456	141.204	1.45223e-32	2.30861e-28
ENSG00000272070	AC005618.6	-6.77945	0.625903	140.89	1.70065e-32	2.70353e-28
ENSG00000026950	BTN3A1	7.18601	3.18051	140.816	1.76521e-32	2.80615e-28
ENSG00000239521	GATS	-3.63447	3.36423	140.659	1.90989e-32	3.03615e-28
ENSG00000266869	RP6-114E22.1	-9.80701	0.104479	140.628	1.94061e-32	3.08499e-28
ENSG00000170166	HOXD4	10.607	1.45841	140.495	2.07523e-32	3.299e-28
ENSG00000099250	NRP1	2.51605	7.47965	140.434	2.13928e-32	3.40081e-28
ENSG00000258964	RP11-618G20.1	3.86063	4.06772	140.369	2.21051e-32	3.51405e-28
ENSG00000136720	HS6ST1	-2.00436	5.79928	140.302	2.28645e-32	3.63477e-28
ENSG00000046604	DSG2	2.1601	7.10021	140.227	2.37482e-32	3.77525e-28
ENSG00000150630	VEGFC	3.57618	3.80515	140.17	2.4433e-32	3.88411e-28
ENSG00000158050	DUSP2	-9.81188	0.117863	140.092	2.54098e-32	4.03939e-28
ENSG00000149798	CDC42EP2	2.75402	4.92484	139.931	2.75679e-32	4.38248e-28
ENSG00000239389	PCDHA13	-6.54075	1.11011	139.789	2.95971e-32	4.70506e-28
ENSG00000134775	FHOD3	3.89045	3.44351	139.774	2.98264e-32	4.74151e-28
ENSG00000100034	PPM1F	2.05092	6.32839	139.566	3.31152e-32	5.26433e-28
ENSG00000273760	CH17-360D5.3	6.7526	2.00571	139.54	3.35667e-32	5.3361e-28
ENSG00000128016	ZFP36	-2.58702	4.24494	139.435	3.53801e-32	5.62437e-28
ENSG00000196937	FAM3C	2.14044	6.36882	139.412	3.57949e-32	5.69032e-28
ENSG00000159247	TUBBP5	-6.19065	0.79301	139.235	3.91315e-32	6.22073e-28
ENSG00000069869	NEDD4	2.45677	6.8296	138.909	4.61103e-32	7.33015e-28
ENSG00000242372	EIF6	2.15471	8.02885	138.908	4.61295e-32	7.33321e-28
ENSG00000103227	LMF1	-3.96054	2.73953	138.908	4.61356e-32	7.33418e-28
ENSG00000125850	OVOL2	-8.28079	0.446034	138.887	4.66171e-32	7.41072e-28
ENSG00000055118	KCNH2	-6.64618	1.05347	138.8	4.87052e-32	7.74267e-28
ENSG00000249641	HOXC13-AS	-9.93104	0.236535	138.742	5.01576e-32	7.97355e-28
ENSG00000187800	PEAR1	7.31787	3.48698	138.523	5.60013e-32	8.90252e-28
ENSG00000234745	HLA-B	4.10079	7.22466	138.523	5.60097e-32	8.90386e-28
ENSG00000011677	GABRA3	8.44979	1.62225	138.519	5.61238e-32	8.922e-28
ENSG00000158158	CNNM4	-2.18778	5.33311	138.394	5.97765e-32	9.50268e-28
ENSG00000244693	CTAGE8	-5.19921	1.4658	138.375	6.03506e-32	9.59393e-28
ENSG00000234949	AC104667.3	-9.72763	0.0355822	138.152	6.75208e-32	1.07338e-27
ENSG00000136352	NKX2-1	8.92047	2.93705	138.004	7.27244e-32	1.1561e-27
ENSG00000273295	AP000350.5	-7.55512	0.512657	137.936	7.5246e-32	1.19619e-27
ENSG00000237523	LINC00857	6.85937	2.70157	137.901	7.66112e-32	1.21789e-27
ENSG00000184545	DUSP8	-4.00896	2.68169	137.738	8.31744e-32	1.32222e-27
ENSG00000166128	RAB8B	2.51227	6.06931	137.666	8.62469e-32	1.37107e-27
ENSG00000182809	CRIP2	-3.83771	5.51421	137.617	8.83631e-32	1.40471e-27
ENSG00000182552	RWDD4	2.52955	4.9658	137.575	9.02574e-32	1.43482e-27
ENSG00000145220	LYAR	2.2215	6.22757	137.545	9.16227e-32	1.45653e-27
ENSG00000278053	DDX52	2.12577	5.96504	137.486	9.43881e-32	1.50049e-27
ENSG00000124067	SLC12A4	2.77415	4.69041	137.466	9.53477e-32	1.51574e-27
ENSG00000110436	SLC1A2	-6.17866	1.4092	137.363	1.00446e-31	1.59679e-27
ENSG00000057704	TMCC3	3.53513	3.80552	137.17	1.10707e-31	1.75991e-27
ENSG00000186814	ZSCAN30	3.13135	3.98277	137.156	1.11485e-31	1.77228e-27
ENSG00000178695	KCTD12	3.099	4.70562	137.134	1.12723e-31	1.79196e-27
ENSG00000196700	ZNF512B	-1.8586	6.6177	137.122	1.13405e-31	1.8028e-27
ENSG00000135374	ELF5	-7.4263	0.388051	137.011	1.19908e-31	1.90618e-27
ENSG00000110330	BIRC2	2.31239	6.59967	137.005	1.20301e-31	1.91243e-27
ENSG00000258130	RP11-347C12.3	-6.40764	0.817542	136.984	1.21543e-31	1.93217e-27
ENSG00000065618	COL17A1	5.70518	2.41792	136.938	1.24436e-31	1.97815e-27
ENSG00000069702	TGFBR3	5.07225	3.63397	136.929	1.24989e-31	1.98696e-27
ENSG00000103811	CTSH	-2.16157	5.28741	136.879	1.28156e-31	2.0373e-27
ENSG00000171903	CYP4F11	-5.32111	1.72245	136.833	1.31183e-31	2.08541e-27
ENSG00000235034	C19orf81	-7.34412	0.30214	136.754	1.36492e-31	2.16982e-27
ENSG00000105810	CDK6	2.21557	6.96353	136.706	1.39812e-31	2.22259e-27
ENSG00000162817	C1orf115	-7.03694	0.499478	136.655	1.43489e-31	2.28105e-27
ENSG00000171492	LRRC8D	2.16629	6.1127	136.622	1.45848e-31	2.31854e-27
ENSG00000079102	RUNX1T1	-6.31878	0.890963	136.478	1.56878e-31	2.4939e-27
ENSG00000136111	TBC1D4	2.14687	5.86422	136.427	1.60899e-31	2.55781e-27
ENSG00000112319	EYA4	6.07601	1.9962	136.424	1.61152e-31	2.56183e-27
ENSG00000101850	GPR143	-5.79854	1.15847	136.336	1.68485e-31	2.6784e-27
ENSG00000171451	DSEL	5.94996	2.04298	136.325	1.69423e-31	2.69332e-27
ENSG00000231345	BEND3P1	-5.85107	0.941753	136.17	1.83142e-31	2.91141e-27
ENSG00000155970	MICU3	10.4655	1.32073	136.148	1.8522e-31	2.94444e-27
ENSG00000130270	ATP8B3	4.10392	3.38722	136.091	1.90625e-31	3.03036e-27
ENSG00000237187	NR2F1-AS1	5.72432	2.86566	136.053	1.94315e-31	3.08903e-27
ENSG00000234961	RP11-124N14.3	10.5291	1.38542	135.831	2.17235e-31	3.45338e-27
ENSG00000105894	PTN	10.4803	1.33399	135.678	2.34625e-31	3.72983e-27
ENSG00000135631	RAB11FIP5	2.39607	5.25837	135.479	2.59379e-31	4.12334e-27
ENSG00000196653	ZNF502	8.6886	1.85688	135.356	2.75969e-31	4.38708e-27
ENSG00000251629	RP11-774D14.1	7.64977	1.68154	135.309	2.82627e-31	4.49293e-27
ENSG00000143641	GALNT2	2.02661	7.30207	135.297	2.84305e-31	4.5196e-27
ENSG00000213516	RBMXL1	2.20945	5.55632	135.289	2.85464e-31	4.53803e-27
ENSG00000187730	GABRD	-10.0107	0.291722	135.277	2.8721e-31	4.56578e-27
ENSG00000115109	EPB41L5	-2.583	5.43317	135.102	3.13694e-31	4.9868e-27
ENSG00000110375	UPK2	-5.94396	1.07107	135.069	3.18831e-31	5.06846e-27
ENSG00000179889	PDXDC1	-1.83975	7.12063	135.059	3.20564e-31	5.09601e-27
ENSG00000164111	ANXA5	2.10067	8.65709	135.018	3.27243e-31	5.20218e-27
ENSG00000074964	ARHGEF10L	-2.65036	4.34925	134.978	3.33795e-31	5.30633e-27
ENSG00000164520	RAET1E	4.98875	2.95941	134.751	3.74371e-31	5.95137e-27
ENSG00000165591	FAAH2	-6.72257	0.567631	134.732	3.77798e-31	6.00585e-27
ENSG00000101955	SRPX	5.39652	3.0787	134.65	3.93737e-31	6.25924e-27
ENSG00000241717	VWFP1	-9.78169	0.0753441	134.534	4.17447e-31	6.63615e-27
ENSG00000251196	RP11-54F2.1	6.19211	1.9032	134.405	4.4543e-31	7.081e-27
ENSG00000156345	CDK20	-4.09865	2.31138	134.391	4.48675e-31	7.13258e-27
ENSG00000065308	TRAM2	2.57557	7.96353	134.304	4.687e-31	7.45092e-27
ENSG00000106617	PRKAG2	2.32375	5.29205	134.223	4.88291e-31	7.76236e-27
ENSG00000103089	FA2H	-6.03535	1.64355	134.114	5.15977e-31	8.20249e-27
ENSG00000267131	RP11-332H18.5	-7.96528	0.148714	134.021	5.40677e-31	8.59515e-27
ENSG00000095739	BAMBI	-2.5404	4.59041	134.009	5.44014e-31	8.6482e-27
ENSG00000072832	CRMP1	10.6929	1.54779	133.897	5.75421e-31	9.14747e-27
ENSG00000137693	YAP1	2.09111	7.30349	133.876	5.8168e-31	9.24697e-27
ENSG00000254973	RP11-429J17.7	-7.99066	0.179467	133.836	5.93344e-31	9.43239e-27
ENSG00000173905	GOLIM4	2.07428	5.80481	133.835	5.93696e-31	9.43798e-27
ENSG00000179862	CITED4	-5.44931	2.46008	133.749	6.19997e-31	9.8561e-27
ENSG00000166908	PIP4K2C	-1.92715	5.93676	133.718	6.29801e-31	1.00119e-26
ENSG00000180190	TDRP	7.15603	1.71302	133.695	6.37183e-31	1.01293e-26
ENSG00000084628	NKAIN1	-6.20101	0.993495	133.625	6.59818e-31	1.04891e-26
ENSG00000164919	COX6C	-2.06995	8.17354	133.547	6.8623e-31	1.0909e-26
ENSG00000142197	DOPEY2	-2.75478	4.8908	133.484	7.08576e-31	1.12642e-26
ENSG00000053108	FSTL4	-6.26907	1.67347	133.417	7.32691e-31	1.16476e-26
ENSG00000136603	SKIL	-2.23537	5.41325	133.266	7.90716e-31	1.257e-26
ENSG00000171219	CDC42BPG	-5.56778	4.95955	133.098	8.60643e-31	1.36816e-26
ENSG00000078114	NEBL	-4.81587	5.13328	133.02	8.95243e-31	1.42317e-26
ENSG00000139132	FGD4	-3.75721	3.03099	132.992	9.07617e-31	1.44284e-26
ENSG00000183317	EPHA10	-4.44301	2.12652	132.862	9.69399e-31	1.54105e-26
ENSG00000126088	UROD	2.01876	6.28941	132.758	1.02157e-30	1.62399e-26
ENSG00000064012	CASP8	2.28997	5.58686	132.707	1.04765e-30	1.66545e-26
ENSG00000179082	C9orf106	-6.359	1.85208	132.688	1.05779e-30	1.68157e-26
ENSG00000214077	GNAQP1	-7.94161	0.124284	132.532	1.14433e-30	1.81914e-26
ENSG00000273270	RP11-212P7.2	-3.22128	3.39331	132.454	1.19013e-30	1.89195e-26
ENSG00000262160	RP11-96D1.11	-2.38102	4.36326	132.383	1.2337e-30	1.9612e-26
ENSG00000104549	SQLE	-2.85827	6.39939	132.359	1.24857e-30	1.98485e-26
ENSG00000171617	ENC1	2.34269	6.97352	132.305	1.28324e-30	2.03996e-26
ENSG00000204767	FAM196B	10.0489	3.20163	132.275	1.30237e-30	2.07037e-26
ENSG00000156535	CD109	-5.37268	1.21943	132.267	1.30818e-30	2.07962e-26
ENSG00000155304	HSPA13	2.32171	6.74939	132.256	1.31492e-30	2.09033e-26
ENSG00000187720	THSD4	-2.35619	5.73603	132.194	1.35672e-30	2.15678e-26
ENSG00000108947	EFNB3	-5.5185	1.60059	132.194	1.35715e-30	2.15747e-26
ENSG00000206538	VGLL3	8.29235	1.466	132.101	1.4218e-30	2.26024e-26
ENSG00000036530	CYP46A1	-6.55808	0.685993	131.989	1.50485e-30	2.39226e-26
ENSG00000187068	C3orf70	-4.63437	1.84182	131.939	1.54255e-30	2.4522e-26
ENSG00000102466	FGF14	10.5356	1.39259	131.885	1.58518e-30	2.51996e-26
ENSG00000124664	SPDEF	-5.07684	5.63451	131.803	1.65211e-30	2.62636e-26
ENSG00000114251	WNT5A	3.71915	3.36481	131.77	1.68e-30	2.6707e-26
ENSG00000183248	FLJ22184	-5.26656	2.74011	131.7	1.74027e-30	2.76651e-26
ENSG00000255020	AF131216.5	-10.1591	0.431692	131.657	1.77801e-30	2.8265e-26
ENSG00000182179	UBA7	5.44604	3.25955	131.65	1.78512e-30	2.8378e-26
ENSG00000215271	HOMEZ	-3.20583	3.58507	131.635	1.79852e-30	2.85911e-26
ENSG00000204335	SP5	6.61428	1.85224	131.547	1.88001e-30	2.98864e-26
ENSG00000162004	CCDC78	-3.42847	3.49699	131.244	2.18937e-30	3.48044e-26
ENSG00000160211	G6PD	-2.09798	8.03708	131.216	2.22102e-30	3.53076e-26
ENSG00000163281	GNPDA2	2.64158	4.31798	131.163	2.28085e-30	3.62586e-26
ENSG00000011454	RABGAP1	-1.92432	6.74071	131.142	2.30475e-30	3.66386e-26
ENSG00000235823	LINC00263	-4.55602	3.1048	131.117	2.33456e-30	3.71125e-26
ENSG00000088340	FER1L4	-3.76294	4.11578	131.023	2.44726e-30	3.89041e-26
ENSG00000249364	RP11-434D9.1	-10.3069	0.608216	130.895	2.61093e-30	4.1506e-26
ENSG00000184669	OR7E14P	-6.49274	1.03276	130.852	2.66825e-30	4.24172e-26
ENSG00000163069	SGCB	2.45495	5.61191	130.825	2.70364e-30	4.29797e-26
ENSG00000069424	KCNAB2	2.82106	5.48586	130.731	2.83599e-30	4.50838e-26
ENSG00000157064	NMNAT2	4.19922	3.71148	130.704	2.87354e-30	4.56807e-26
ENSG00000117984	CTSD	-2.59926	9.66532	130.588	3.04703e-30	4.84386e-26
ENSG00000134744	ZCCHC11	2.68657	4.61381	130.562	3.08728e-30	4.90784e-26
ENSG00000185100	ADSSL1	-4.47026	2.19477	130.559	3.09273e-30	4.91651e-26
ENSG00000197937	ZNF347	3.4683	3.50227	130.529	3.13861e-30	4.98944e-26
ENSG00000035115	SH3YL1	-2.31827	4.47474	130.4	3.35005e-30	5.32557e-26
ENSG00000164199	GPR98	-2.9386	4.20763	130.399	3.35225e-30	5.32907e-26
ENSG00000130005	GAMT	2.81324	4.49322	130.375	3.39198e-30	5.39223e-26
ENSG00000105711	SCN1B	-4.263	3.14834	130.375	3.39272e-30	5.39341e-26
ENSG00000143373	ZNF687	-1.9791	5.90414	130.332	3.46637e-30	5.51049e-26
ENSG00000157514	TSC22D3	-2.99723	4.95535	130.252	3.60937e-30	5.73782e-26
ENSG00000161328	LRRC56	-5.18738	1.48139	130.154	3.79283e-30	6.02946e-26
ENSG00000117643	MAN1C1	-4.80788	1.69845	130.046	4.00448e-30	6.36593e-26
ENSG00000255330	SOGA3	6.41353	2.56842	129.809	4.51137e-30	7.17173e-26
ENSG00000082397	EPB41L3	10.7901	1.64289	129.807	4.51666e-30	7.18014e-26
ENSG00000164877	MICALL2	-2.16257	5.29964	129.803	4.52447e-30	7.19255e-26
ENSG00000182240	BACE2	2.11271	5.91487	129.716	4.72818e-30	7.51639e-26
ENSG00000236901	MIR600HG	-2.83798	3.84602	129.69	4.79014e-30	7.61489e-26
ENSG00000157851	DPYSL5	-6.47709	0.82829	129.593	5.03105e-30	7.99786e-26
ENSG00000168297	PXK	2.60998	4.42871	129.586	5.04717e-30	8.02348e-26
ENSG00000182372	CLN8	-2.63604	4.55482	129.586	5.04938e-30	8.027e-26
ENSG00000140396	NCOA2	-2.21673	5.70437	129.555	5.12641e-30	8.14946e-26
ENSG00000146966	DENND2A	7.06503	2.31173	129.554	5.13021e-30	8.15549e-26
ENSG00000280217	RP11-638F5.2	-6.97413	0.43946	129.51	5.24538e-30	8.33859e-26
ENSG00000006756	ARSD	-3.56833	5.01782	129.419	5.49232e-30	8.73114e-26
ENSG00000258289	CHURC1	-2.02753	5.74627	129.223	6.05974e-30	9.63316e-26
ENSG00000176890	TYMS	2.18897	8.04304	129.214	6.09017e-30	9.68154e-26
ENSG00000189196	LINC00994	-7.18634	0.15555	129.118	6.38954e-30	1.01574e-25
ENSG00000228314	CYP4F29P	-7.87253	0.0510094	129.095	6.46456e-30	1.02767e-25
ENSG00000149930	TAOK2	-1.85052	6.99834	129.064	6.56587e-30	1.04378e-25
ENSG00000130052	STARD8	3.97931	3.1789	129.054	6.60053e-30	1.04929e-25
ENSG00000149557	FEZ1	-5.69798	1.19746	128.979	6.85349e-30	1.0895e-25
ENSG00000049130	KITLG	-2.70973	5.76054	128.911	7.09417e-30	1.12776e-25
ENSG00000227124	ZNF717	6.41167	1.88075	128.839	7.35422e-30	1.1691e-25
ENSG00000077420	APBB1IP	6.43193	2.15418	128.724	7.7936e-30	1.23895e-25
ENSG00000180537	RNF182	6.9324	1.88411	128.651	8.0853e-30	1.28532e-25
ENSG00000081377	CDC14B	2.65823	4.61324	128.549	8.51019e-30	1.35286e-25
ENSG00000267102	RP11-686D22.7	8.26938	1.4456	128.453	8.93472e-30	1.42035e-25
ENSG00000197696	NMB	-4.41541	1.95304	128.434	9.02043e-30	1.43398e-25
ENSG00000099998	GGT5	6.4451	3.9164	128.433	9.02318e-30	1.43442e-25
ENSG00000224141	AL109763.2	6.78071	1.75251	128.364	9.34127e-30	1.48498e-25
ENSG00000151422	FER	2.2154	5.23231	128.359	9.36844e-30	1.4893e-25
ENSG00000275713	HIST1H2BH	-8.59089	0.752138	128.299	9.65612e-30	1.53503e-25
ENSG00000132821	VSTM2L	9.00346	3.0189	128.129	1.05185e-29	1.67213e-25
ENSG00000111077	TENC1	2.87193	5.08836	128.097	1.06893e-29	1.69928e-25
ENSG00000108932	SLC16A6	-3.32313	3.52724	127.744	1.2769e-29	2.02989e-25
ENSG00000137692	DCUN1D5	2.11746	5.78565	127.743	1.27753e-29	2.03088e-25
ENSG00000275700	AATF	2.06731	7.03933	127.677	1.32098e-29	2.09997e-25
ENSG00000068078	FGFR3	-3.10977	3.55475	127.648	1.34007e-29	2.1303e-25
ENSG00000169255	B3GALNT1	-1.82581	6.60385	127.645	1.34218e-29	2.13366e-25
ENSG00000234261	RP11-146I2.1	-9.44693	-0.234128	127.624	1.35652e-29	2.15646e-25
ENSG00000130508	PXDN	2.2463	8.19164	127.619	1.35973e-29	2.16156e-25
ENSG00000219438	FAM19A5	-7.13456	0.102364	127.589	1.381e-29	2.19537e-25
ENSG00000203799	CCDC162P	-6.37993	0.545767	127.567	1.39609e-29	2.21937e-25
ENSG00000179097	HTR1F	8.70101	1.86711	127.525	1.42614e-29	2.26714e-25
ENSG00000180773	SLC36A4	2.72432	4.48518	127.462	1.47185e-29	2.33979e-25
ENSG00000154655	L3MBTL4	10.4747	1.32701	127.413	1.50907e-29	2.39896e-25
ENSG00000180332	KCTD4	8.0515	2.07927	127.369	1.5426e-29	2.45227e-25
ENSG00000251493	FOXD1	-6.68077	0.808178	127.348	1.55919e-29	2.47864e-25
ENSG00000169946	ZFPM2	7.41123	1.44729	127.33	1.57299e-29	2.50058e-25
ENSG00000148488	ST8SIA6	-6.0759	0.473045	127.288	1.60687e-29	2.55444e-25
ENSG00000170801	HTRA3	6.84709	1.80357	127.124	1.7452e-29	2.77435e-25
ENSG00000162975	KCNF1	-7.97492	0.164229	127.095	1.7707e-29	2.81489e-25
ENSG00000127914	AKAP9	-1.90318	6.88561	127.056	1.80609e-29	2.87114e-25
ENSG00000198598	MMP17	-3.81997	2.40933	127.054	1.80773e-29	2.87375e-25
ENSG00000213023	SYT3	-6.53222	0.374509	126.881	1.97233e-29	3.13541e-25
ENSG00000164342	TLR3	7.18018	2.68257	126.858	1.99569e-29	3.17255e-25
ENSG00000154237	LRRK1	3.34667	4.44179	126.834	2.01958e-29	3.21053e-25
ENSG00000185615	PDIA2	-7.15849	0.118765	126.709	2.15133e-29	3.41997e-25
ENSG00000138670	RASGEF1B	-5.76632	0.715821	126.648	2.21775e-29	3.52556e-25
ENSG00000130714	POMT1	-1.97498	5.18685	126.518	2.36805e-29	3.76448e-25
ENSG00000264230	ANXA8L1	8.01	1.20854	126.416	2.49281e-29	3.96281e-25
ENSG00000022556	NLRP2	10.4606	1.3138	126.356	2.56995e-29	4.08545e-25
ENSG00000102445	KIAA0226L	-7.15208	0.108503	126.289	2.65806e-29	4.22552e-25
ENSG00000149476	DAK	-2.3969	5.35221	126.267	2.68725e-29	4.27192e-25
ENSG00000277013	CTC-526N19.1	-9.48466	-0.205549	126.182	2.80504e-29	4.45918e-25
ENSG00000179344	HLA-DQB1	-6.78468	0.256182	126.135	2.87231e-29	4.56612e-25
ENSG00000197576	HOXA4	-7.16918	0.12241	125.966	3.12807e-29	4.9727e-25
ENSG00000151640	DPYSL4	-5.95964	1.09595	125.869	3.28481e-29	5.22186e-25
ENSG00000125686	MED1	1.93529	7.0574	125.824	3.36059e-29	5.34232e-25
ENSG00000273588	RP11-433A19.2	-9.42401	-0.254277	125.798	3.40415e-29	5.41158e-25
ENSG00000169347	GP2	-7.82944	0.0220088	125.698	3.58066e-29	5.69217e-25
ENSG00000171634	BPTF	-2.01907	7.70893	125.426	4.10545e-29	6.52644e-25
ENSG00000128655	PDE11A	5.5692	1.92706	125.373	4.2183e-29	6.70583e-25
ENSG00000182348	ZNF804B	-9.53823	-0.157788	125.353	4.26105e-29	6.77379e-25
ENSG00000231133	HAR1B	-10.3733	0.675138	125.26	4.46478e-29	7.09766e-25
ENSG00000262003	RP11-676J12.7	9.11823	2.2748	125.14	4.74225e-29	7.53875e-25
ENSG00000152492	CCDC50	2.04169	6.67922	125.05	4.96402e-29	7.89131e-25
ENSG00000151090	THRB	-3.19208	3.4247	124.98	5.14096e-29	8.17258e-25
ENSG00000119917	IFIT3	7.86991	5.28333	124.901	5.35027e-29	8.50532e-25
ENSG00000186187	ZNRF1	-2.07311	6.06461	124.891	5.3758e-29	8.5459e-25
ENSG00000250120	PCDHA10	-6.81765	0.652233	124.775	5.7003e-29	9.06177e-25
ENSG00000261609	GAN	-2.4344	6.06784	124.771	5.71305e-29	9.08204e-25
ENSG00000169306	IL1RAPL1	8.51635	1.70499	124.748	5.77897e-29	9.18682e-25
ENSG00000146555	SDK1	-2.36143	4.61303	124.616	6.17466e-29	9.81585e-25
ENSG00000149809	TM7SF2	-4.37964	5.70073	124.602	6.21913e-29	9.88655e-25
ENSG00000100473	COCH	-6.73993	1.28893	124.492	6.57348e-29	1.04499e-24
ENSG00000243838	PSMC1P7	-7.71201	-0.103558	124.471	6.6458e-29	1.05648e-24
ENSG00000145536	ADAMTS16	8.91772	2.08347	124.394	6.90752e-29	1.09809e-24
ENSG00000196218	RYR1	-6.36528	0.231208	124.378	6.96227e-29	1.10679e-24
ENSG00000138756	BMP2K	2.08761	5.69998	124.372	6.98439e-29	1.11031e-24
ENSG00000196950	SLC39A10	2.20291	5.86983	124.323	7.15721e-29	1.13778e-24
ENSG00000125398	SOX9	2.65152	5.78058	124.278	7.32478e-29	1.16442e-24
ENSG00000184005	ST6GALNAC3	7.96543	1.14737	124.222	7.53368e-29	1.19763e-24
ENSG00000172260	NEGR1	6.89902	2.16942	124.179	7.69895e-29	1.2239e-24
ENSG00000276023	DUSP14	2.13736	5.25644	124.164	7.75591e-29	1.23296e-24
ENSG00000197774	EME2	-2.51233	4.4032	124.164	7.75794e-29	1.23328e-24
ENSG00000157601	MX1	4.51543	3.81489	124.105	7.98988e-29	1.27015e-24
ENSG00000100097	LGALS1	2.73008	8.41518	124.048	8.22419e-29	1.3074e-24
ENSG00000116711	PLA2G4A	8.51018	1.69948	123.984	8.49324e-29	1.35017e-24
ENSG00000141002	TCF25	-1.76546	6.88404	123.963	8.58091e-29	1.36411e-24
ENSG00000179364	PACS2	-1.97253	5.83298	123.928	8.73532e-29	1.38865e-24
ENSG00000117115	PADI2	-5.77749	0.86454	123.679	9.90598e-29	1.57475e-24
ENSG00000065989	PDE4A	3.36503	3.47324	123.65	1.00507e-28	1.59777e-24
ENSG00000099822	HCN2	-2.81675	4.03053	123.644	1.00824e-28	1.6028e-24
ENSG00000137076	TLN1	1.97422	8.54531	123.508	1.07964e-28	1.7163e-24
ENSG00000077157	PPP1R12B	-2.23679	4.80322	123.413	1.13245e-28	1.80025e-24
ENSG00000224960	SMEK3P	8.1488	1.32368	123.306	1.19538e-28	1.90029e-24
ENSG00000272514	C6orf165	-5.6347	0.724452	123.269	1.21759e-28	1.9356e-24
ENSG00000246792	RP11-68L18.1	-5.45498	1.14913	123.267	1.21865e-28	1.93728e-24
ENSG00000228742	RP5-884M6.1	10.9933	1.83506	123.171	1.27955e-28	2.03409e-24
ENSG00000184378	ACTRT3	-9.351	-0.324401	123.128	1.30722e-28	2.07809e-24
ENSG00000161681	SHANK1	6.39978	3.46643	123.116	1.31505e-28	2.09054e-24
ENSG00000172575	RASGRP1	-4.33786	2.41573	123	1.39426e-28	2.21645e-24
ENSG00000240184	PCDHGC3	-2.00881	5.20261	122.981	1.40764e-28	2.23773e-24
ENSG00000133026	MYH10	-1.87888	6.06927	122.98	1.40897e-28	2.23984e-24
ENSG00000255404	RP11-770G2.5	-7.7043	-0.109125	122.975	1.41185e-28	2.24442e-24
ENSG00000162711	NLRP3	7.59132	2.12097	122.966	1.4184e-28	2.25483e-24
ENSG00000254829	RP11-7I15.3	6.9996	1.57589	122.85	1.504e-28	2.39091e-24
ENSG00000166710	B2M	2.32447	8.72486	122.715	1.61029e-28	2.55988e-24
ENSG00000164649	CDCA7L	1.94725	6.78639	122.66	1.65545e-28	2.63167e-24
ENSG00000153208	MERTK	3.29225	3.67547	122.346	1.93909e-28	3.08257e-24
ENSG00000163913	IFT122	-1.96948	5.29982	122.316	1.96895e-28	3.13004e-24
ENSG00000175906	ARL4D	4.20287	2.77849	122.268	2.01635e-28	3.2054e-24
ENSG00000108651	UTP6	1.95306	6.25531	122.267	2.01749e-28	3.2072e-24
ENSG00000085276	MECOM	2.11083	5.34332	122.072	2.22628e-28	3.53911e-24
ENSG00000223855	FLJ44511	-5.23851	0.905825	122.044	2.25725e-28	3.58835e-24
ENSG00000166741	NNMT	9.19753	2.35107	122.04	2.26283e-28	3.59723e-24
ENSG00000112655	PTK7	2.26053	6.28669	122.007	2.29971e-28	3.65585e-24
ENSG00000140564	FURIN	2.28095	5.31984	121.728	2.64824e-28	4.20991e-24
ENSG00000182732	RGS6	-5.92753	0.520618	121.618	2.79792e-28	4.44785e-24
ENSG00000138795	LEF1	4.43384	3.13684	121.523	2.93608e-28	4.66749e-24
ENSG00000259271	ANKRD62P1	-9.38354	-0.301932	121.438	3.06402e-28	4.87087e-24
ENSG00000248429	RP11-597D13.9	-6.22211	0.634256	121.379	3.15678e-28	5.01834e-24
ENSG00000145506	NKD2	-6.31124	0.182362	121.373	3.16668e-28	5.03406e-24
ENSG00000010270	STARD3NL	2.09212	5.66286	121.273	3.32947e-28	5.29285e-24
ENSG00000064195	DLX3	-4.3033	1.80399	121.258	3.35499e-28	5.33342e-24
ENSG00000154767	XPC	-2.09905	5.27093	121.004	3.81295e-28	6.06145e-24
ENSG00000147180	ZNF711	-7.92959	0.105818	120.951	3.91691e-28	6.22671e-24
ENSG00000012171	SEMA3B	-3.70389	5.15796	120.928	3.96318e-28	6.30027e-24
ENSG00000153790	C7orf31	10.1867	1.04509	120.848	4.12662e-28	6.56008e-24
ENSG00000071553	ATP6AP1	-1.75642	7.05394	120.791	4.24508e-28	6.74841e-24
ENSG00000135750	KCNK1	-2.70992	3.63558	120.756	4.32048e-28	6.86826e-24
ENSG00000224167	RP3-522D1.1	10.2621	1.1185	120.668	4.51692e-28	7.18055e-24
ENSG00000151715	TMEM45B	-4.688	1.62157	120.578	4.72756e-28	7.5154e-24
ENSG00000089486	CDIP1	3.21642	3.50729	120.547	4.80055e-28	7.63144e-24
ENSG00000175264	CHST1	-6.36899	0.232788	120.413	5.1377e-28	8.16741e-24
ENSG00000171840	NINJ2	7.95163	1.97567	120.406	5.15553e-28	8.19575e-24
ENSG00000135929	CYP27A1	7.46064	2.03068	120.325	5.37097e-28	8.53824e-24
ENSG00000151651	ADAM8	2.8208	4.83018	120.244	5.59254e-28	8.89046e-24
ENSG00000075239	ACAT1	2.14589	6.03553	120.211	5.68815e-28	9.04245e-24
ENSG00000280237	MIR4697HG	-9.45125	-0.220612	120.104	6.0032e-28	9.54328e-24
ENSG00000151025	GPR158	4.0271	3.22726	120.061	6.13557e-28	9.75372e-24
ENSG00000143061	IGSF3	-1.96489	6.59263	120.027	6.23943e-28	9.91882e-24
ENSG00000214407	RP11-221J22.1	11.1162	1.96377	119.921	6.5844e-28	1.04672e-23
ENSG00000235180	LINC00601	8.44472	1.63353	119.838	6.86484e-28	1.0913e-23
ENSG00000143499	SMYD2	2.13922	5.49653	119.831	6.88739e-28	1.09489e-23
ENSG00000257337	RP11-983P16.4	-2.96362	3.51024	119.77	7.10225e-28	1.12904e-23
ENSG00000248405	PRR5-ARHGAP8	-7.6036	-0.206352	119.745	7.19226e-28	1.14335e-23
ENSG00000112137	PHACTR1	5.01558	2.62903	119.709	7.3265e-28	1.16469e-23
ENSG00000257084	U47924.27	-9.38598	-0.28467	119.692	7.38972e-28	1.17474e-23
ENSG00000172830	SSH3	-3.014	5.88081	119.543	7.96387e-28	1.26602e-23
ENSG00000215808	LINC01139	7.20432	1.79665	119.476	8.23981e-28	1.30988e-23
ENSG00000239900	ADSL	1.90672	6.7002	119.461	8.29965e-28	1.3194e-23
ENSG00000105472	CLEC11A	-4.78848	1.4191	119.446	8.36448e-28	1.3297e-23
ENSG00000137955	RABGGTB	2.60576	7.16261	119.431	8.42717e-28	1.33967e-23
ENSG00000230453	ANKRD18B	-4.30618	1.8524	119.401	8.55772e-28	1.36042e-23
ENSG00000117114	LPHN2	3.5712	6.42358	119.363	8.72141e-28	1.38644e-23
ENSG00000267745	RP11-686D22.8	7.34984	1.94582	119.321	8.90844e-28	1.41618e-23
ENSG00000276483	CTC-543D15.7	10.6262	1.48444	119.32	8.91134e-28	1.41664e-23
ENSG00000213214	ARHGEF35	-2.88317	3.60898	119.283	9.0809e-28	1.44359e-23
ENSG00000110446	SLC15A3	4.81553	2.34361	119.265	9.16289e-28	1.45662e-23
ENSG00000103253	HAGHL	-2.44725	4.13547	119.205	9.44616e-28	1.50166e-23
ENSG00000204052	LRRC73	-5.91951	0.313142	119.178	9.57288e-28	1.5218e-23
ENSG00000176945	MUC20	-5.67517	1.18916	119.164	9.64043e-28	1.53254e-23
ENSG00000174943	KCTD13	-2.20883	4.4727	119.147	9.72392e-28	1.54581e-23
ENSG00000173432	SAA1	10.0676	0.933494	119.144	9.73818e-28	1.54808e-23
ENSG00000142634	EFHD2	2.09337	6.83429	119.087	1.00253e-27	1.59373e-23
ENSG00000148158	SNX30	-2.06261	5.12547	119.031	1.03131e-27	1.63947e-23
ENSG00000170954	ZNF415	6.68978	1.6118	118.895	1.10405e-27	1.75511e-23
ENSG00000133256	PDE6B	-6.59589	0.440018	118.832	1.1396e-27	1.81161e-23
ENSG00000224008	LINC01441	-6.9599	-0.0583227	118.693	1.22248e-27	1.94338e-23
ENSG00000088832	FKBP1A	1.9643	8.44496	118.665	1.23989e-27	1.97105e-23
ENSG00000214194	LINC00998	2.72376	4.62976	118.662	1.24216e-27	1.97466e-23
ENSG00000189050	RNFT1	-2.0981	4.87089	118.662	1.24217e-27	1.97467e-23
ENSG00000249042	CTD-2015H6.3	-3.31016	2.86261	118.63	1.26177e-27	2.00583e-23
ENSG00000065882	TBC1D1	1.9221	5.9561	118.613	1.27282e-27	2.0234e-23
ENSG00000183691	NOG	8.59642	1.76582	118.592	1.28637e-27	2.04494e-23
ENSG00000119042	SATB2	2.41095	5.60344	118.587	1.28971e-27	2.05026e-23
ENSG00000075391	RASAL2	2.15349	5.7713	118.582	1.29267e-27	2.05495e-23
ENSG00000129422	MTUS1	-2.48041	4.70029	118.579	1.29522e-27	2.05901e-23
ENSG00000106012	IQCE	-2.08263	5.4307	118.482	1.36002e-27	2.16203e-23
ENSG00000237978	RP11-385J1.2	-9.24241	-0.432151	118.465	1.37154e-27	2.18033e-23
ENSG00000137968	SLC44A5	5.67386	2.41469	118.326	1.47077e-27	2.33809e-23
ENSG00000226674	TEX41	6.8439	1.39213	118.266	1.51628e-27	2.41042e-23
ENSG00000196604	POTEF	-6.50569	0.394055	118.241	1.53533e-27	2.44071e-23
ENSG00000158321	AUTS2	-6.54052	0.0239957	118.24	1.53621e-27	2.44212e-23
ENSG00000142606	MMEL1	-8.28461	0.471394	118.238	1.53769e-27	2.44447e-23
ENSG00000168916	ZNF608	6.05346	2.88112	118.226	1.54739e-27	2.45989e-23
ENSG00000167702	KIFC2	-2.27715	4.97082	118.217	1.55445e-27	2.47111e-23
ENSG00000215559	ANKRD20A11P	-5.73217	0.340247	118.194	1.5723e-27	2.49949e-23
ENSG00000137959	IFI44L	7.68956	1.71786	118.089	1.6581e-27	2.63589e-23
ENSG00000197565	COL4A6	-7.66604	-0.141724	118.045	1.69488e-27	2.69435e-23
ENSG00000162104	ADCY9	-1.79115	5.70595	118.044	1.69556e-27	2.69543e-23
ENSG00000168282	MGAT2	2.02488	6.51257	117.966	1.76372e-27	2.80379e-23
ENSG00000115221	ITGB6	-4.3719	2.49426	117.742	1.97466e-27	3.13912e-23
ENSG00000225269	LINC00705	10.3943	1.25615	117.74	1.97668e-27	3.14233e-23
ENSG00000123130	ACOT9	1.99805	5.66595	117.722	1.9946e-27	3.17081e-23
ENSG00000273812	WI2-87327B8.2	7.92466	1.1046	117.685	2.03183e-27	3.23e-23
ENSG00000186446	ZNF501	7.96462	1.14693	117.582	2.14021e-27	3.40229e-23
ENSG00000078900	TP73	-3.09694	3.37081	117.458	2.27878e-27	3.62257e-23
ENSG00000235277	AF127577.8	-9.6066	-0.100091	117.456	2.28098e-27	3.62608e-23
ENSG00000124243	BCAS4	-2.06822	5.1212	117.415	2.32911e-27	3.70258e-23
ENSG00000175728	C11orf44	10.0186	0.88138	117.27	2.50565e-27	3.98322e-23
ENSG00000034713	GABARAPL2	-2.13429	5.53821	117.228	2.5594e-27	4.06868e-23
ENSG00000102882	MAPK3	-2.85656	6.53021	117.227	2.55988e-27	4.06943e-23
ENSG00000249661	TNRC18P1	-5.46374	1.03498	117.198	2.59842e-27	4.1307e-23
ENSG00000076864	RAP1GAP	-3.1706	3.41631	117.195	2.60228e-27	4.13684e-23
ENSG00000124302	CHST8	-9.73991	0.0624617	117.018	2.84529e-27	4.52315e-23
ENSG00000121236	TRIM6	5.20298	2.27635	116.831	3.1255e-27	4.9686e-23
ENSG00000181773	GPR3	4.9468	2.1867	116.724	3.29909e-27	5.24456e-23
ENSG00000198483	ANKRD35	-5.96628	0.613068	116.712	3.31942e-27	5.27688e-23
ENSG00000277268	RP11-445F12.1	-9.1914	-0.474326	116.557	3.58884e-27	5.70518e-23
ENSG00000121101	TEX14	-3.78842	3.32661	116.418	3.84919e-27	6.11906e-23
ENSG00000168306	ACOX2	5.17355	3.74432	116.149	4.40845e-27	7.00811e-23
ENSG00000116299	KIAA1324	-3.3987	5.0507	116.106	4.50542e-27	7.16226e-23
ENSG00000187634	SAMD11	-4.60707	2.74052	116.103	4.51213e-27	7.17293e-23
ENSG00000140937	CDH11	-4.53873	1.87639	116.09	4.5421e-27	7.22058e-23
ENSG00000006071	ABCC8	-6.28244	0.427222	116.047	4.6422e-27	7.3797e-23
ENSG00000124788	ATXN1	-2.13453	5.72152	116.032	4.67805e-27	7.4367e-23
ENSG00000064225	ST3GAL6	5.35248	1.94073	115.912	4.96901e-27	7.89923e-23
ENSG00000171388	APLN	4.35709	2.73782	115.89	5.02346e-27	7.98579e-23
ENSG00000108578	BLMH	2.17483	5.70814	115.875	5.06264e-27	8.04808e-23
ENSG00000268333	RP4-806M20.3	-9.17951	-0.484935	115.81	5.22977e-27	8.31376e-23
ENSG00000107249	GLIS3	4.51694	2.52095	115.766	5.34737e-27	8.50071e-23
ENSG00000115919	KYNU	-2.04601	6.25597	115.74	5.41946e-27	8.61532e-23
ENSG00000163364	LINC01116	2.81947	3.84349	115.616	5.76759e-27	9.16874e-23
ENSG00000182568	SATB1	6.51611	1.97494	115.549	5.96656e-27	9.48504e-23
ENSG00000148735	PLEKHS1	-5.30665	1.00864	115.498	6.12157e-27	9.73145e-23
ENSG00000164332	UBLCP1	2.00559	5.53292	115.485	6.16166e-27	9.79519e-23
ENSG00000266256	LINC00683	-7.51606	-0.274053	115.462	6.2353e-27	9.91226e-23
ENSG00000118495	PLAGL1	-5.77955	0.544663	115.459	6.24469e-27	9.92718e-23
ENSG00000223638	RFPL4A	10.4113	1.26239	115.44	6.30225e-27	1.00187e-22
ENSG00000182463	TSHZ2	-5.62531	0.717958	115.254	6.92355e-27	1.10064e-22
ENSG00000278919	AP006285.3	-6.19019	0.0539179	115.238	6.97888e-27	1.10943e-22
ENSG00000198108	CHSY3	5.86414	2.00705	115.236	6.98697e-27	1.11072e-22
ENSG00000224184	AC096559.1	8.53616	1.72427	115.181	7.18205e-27	1.14173e-22
ENSG00000136866	ZFP37	10.0221	0.883907	115.156	7.2742e-27	1.15638e-22
ENSG00000213599	SLX1A-SULT1A3	-2.88479	4.9472	115.148	7.30255e-27	1.16089e-22
ENSG00000122406	RPL5	1.91746	10.3896	114.941	8.10807e-27	1.28894e-22
ENSG00000076344	RGS11	-6.54613	0.0175584	114.913	8.22077e-27	1.30686e-22
ENSG00000162105	SHANK2	-2.51647	4.54997	114.816	8.63439e-27	1.37261e-22
ENSG00000260062	GOLGA2P11	7.42044	1.46075	114.766	8.85319e-27	1.40739e-22
ENSG00000198431	TXNRD1	2.83305	9.52352	114.766	8.85653e-27	1.40792e-22
ENSG00000261761	RP11-103J17.2	7.13139	1.17258	114.739	8.97793e-27	1.42722e-22
ENSG00000082438	COBLL1	-2.46541	4.96494	114.645	9.41454e-27	1.49663e-22
ENSG00000174473	GALNTL6	-6.25936	0.115119	114.637	9.44997e-27	1.50226e-22
ENSG00000101331	CCM2L	-6.24466	0.0984579	114.621	9.52813e-27	1.51469e-22
ENSG00000270231	NBPF8P	2.38977	5.81727	114.331	1.10291e-26	1.75329e-22
ENSG00000205885	C1RL-AS1	5.88621	1.60307	114.21	1.17232e-26	1.86364e-22
ENSG00000132024	CC2D1A	-1.89058	5.61134	114.112	1.23133e-26	1.95744e-22
ENSG00000157873	TNFRSF14	8.70751	1.8939	114.08	1.25176e-26	1.98993e-22
ENSG00000075213	SEMA3A	4.66214	4.43907	114.079	1.25198e-26	1.99027e-22
ENSG00000080854	IGSF9B	-6.84314	-0.152222	114.009	1.2974e-26	2.06247e-22
ENSG00000198846	TOX	7.28751	1.33062	113.976	1.31883e-26	2.09655e-22
ENSG00000171456	ASXL1	2.15937	7.58029	113.974	1.32022e-26	2.09875e-22
ENSG00000198740	ZNF652	-1.82003	5.48074	113.937	1.34542e-26	2.13882e-22
ENSG00000185332	TMEM105	-9.56179	-0.10832	113.856	1.40109e-26	2.22732e-22
ENSG00000165169	DYNLT3	-2.14841	5.02272	113.78	1.45579e-26	2.31426e-22
ENSG00000112186	CAP2	2.04754	5.52822	113.762	1.46961e-26	2.33623e-22
ENSG00000002834	LASP1	1.97518	8.97551	113.685	1.52712e-26	2.42767e-22
ENSG00000067066	SP100	2.23085	5.53027	113.645	1.55858e-26	2.47767e-22
ENSG00000156831	NSMCE2	-2.74149	3.78572	113.637	1.5646e-26	2.48725e-22
ENSG00000075234	TTC38	2.08428	5.16797	113.56	1.627e-26	2.58644e-22
ENSG00000132677	RHBG	-5.36992	0.729315	113.541	1.6424e-26	2.61093e-22
ENSG00000256802	RP11-680F8.1	5.79665	3.14325	113.508	1.66988e-26	2.65461e-22
ENSG00000183604	SMG1P5	-2.60755	3.66935	113.462	1.70953e-26	2.71764e-22
ENSG00000188002	RP11-43F13.1	-3.26706	3.32534	113.426	1.74092e-26	2.76754e-22
ENSG00000008441	NFIX	3.30253	5.06956	113.328	1.82864e-26	2.90699e-22
ENSG00000065150	IPO5	1.98693	8.43268	113.304	1.85092e-26	2.94241e-22
ENSG00000133962	CATSPERB	-6.90638	-0.0992682	113.27	1.88339e-26	2.99402e-22
ENSG00000143776	CDC42BPA	1.93672	6.55054	113.267	1.88588e-26	2.99798e-22
ENSG00000264301	LINC01444	7.28228	1.30011	113.214	1.9367e-26	3.07878e-22
ENSG00000133030	MPRIP	1.85502	8.38934	113.211	1.94023e-26	3.08438e-22
ENSG00000235590	GNAS-AS1	-7.45961	-0.346789	113.152	1.99891e-26	3.17767e-22
ENSG00000108510	MED13	-1.71447	8.34289	113.139	2.01192e-26	3.19835e-22
ENSG00000130045	NXNL2	-4.66439	1.03099	113.102	2.04998e-26	3.25885e-22
ENSG00000186376	ZNF75D	-2.22825	4.3736	112.922	2.24398e-26	3.56725e-22
ENSG00000085644	ZNF213	-2.64515	3.55976	112.686	2.52798e-26	4.01874e-22
ENSG00000279041	CTD-2373N4.3	-4.65492	1.69527	112.667	2.55267e-26	4.05798e-22
ENSG00000003147	ICA1	-2.83217	4.56164	112.523	2.74501e-26	4.36374e-22
ENSG00000112246	SIM1	-7.03747	0.875157	112.446	2.85371e-26	4.53654e-22
ENSG00000107242	PIP5K1B	-9.18993	-0.486233	112.425	2.88345e-26	4.58383e-22
ENSG00000175874	CREG2	-4.7184	1.02054	112.348	2.99823e-26	4.76628e-22
ENSG00000258839	MC1R	-2.57025	3.71402	112.347	2.99939e-26	4.76813e-22
ENSG00000214078	CPNE1	1.99716	7.31071	112.167	3.28405e-26	5.22065e-22
ENSG00000162458	FBLIM1	2.44672	4.57805	112.059	3.46844e-26	5.51377e-22
ENSG00000003436	TFPI	2.82514	6.02368	111.93	3.70164e-26	5.8845e-22
ENSG00000206503	HLA-A	2.72834	8.05652	111.914	3.73134e-26	5.93171e-22
ENSG00000250899	RP11-253E3.3	3.07499	4.19941	111.844	3.86634e-26	6.14632e-22
ENSG00000259349	RP11-15E18.1	-5.36153	0.46935	111.805	3.94293e-26	6.26808e-22
ENSG00000166833	NAV2	4.64145	5.61377	111.709	4.13864e-26	6.57919e-22
ENSG00000133083	DCLK1	-4.64808	3.5979	111.704	4.14817e-26	6.59435e-22
ENSG00000253250	C8orf88	-5.05749	0.747782	111.582	4.41072e-26	7.01172e-22
ENSG00000149328	GLB1L2	-3.43769	2.68504	111.548	4.48725e-26	7.13338e-22
ENSG00000126653	NSRP1	1.97238	5.44495	111.489	4.62279e-26	7.34884e-22
ENSG00000205488	CALML3-AS1	-6.82049	0.29806	111.343	4.97619e-26	7.91065e-22
ENSG00000171291	ZNF439	5.54485	1.64929	111.325	5.02176e-26	7.9831e-22
ENSG00000001461	NIPAL3	2.25356	5.37782	111.237	5.25071e-26	8.34705e-22
ENSG00000139173	TMEM117	-4.19924	1.77919	111.212	5.31701e-26	8.45245e-22
ENSG00000151458	ANKRD50	-1.70439	6.92569	111.172	5.42455e-26	8.62341e-22
ENSG00000185339	TCN2	5.67593	2.07192	111.171	5.42737e-26	8.62789e-22
ENSG00000100583	SAMD15	-3.95942	1.92447	111.153	5.47836e-26	8.70895e-22
ENSG00000247134	RP11-11N9.4	7.23687	1.29491	111.122	5.56347e-26	8.84425e-22
ENSG00000214338	SOGA3	5.09538	2.03718	111.114	5.5851e-26	8.87864e-22
ENSG00000177519	RPRM	-4.23028	1.68117	111.104	5.6152e-26	8.92649e-22
ENSG00000147955	SIGMAR1	2.01411	6.66803	111.016	5.86835e-26	9.32892e-22
ENSG00000255774	AP000439.3	-10.059	0.375412	110.982	5.9704e-26	9.49114e-22
ENSG00000099377	HSD3B7	-3.04053	3.90708	110.937	6.10846e-26	9.71062e-22
ENSG00000173227	SYT12	-4.34534	3.1677	110.898	6.22862e-26	9.90164e-22
ENSG00000025039	RRAGD	3.39101	3.50005	110.849	6.3854e-26	1.01509e-21
ENSG00000121671	CRY2	-2.19163	4.50161	110.83	6.44702e-26	1.02488e-21
ENSG00000259881	RP11-830F9.5	-8.14324	0.323094	110.761	6.67428e-26	1.06101e-21
ENSG00000166974	MAPRE2	3.31631	4.96223	110.723	6.80315e-26	1.0815e-21
ENSG00000127955	GNAI1	3.36169	3.80529	110.564	7.37214e-26	1.17195e-21
ENSG00000170498	KISS1	5.27458	2.62368	110.542	7.45629e-26	1.18533e-21
ENSG00000096006	CRISP3	-9.39841	-0.264486	110.537	7.47224e-26	1.18786e-21
ENSG00000235162	C12orf75	2.29214	6.2168	110.493	7.64135e-26	1.21475e-21
ENSG00000170271	FAXDC2	-3.71741	3.13345	110.417	7.94122e-26	1.26242e-21
ENSG00000246228	CASC8	7.33659	1.39233	110.398	8.01573e-26	1.27426e-21
ENSG00000248632	RP11-366M4.11	5.14032	1.84392	110.381	8.08435e-26	1.28517e-21
ENSG00000196159	FAT4	2.8866	5.22832	110.38	8.09007e-26	1.28608e-21
ENSG00000123124	WWP1	-1.79649	6.82926	110.358	8.17794e-26	1.30005e-21
ENSG00000253522	MIR146A	9.76759	0.639141	110.288	8.47223e-26	1.34683e-21
ENSG00000102409	BEX4	-7.43252	-0.364474	110.238	8.68981e-26	1.38142e-21
ENSG00000137760	ALKBH8	2.36394	4.37458	110.209	8.82063e-26	1.40222e-21
ENSG00000137462	TLR2	-6.10487	0.291579	110.019	9.70476e-26	1.54277e-21
ENSG00000185630	PBX1	-5.73416	5.77137	109.786	1.09168e-25	1.73544e-21
ENSG00000136883	KIF12	-5.62942	0.273949	109.728	1.1239e-25	1.78666e-21
ENSG00000233429	HOTAIRM1	-7.40398	-0.375262	109.6	1.19907e-25	1.90616e-21
ENSG00000168434	COG7	-2.06111	4.69672	109.567	1.21934e-25	1.93839e-21
ENSG00000254615	RP11-395G23.3	6.70946	1.27856	109.527	1.24407e-25	1.9777e-21
ENSG00000123892	RAB38	7.70407	0.89031	109.514	1.25186e-25	1.99008e-21
ENSG00000118503	TNFAIP3	3.43786	3.22789	109.506	1.25747e-25	1.999e-21
ENSG00000141682	PMAIP1	2.53336	4.82669	109.465	1.2833e-25	2.04006e-21
ENSG00000172819	RARG	-2.09836	5.53673	109.455	1.28971e-25	2.05025e-21
ENSG00000130827	PLXNA3	-1.92416	5.58442	109.368	1.34763e-25	2.14233e-21
ENSG00000119711	ALDH6A1	-2.06345	5.05773	109.361	1.3528e-25	2.15055e-21
ENSG00000122729	ACO1	2.0335	6.89052	109.309	1.38837e-25	2.20709e-21
ENSG00000092068	SLC7A8	-6.07335	-0.0480462	109.308	1.38957e-25	2.209e-21
ENSG00000171401	KRT13	-6.3183	0.892289	109.016	1.60993e-25	2.55931e-21
ENSG00000112149	CD83	3.40767	3.52998	109.012	1.6132e-25	2.5645e-21
ENSG00000175895	PLEKHF2	-1.93105	5.36304	108.999	1.62355e-25	2.58096e-21
ENSG00000106804	C5	-3.1845	3.48583	108.975	1.64375e-25	2.61306e-21
ENSG00000168952	STXBP6	6.54866	1.50891	108.967	1.64997e-25	2.62296e-21
ENSG00000261664	TTC39A-AS1	-9.03958	-0.62053	108.931	1.68046e-25	2.67142e-21
ENSG00000166450	PRTG	2.60564	4.43806	108.905	1.70289e-25	2.70708e-21
[truncated: 4,639 more rows]
