# Supplementary material for: Newly Constructed Network Models of Different WNT Signaling Cascades Applied to Breast Cancer Expression Data
Source: PLoS One. 2015 Dec 3;10(12):e0144014. doi: 10.1371/journal.pone.0144014 (PMC4669165; doi:10.1371/journal.pone.0144014)
Supplement: S6 Table — (XLS) [file pone.0144014.s011.xls]

## Sheet: Modules
Canonical WNT module			Non-canonical WNT module
from	to		from	to
PIK3R1	PDPK1		TMED5	WNT11
RBPJ	HES7		FZD7	NFATC2
TMED5	WNT8B		FZD7	PARD6A
CAV1	LRP6		FZD7	CALD1
XPO1	CTNNB1		FZD7	VCL
XPO1	YWHAB		FZD7	CALM3
TBL1XR1	APC2		FZD7	PPP3CA
PSME1	DVL3		FZD7	MYL9
PSME1	SMURF2		DAAM1	NFATC2
PSMA3	DVL3		DAAM1	RHOA
PSMA3	SMURF2		AP2B1	FZD2
PSMD6	DVL3		AP2B1	ROR1
PSMD6	SMURF2		PSME1	PRICKLE1
PSMD11	DVL3		PSMA3	PRICKLE1
PSMD11	SMURF2		PSMD6	PRICKLE1
PSME2	DVL3		PSMD11	PRICKLE1
PSME2	SMURF2		PSME2	PRICKLE1
PSMD2	DVL3		PSMD2	PRICKLE1
PSMD2	SMURF2		SMURF2	PRICKLE1
USP8	LRP6		SMURF2	UBC
RHOA	DAAM1		MYLK	NFATC2
PRKACB	CTNNB1		MYLK	CALD1
PRKACB	PSEN1		MYLK	VCL
LRP6	LRP6		MYLK	CALM3
LRP6	WNT8B		MYLK	PPP3CA
LRP6	DVL3		MYLK	MYL9
LRP6	FZD2		FURIN	F7
LRP6	RNF43		FURIN	PROS1
LRP6	FZD7		FURIN	GAS6
CTNNB1	MYC		CTSZ	AGT
CTNNB1	GJA1		TBL1XR1	AGT
CTNNB1	TCF7L2		TBL1XR1	ABCA1
CTNNB1	CYR61		TBL1XR1	ANKRD1
CTNNB1	CDH1		TBL1XR1	CD36
CTNNB1	SNAI2		TBL1XR1	CPT1A
CTNNB1	ID2		TBL1XR1	CTGF
CTNNB1	MITF		TBL1XR1	FHL2
CTNNB1	PPP2R5C		TBL1XR1	G0S2
CTNNB1	HIST1H2AC		TBL1XR1	GLIPR1
CTNNB1	HIST1H3H		TBL1XR1	GRHL1
CTNNB1	HIST1H2BK		TBL1XR1	ME1
CTNNB1	HIST1H2BD		TBL1XR1	NPAS2
CTNNB1	HIST2H2BE		TBL1XR1	PLIN2
CTBP1	MYC		TBL1XR1	TNFRSF21
CTBP1	TCF7L2		TBL1XR1	TRIB3
PDPK1	AKT1		UBE2C	HIST1H2BK
AKT1	CTNNB1		UBE2C	HIST1H2BD
NICD	HES7		UBE2C	HIST2H2BE
WNT8B	LRP6		UBE2C	HIST1H2AC
WNT8B	DVL3		UBE2C	HIST1H3H
WNT8B	FZD2		MED30	CD36
WNT8B	FZD7		MED31	CD36
DVL3	LRP6		PPARG	CD36
DVL3	MYC		NCOA3	CD36
DVL3	WNT8B		WWTR1	CTGF
DVL3	DVL3		YAP1	CTGF
DVL3	FZD2		ARNTL2	SERPINE1
DVL3	PRICKLE1		PRKACB	NFATC2
TCF7L2	CTNNB1		PRKACB	CALD1
TCF7L2	MYC		PRKACB	VCL
TCF7L2	ID2		PRKACB	CALM3
TCF7L2	HIST1H2AC		PRKACB	PPP3CA
TCF7L2	HIST1H3H		PRKACB	MYL9
TCF7L2	HIST1H2BK		PRKACB	CREB1
TCF7L2	HIST1H2BD		PLCB3	NFATC2
TCF7L2	HIST2H2BE		PLCB3	CALD1
TCF7L2	JUN		PLCB3	VCL
TCF7L2	FOSL1		PLCB3	CALM3
PPP2R5C	CTNNB1		PLCB3	PPP3CA
FZD2	LRP6		PLCB3	MYL9
FZD2	WNT8B		PLCB3	PRKCA
FZD2	DVL3		PLCB3	CAMK2D
RNF43	LRP6		RAP1GAP	NFATC2
RNF43	LGR4		RAP1GAP	CALD1
LGR4	RNF43		RAP1GAP	VCL
DAAM1	DVL3		RAP1GAP	CALM3
FRAT2	DVL3		RAP1GAP	PPP3CA
PSEN1	CTNNB1		RAP1GAP	MYL9
PSEN1	NICD		PRKCD	NFATC2
APC2	CTNNB1		PRKCD	CALD1
APC2	DVL3		PRKCD	VCL
JUN	MYC		PRKCD	CALM3
			PRKCD	PPP3CA
			PRKCD	MYL9
			GNAI1	NFATC2
			GNAI1	STXBP1
			GNAI1	CALD1
			GNAI1	VCL
			GNAI1	CALM3
			GNAI1	PPP3CA
			GNAI1	MYL9
			TEAD1	CTGF
			WNT11	NFATC2
			WNT11	FZD2
			WNT11	STXBP1
			WNT11	CALD1
			WNT11	VCL
			WNT11	CALM3
			WNT11	PPP3CA
			WNT11	MYL9
			WNT11	YWHAB
			WNT11	GNB1
			WNT11	GNB2
			WNT11	GNG5
			WNT11	GNG11
			WNT11	GNG12
			FZD2	WNT11
			FZD2	NFATC2
			FZD2	PARD6A
			FZD2	STXBP1
			FZD2	CALD1
			FZD2	VCL
			FZD2	CALM3
			FZD2	PPP3CA
			FZD2	MYL9
			FZD2	YWHAB
			FZD2	GNB1
			FZD2	GNB2
			FZD2	GNG5
			FZD2	GNG11
			FZD2	GNG12
			NLK	NFATC2
			NLK	CALD1
			NLK	VCL
			NLK	CALM3
			NLK	PPP3CA
			NLK	MYL9
			NLK	TCF7L2
			UBC	HIST1H2BK
			UBC	HIST1H2BD
			UBC	HIST2H2BE
			UBC	HIST1H2AC
			UBC	HIST1H3H
			PARD6A	PRICKLE1
			PARD6A	UBC
			CALM3	NFATC2
			CALM3	CALD1
			CALM3	VCL
			CALM3	PPP3CA
			CALM3	MYL9
			CALM3	CREB1
			PPP3CA	NFATC2
			PPP3CA	CALM3
			PPP3CA	MYL9
			PPP3CA	NFAT5
			MYL9	NFATC2
			MYL9	CALD1
			MYL9	VCL
			MYL9	MYL9
			YWHAB	NFATC2
			YWHAB	STXBP1
			YWHAB	CALD1
			YWHAB	VCL
			YWHAB	CALM3
			YWHAB	PPP3CA
			YWHAB	MYL9
			GNB1	WNT11
			GNB1	NFATC2
			GNB1	FZD2
			GNB1	STXBP1
			GNB1	CALD1
			GNB1	VCL
			GNB1	CALM3
			GNB1	PPP3CA
			GNB1	MYL9
			GNB1	YWHAB
			GNB1	GNG5
			GNB1	GNG11
			GNB1	GNG12
			GNB1	PRKCA
			GNB2	WNT11
			GNB2	NFATC2
			GNB2	FZD2
			GNB2	STXBP1
			GNB2	CALD1
			GNB2	VCL
			GNB2	CALM3
			GNB2	PPP3CA
			GNB2	MYL9
			GNB2	YWHAB
			GNB2	GNG5
			GNB2	GNG11
			GNB2	GNG12
			GNB2	PRKCA
			GNG5	WNT11
			GNG5	NFATC2
			GNG5	FZD2
			GNG5	STXBP1
			GNG5	CALD1
			GNG5	VCL
			GNG5	CALM3
			GNG5	PPP3CA
			GNG5	MYL9
			GNG5	YWHAB
			GNG5	GNB1
			GNG5	GNB2
			GNG5	PRKCA
			GNG11	WNT11
			GNG11	NFATC2
			GNG11	FZD2
			GNG11	STXBP1
			GNG11	CALD1
			GNG11	VCL
			GNG11	CALM3
			GNG11	PPP3CA
			GNG11	MYL9
			GNG11	YWHAB
			GNG11	GNB1
			GNG11	GNB2
			GNG11	PRKCA
			GNG12	WNT11
			GNG12	NFATC2
			GNG12	FZD2
			GNG12	STXBP1
			GNG12	CALD1
			GNG12	VCL
			GNG12	CALM3
			GNG12	PPP3CA
			GNG12	MYL9
			GNG12	YWHAB
			GNG12	GNB1
			GNG12	GNB2
			GNG12	PRKCA
			CREB1	PPARGC1A
			NPAS2	F7
			NPAS2	SERPINE1
			PPARGC1A	CD36
			PPARGC1A	CPT1A
			PPARGC1A	NPAS2
			PPARGC1A	ARNTL
			ARNTL	F7
			ARNTL	SERPINE1
			HIST1H2BK	HIST1H2AC
			HIST1H2BK	HIST1H3H
			HIST1H2BD	HIST1H2AC
			HIST1H2BD	HIST1H3H
			HIST2H2BE	HIST1H2AC
			HIST2H2BE	HIST1H3H
			HIST1H2AC	HIST1H2BK
			HIST1H2AC	HIST1H2BD
			HIST1H2AC	HIST2H2BE
			HIST1H2AC	HIST1H3H
			HIST1H3H	HIST1H2BK
			HIST1H3H	HIST1H2BD
			HIST1H3H	HIST2H2BE
			HIST1H3H	HIST1H2AC
			SHC1	WNT11
			SHC1	NFATC2
			SHC1	FZD2
			SHC1	STXBP1
			SHC1	CALD1
			SHC1	VCL
			SHC1	CALM3
			SHC1	PPP3CA
			SHC1	MYL9
			SHC1	YWHAB
			SHC1	GNB1
			SHC1	GNB2
			SHC1	GNG5
			SHC1	GNG11
			SHC1	GNG12
			PRKCA	NFATC2
			PRKCA	CALD1
			PRKCA	VCL
			PRKCA	CALM3
			PRKCA	PPP3CA
			PRKCA	MYL9

## Sheet: Validation modules
Validation: canonical WNT module			Validation: non-canonical WNT module
from	to		from	to
NKD2	DVL1		TMED5	WNT4
NKD2	DVL3		TMED5	WNT5A
NKD1	DVL1		TMED5	WNT5B
NKD1	DVL3		TMED5	WNT7B
PIK3R1	PDPK1		TMED5	WNT10B
ADAM17	NEXT		TMED5	WNT11
ADAM17	DLL1		ARRB2	WNT5A
RBPJ	HES7		ARRB2	DVL2
TMED5	WNT7B		ARRB2	FZD2
TMED5	WNT4		DAAM1	NFATC2
TMED5	WNT10B		DAAM1	RHOA
TMED5	WNT5A		AP2M1	WNT5A
TMED5	WNT5B		AP2M1	FZD2
CAV1	LRP6		AP2M1	ROR1
RANBP3	CTNNB1		AP2B1	WNT5A
PIP5K1B	DVL1		AP2B1	FZD2
PIP5K1B	LRP6		AP2B1	ROR1
PIP5K1B	DVL3		AP2S1	WNT5A
XPO1	CTNNB1		AP2S1	FZD2
XPO1	YWHAB		AP2S1	ROR1
XPO1	YWHAQ		CLTC	WNT5A
KLF4	CTNNB1		CLTC	FZD2
KLF4	TCF7L2		CLTC	ROR1
ADCY7	INCENP		CLTA	WNT5A
TBL1X	APC2		CLTA	FZD2
CSNK1G2	DVL1		CLTA	ROR1
CSNK1G2	FZD1		PSMD4	PRICKLE1
CSNK1G2	LRP6		PSMD7	PRICKLE1
CSNK1G2	GSK3B		PSMC5	PRICKLE1
CSNK1G2	DVL3		PSMB8	PRICKLE1
CSNK1G2	FZD2		PSMB9	PRICKLE1
RUVBL1	CTNNB1		PSMD3	PRICKLE1
RUVBL1	LEF1		PSME3	PRICKLE1
RUVBL1	TCF7L2		PSMD6	PRICKLE1
RUVBL1	TCF7		PSMD11	PRICKLE1
RUVBL1	HIST2H4A		PSMD12	PRICKLE1
RUVBL1	HIST1H2AC		PSMD13	PRICKLE1
RUVBL1	HIST2H2AC		PSME4	PRICKLE1
RUVBL1	HIST3H2BB		PSMB3	PRICKLE1
RUVBL1	HIST1H2BD		SMURF2	PRICKLE1
RUVBL1	HIST1H2BH		SMURF2	RPS27A
RUVBL1	HIST2H2BE		RALGDS	WNT5A
RUVBL1	HIST1H2BJ		RALGDS	WNT11
XIAP	RPS27A		RALGDS	NFATC2
PSMD4	DVL1		RALGDS	FZD2
PSMD4	DVL3		RALGDS	VAMP2
PSMD4	RPS27A		RALGDS	TLN1
PSMD4	HECW1		RALGDS	CALD1
PSMD4	SMURF2		RALGDS	VCL
PSMD4	TNKS		RALGDS	SORBS3
PSMD7	DVL1		RALGDS	ITGA1
PSMD7	DVL3		RALGDS	CALM3
PSMD7	RPS27A		RALGDS	CARD11
PSMD7	HECW1		RALGDS	MYL6B
PSMD7	SMURF2		RALGDS	MYL9
PSMD7	TNKS		RALGDS	TPM3
PSMC5	DVL1		RALGDS	TPM2
PSMC5	DVL3		RALGDS	STX1A
PSMC5	RPS27A		RALGDS	YWHAB
PSMC5	HECW1		RALGDS	GNB4
PSMC5	SMURF2		RALGDS	GNB2
PSMC5	TNKS		RALGDS	GNGT1
PSMB8	DVL1		RALGDS	GNG13
PSMB8	DVL3		RALGDS	GNG4
PSMB8	RPS27A		RALGDS	GNG5
PSMB8	HECW1		RALGDS	GNG11
PSMB8	SMURF2		RALGDS	GNG12
PSMB8	TNKS		RALGDS	FZD3
PSMB9	DVL1		RALGDS	FZD4
PSMB9	DVL3		SRC	NFATC2
PSMB9	RPS27A		SRC	TLN1
PSMB9	HECW1		SRC	CALD1
PSMB9	SMURF2		SRC	VCL
PSMB9	TNKS		SRC	SORBS3
PSMD3	DVL1		SRC	ITGA1
PSMD3	DVL3		SRC	CALM3
PSMD3	RPS27A		SRC	MYL6B
PSMD3	HECW1		SRC	MYL9
PSMD3	SMURF2		SRC	TPM3
PSMD3	TNKS		SRC	TPM2
PSME3	DVL1		SRC	MAPK13
PSME3	DVL3		SRC	MAPK12
PSME3	RPS27A		SRC	MAPKAPK3
PSME3	HECW1		RPS6KA5	CREB1
PSME3	SMURF2		MYLK	NFATC2
PSME3	TNKS		MYLK	TLN1
PSMD6	DVL1		MYLK	CALD1
PSMD6	DVL3		MYLK	VCL
PSMD6	RPS27A		MYLK	SORBS3
PSMD6	HECW1		MYLK	ITGA1
PSMD6	SMURF2		MYLK	CALM3
PSMD6	TNKS		MYLK	MYL6B
PSMD11	DVL1		MYLK	MYL9
PSMD11	DVL3		MYLK	TPM3
PSMD11	RPS27A		MYLK	TPM2
PSMD11	HECW1		MYO5B	AQP2
PSMD11	SMURF2		RAB11FIP2	AQP2
PSMD11	TNKS		FURIN	F7
PSMD12	DVL1		FURIN	PROS1
PSMD12	DVL3		FURIN	GAS6
PSMD12	RPS27A		ATP6AP2	AGT
PSMD12	HECW1		CTSZ	AGT
PSMD12	SMURF2		MME	AGT
PSMD12	TNKS		ENPEP	AGT
PSMD13	DVL1		RXRA	AGT
PSMD13	DVL3		RXRA	ALAS1
PSMD13	RPS27A		RXRA	ACADM
PSMD13	HECW1		RXRA	ACSL1
PSMD13	SMURF2		RXRA	ANKRD1
PSMD13	TNKS		RXRA	CD36
PSME4	DVL1		RXRA	CPT1A
PSME4	DVL3		RXRA	CPT2
PSME4	RPS27A		RXRA	CTGF
PSME4	HECW1		RXRA	CYP1A1
PSME4	SMURF2		RXRA	FHL2
PSME4	TNKS		RXRA	G0S2
PSMB3	DVL1		RXRA	GLIPR1
PSMB3	DVL3		RXRA	GRHL1
PSMB3	RPS27A		RXRA	NPAS2
PSMB3	HECW1		RXRA	PEX11A
PSMB3	SMURF2		RXRA	PLIN2
PSMB3	TNKS		RXRA	RGL1
USP8	LRP6		RXRA	TNFRSF21
USP8	RPS27A		RXRA	TXNRD1
USP8	FZD4		TBL1X	AGT
BCL9L	MYC		TBL1X	ALAS1
BCL9L	HIST2H4A		TBL1X	ACADM
BCL9L	HIST1H2AC		TBL1X	ACSL1
BCL9L	HIST2H2AC		TBL1X	ANKRD1
BCL9L	HIST1H3H		TBL1X	CD36
BCL9L	H3F3B		TBL1X	CPT1A
BCL9L	HIST3H2BB		TBL1X	CPT2
BCL9L	HIST1H2BD		TBL1X	CTGF
BCL9L	HIST1H2BH		TBL1X	CYP1A1
BCL9L	HIST2H2BE		TBL1X	FHL2
BCL9L	HIST1H2BJ		TBL1X	G0S2
PYGO1	MYC		TBL1X	GLIPR1
PYGO1	HIST2H4A		TBL1X	GRHL1
PYGO1	HIST1H2AC		TBL1X	NPAS2
PYGO1	HIST2H2AC		TBL1X	PEX11A
PYGO1	HIST1H3H		TBL1X	PLIN2
PYGO1	H3F3B		TBL1X	RGL1
PYGO1	HIST3H2BB		TBL1X	TNFRSF21
PYGO1	HIST1H2BD		TBL1X	TXNRD1
PYGO1	HIST1H2BH		ATF2	PPARGC1A
PYGO1	HIST2H2BE		HDAC3	NPAS2
PYGO1	HIST1H2BJ		HDAC3	PPARGC1A
PYGO2	MYC		HDAC3	ELOVL3
PYGO2	HIST2H4A		EHMT1	HIST2H4A
PYGO2	HIST1H2AC		EHMT1	IL6
PYGO2	HIST2H2AC		EHMT1	HIST3H2BB
PYGO2	HIST1H3H		EHMT1	HIST1H2BD
PYGO2	H3F3B		EHMT1	HIST1H2BH
PYGO2	HIST3H2BB		EHMT1	HIST2H2BE
PYGO2	HIST1H2BD		EHMT1	HIST1H2BJ
PYGO2	HIST1H2BH		EHMT1	HIST1H2AC
PYGO2	HIST2H2BE		EHMT1	HIST2H2AC
PYGO2	HIST1H2BJ		EHMT1	HIST1H3H
RHOA	DAAM2		EHMT1	H3F3B
RHOA	DAAM1		UBE2E1	HIST2H4A
RHOA	ROCK2		UBE2E1	IL6
PRKX	CTNNB1		UBE2E1	HIST3H2BB
PRKX	GSK3B		UBE2E1	HIST1H2BD
PRKX	PSEN1		UBE2E1	HIST1H2BH
PRKACB	CTNNB1		UBE2E1	HIST2H2BE
PRKACB	GSK3B		UBE2E1	HIST1H2BJ
PRKACB	PSEN1		UBE2E1	HIST1H2AC
PRKACA	CTNNB1		UBE2E1	HIST2H2AC
PRKACA	GSK3B		UBE2E1	HIST1H3H
PRKACA	PSEN1		UBE2E1	H3F3B
DVL1	DVL1		UBE2C	HIST2H4A
DVL1	FZD1		UBE2C	IL6
DVL1	LRP6		UBE2C	HIST3H2BB
DVL1	CTNNB1		UBE2C	HIST1H2BD
DVL1	GSK3B		UBE2C	HIST1H2BH
DVL1	NEXT		UBE2C	HIST2H2BE
DVL1	NICD		UBE2C	HIST1H2BJ
DVL1	PI4K2A		UBE2C	HIST1H2AC
DVL1	DVL3		UBE2C	HIST2H2AC
DVL1	FZD2		UBE2C	HIST1H3H
DVL1	RPS27A		UBE2C	H3F3B
DVL1	HECW1		ANAPC2	HIST2H4A
DVL1	PRICKLE2		ANAPC2	IL6
DVL1	PRICKLE1		ANAPC2	HIST3H2BB
DVL1	CSNK2A1		ANAPC2	HIST1H2BD
DVL1	CSNK2A2		ANAPC2	HIST1H2BH
FZD1	DVL1		ANAPC2	HIST2H2BE
FZD1	LRP6		ANAPC2	HIST1H2BJ
FZD1	GSK3B		ANAPC2	HIST1H2AC
FZD1	DVL3		ANAPC2	HIST2H2AC
LRP6	DVL1		ANAPC2	HIST1H3H
LRP6	FZD1		ANAPC2	H3F3B
LRP6	LRP6		CDC27	HIST2H4A
LRP6	GSK3B		CDC27	IL6
LRP6	PI4K2A		CDC27	HIST3H2BB
LRP6	DVL3		CDC27	HIST1H2BD
LRP6	FZD2		CDC27	HIST1H2BH
LRP6	RPS27A		CDC27	HIST2H2BE
LRP6	FZD4		CDC27	HIST1H2BJ
LRP6	RNF43		CDC27	HIST1H2AC
LRP6	FZD3		CDC27	HIST2H2AC
CTNNB1	MYC		CDC27	HIST1H3H
CTNNB1	GJA1		CDC27	H3F3B
CTNNB1	GSK3B		MED13L	CD36
CTNNB1	MED1		MED13	CD36
CTNNB1	LEF1		MED24	CD36
CTNNB1	DKK1		MED17	CD36
CTNNB1	TCF7L2		CDK19	CD36
CTNNB1	INCENP		MED29	CD36
CTNNB1	CYR61		MED31	CD36
CTNNB1	CAMK4		PPARG	CD36
CTNNB1	CDH1		NCOA3	CD36
CTNNB1	SNAI2		MED1	AGT
CTNNB1	SP5		MED1	ALAS1
CTNNB1	ID2		MED1	ACADM
CTNNB1	SALL4		MED1	ACSL1
CTNNB1	CDKN2A		MED1	ANKRD1
CTNNB1	MITF		MED1	CD36
CTNNB1	TCF7		MED1	CPT1A
CTNNB1	PPP2CB		MED1	CPT2
CTNNB1	HIST2H4A		MED1	CTGF
CTNNB1	HIST1H2AC		MED1	CYP1A1
CTNNB1	HIST2H2AC		MED1	FHL2
CTNNB1	HIST1H3H		MED1	G0S2
CTNNB1	H3F3B		MED1	GLIPR1
CTNNB1	HIST3H2BB		MED1	GRHL1
CTNNB1	HIST1H2BD		MED1	NPAS2
CTNNB1	HIST1H2BH		MED1	PEX11A
CTNNB1	HIST2H2BE		MED1	PLIN2
CTNNB1	HIST1H2BJ		MED1	RGL1
TLE1	MYC		MED1	TNFRSF21
PDPK1	AKT1		MED1	TXNRD1
AKT1	CTNNB1		NCOA1	AGT
AKT1	GSK3B		NCOA1	ALAS1
GSK3B	DVL1		NCOA1	ACADM
GSK3B	FZD1		NCOA1	ACSL1
GSK3B	LRP6		NCOA1	ANKRD1
GSK3B	CTNNB1		NCOA1	CD36
GSK3B	DVL3		NCOA1	CPT1A
GSK3B	PPP2CB		NCOA1	CPT2
GSK3B	FZD2		NCOA1	CTGF
NICD	HES7		NCOA1	CYP1A1
NICD	HEY2		NCOA1	FHL2
LEF1	MYC		NCOA1	G0S2
LEF1	GJA1		NCOA1	GLIPR1
LEF1	CDH1		NCOA1	GRHL1
LEF1	SNAI2		NCOA1	NPAS2
LEF1	SP5		NCOA1	PEX11A
LEF1	SALL4		NCOA1	PLIN2
LEF1	CDKN2A		NCOA1	RGL1
LEF1	MITF		NCOA1	TNFRSF21
LEF1	HIST2H4A		NCOA1	TXNRD1
LEF1	HIST1H2AC		NCOA2	AGT
LEF1	HIST2H2AC		NCOA2	ALAS1
LEF1	HIST1H3H		NCOA2	ACADM
LEF1	H3F3B		NCOA2	ACSL1
LEF1	HIST3H2BB		NCOA2	ANKRD1
LEF1	HIST1H2BD		NCOA2	CD36
LEF1	HIST1H2BH		NCOA2	CPT1A
LEF1	HIST2H2BE		NCOA2	CPT2
LEF1	HIST1H2BJ		NCOA2	CTGF
LEF1	JUN		NCOA2	CYP1A1
LEF1	FOSL1		NCOA2	FHL2
WNT7B	FZD1		NCOA2	G0S2
WNT7B	FZD2		NCOA2	GLIPR1
WNT7B	FZD4		NCOA2	GRHL1
WNT7B	FZD3		NCOA2	NPAS2
WNT4	FZD1		NCOA2	PEX11A
WNT4	FZD2		NCOA2	PLIN2
WNT4	FZD4		NCOA2	RGL1
WNT4	FZD3		NCOA2	TNFRSF21
WNT10B	FZD1		NCOA2	TXNRD1
WNT10B	FZD2		WWTR1	CTGF
WNT10B	FZD4		YAP1	CTGF
WNT10B	FZD3		ARNTL2	SERPINE1
WNT5A	FZD1		NR3C1	PER2
WNT5A	FZD2		ACE	AGT
WNT5A	FZD4		PRKACA	NFATC2
WNT5A	FZD3		PRKACA	TLN1
WNT5B	FZD1		PRKACA	CALD1
WNT5B	FZD2		PRKACA	VCL
WNT5B	FZD4		PRKACA	SORBS3
WNT5B	FZD3		PRKACA	ITGA1
DKK1	FZD1		PRKACA	CALM3
DKK1	LRP6		PRKACA	MYL6B
DKK1	FZD2		PRKACA	MYL9
DVL3	DVL1		PRKACA	TPM3
DVL3	FZD1		PRKACA	TPM2
DVL3	LRP6		PRKACA	CREB1
DVL3	MYC		PRKACA	AQP2
DVL3	GSK3B		PRKACA	MLXIPL
DVL3	PI4K2A		PRKACB	NFATC2
DVL3	DVL3		PRKACB	TLN1
DVL3	FZD2		PRKACB	CALD1
DVL3	RPS27A		PRKACB	VCL
DVL3	PRICKLE2		PRKACB	SORBS3
DVL3	PRICKLE1		PRKACB	ITGA1
DVL3	CSNK2A1		PRKACB	CALM3
DVL3	CSNK2A2		PRKACB	MYL6B
TCF7L2	CTNNB1		PRKACB	MYL9
TCF7L2	MYC		PRKACB	TPM3
TCF7L2	LEF1		PRKACB	TPM2
TCF7L2	DKK1		PRKACB	CREB1
TCF7L2	INCENP		PRKACB	AQP2
TCF7L2	ID2		PRKACB	MLXIPL
TCF7L2	SALL4		ITPR1	NFATC2
TCF7L2	TCF7		ITPR1	TLN1
TCF7L2	HIST2H4A		ITPR1	CALD1
TCF7L2	HIST1H2AC		ITPR1	VCL
TCF7L2	HIST2H2AC		ITPR1	SORBS3
TCF7L2	HIST1H3H		ITPR1	ITGA1
TCF7L2	H3F3B		ITPR1	CALM3
TCF7L2	HIST3H2BB		ITPR1	MYL6B
TCF7L2	HIST1H2BD		ITPR1	MYL9
TCF7L2	HIST1H2BH		ITPR1	TPM3
TCF7L2	HIST2H2BE		ITPR1	TPM2
TCF7L2	HIST1H2BJ		DGKE	NFATC2
TCF7L2	JUN		DGKE	TLN1
TCF7L2	FOSL1		DGKE	CALD1
TCF7	MYC		DGKE	VCL
TCF7	LEF1		DGKE	SORBS3
TCF7	HIST2H4A		DGKE	ITGA1
TCF7	HIST1H2AC		DGKE	CALM3
TCF7	HIST2H2AC		DGKE	CARD11
TCF7	HIST1H3H		DGKE	MYL6B
TCF7	H3F3B		DGKE	MYL9
TCF7	HIST3H2BB		DGKE	TPM3
TCF7	HIST1H2BD		DGKE	TPM2
TCF7	HIST1H2BH		DGKE	PRKCA
TCF7	HIST2H2BE		DGKG	NFATC2
TCF7	HIST1H2BJ		DGKG	TLN1
TCF7	JUN		DGKG	CALD1
TCF7	FOSL1		DGKG	VCL
PPP2CB	CTNNB1		DGKG	SORBS3
PPP2CB	GSK3B		DGKG	ITGA1
FZD2	DVL1		DGKG	CALM3
FZD2	LRP6		DGKG	CARD11
FZD2	GSK3B		DGKG	MYL6B
FZD2	DVL3		DGKG	MYL9
HECW1	DVL1		DGKG	TPM3
HECW1	RPS27A		DGKG	TPM2
SMURF2	RPS27A		DGKG	PRKCA
TNKS	RPS27A		DGKI	NFATC2
FZD4	LRP6		DGKI	TLN1
FZD4	RPS27A		DGKI	CALD1
FZD4	FZD4		DGKI	VCL
FZD4	RNF43		DGKI	SORBS3
RNF43	LRP6		DGKI	ITGA1
RNF43	RPS27A		DGKI	CALM3
RNF43	FZD4		DGKI	CARD11
RNF43	LGR4		DGKI	MYL6B
LGR4	RPS27A		DGKI	MYL9
LGR4	RNF43		DGKI	TPM3
DAAM2	DVL1		DGKI	TPM2
DAAM2	DVL3		DGKI	PRKCA
DAAM1	DVL1		PLCB2	NFATC2
DAAM1	DVL3		PLCB2	TLN1
PSEN1	CTNNB1		PLCB2	CALD1
PSEN1	NEXT		PLCB2	VCL
PSEN1	NICD		PLCB2	SORBS3
CSNK1E	DVL1		PLCB2	ITGA1
CSNK1E	DVL3		PLCB2	CALM3
APC2	DVL1		PLCB2	CARD11
APC2	CTNNB1		PLCB2	MYL6B
APC2	DVL3		PLCB2	MYL9
JUN	MYC		PLCB2	TPM3
CSNK2A1	DVL1		PLCB2	TPM2
			PLCB2	APBB1IP
			PLCB2	ITGA2B
			PLCB2	ITGB3
			PLCB2	PTK2
			PLCB2	SYK
			PLCB2	PRKCA
			PLCB2	CAMK2B
			PLCB2	CAMK2D
			RASGRP1	WNT5A
			RASGRP1	WNT11
			RASGRP1	NFATC2
			RASGRP1	FZD2
			RASGRP1	VAMP2
			RASGRP1	TLN1
			RASGRP1	CALD1
			RASGRP1	VCL
			RASGRP1	SORBS3
			RASGRP1	ITGA1
			RASGRP1	CALM3
			RASGRP1	CARD11
			RASGRP1	MYL6B
			RASGRP1	MYL9
			RASGRP1	TPM3
			RASGRP1	TPM2
			RASGRP1	STX1A
			RASGRP1	YWHAB
			RASGRP1	GNB4
			RASGRP1	GNB2
			RASGRP1	GNGT1
			RASGRP1	GNG13
			RASGRP1	GNG4
			RASGRP1	GNG5
			RASGRP1	GNG11
			RASGRP1	GNG12
			RASGRP1	FZD3
			RASGRP1	FZD4
			RASGRP1	APBB1IP
			RASGRP1	ITGA2B
			RASGRP1	ITGB3
			RASGRP1	PTK2
			RASGRP1	SYK
			CSNK1E	PER2
			CSNK1E	CRY1
			CSNK1E	CRY2
			SIPA1	NFATC2
			SIPA1	TLN1
			SIPA1	CALD1
			SIPA1	VCL
			SIPA1	SORBS3
			SIPA1	ITGA1
			SIPA1	CALM3
			SIPA1	MYL6B
			SIPA1	MYL9
			SIPA1	TPM3
			SIPA1	TPM2
			SIPA1	APBB1IP
			SIPA1	ITGA2B
			SIPA1	ITGB3
			SIPA1	PTK2
			SIPA1	SYK
			RAP1GAP	NFATC2
			RAP1GAP	TLN1
			RAP1GAP	CALD1
			RAP1GAP	VCL
			RAP1GAP	SORBS3
			RAP1GAP	ITGA1
			RAP1GAP	CALM3
			RAP1GAP	MYL6B
			RAP1GAP	MYL9
			RAP1GAP	TPM3
			RAP1GAP	TPM2
			RAP1GAP	APBB1IP
			RAP1GAP	ITGA2B
			RAP1GAP	ITGB3
			RAP1GAP	PTK2
			RAP1GAP	SYK
			ADCY7	NFATC2
			ADCY7	TLN1
			ADCY7	CALD1
			ADCY7	VCL
			ADCY7	SORBS3
			ADCY7	ITGA1
			ADCY7	CALM3
			ADCY7	MYL6B
			ADCY7	MYL9
			ADCY7	TPM3
			ADCY7	TPM2
			ADCY9	NFATC2
			ADCY9	TLN1
			ADCY9	CALD1
			ADCY9	VCL
			ADCY9	SORBS3
			ADCY9	ITGA1
			ADCY9	CALM3
			ADCY9	MYL6B
			ADCY9	MYL9
			ADCY9	TPM3
			ADCY9	TPM2
			ADCY1	NFATC2
			ADCY1	TLN1
			ADCY1	CALD1
			ADCY1	VCL
			ADCY1	SORBS3
			ADCY1	ITGA1
			ADCY1	CALM3
			ADCY1	MYL6B
			ADCY1	MYL9
			ADCY1	TPM3
			ADCY1	TPM2
			ADCY5	NFATC2
			ADCY5	TLN1
			ADCY5	CALD1
			ADCY5	VCL
			ADCY5	SORBS3
			ADCY5	ITGA1
			ADCY5	CALM3
			ADCY5	MYL6B
			ADCY5	MYL9
			ADCY5	TPM3
			ADCY5	TPM2
			MEF2C	PPARGC1A
			GNAI1	NFATC2
			GNAI1	VAMP2
			GNAI1	TLN1
			GNAI1	CALD1
			GNAI1	VCL
			GNAI1	SORBS3
			GNAI1	ITGA1
			GNAI1	CALM3
			GNAI1	CARD11
			GNAI1	MYL6B
			GNAI1	MYL9
			GNAI1	TPM3
			GNAI1	TPM2
			GNAI1	STX1A
			GNAI2	NFATC2
			GNAI2	VAMP2
			GNAI2	TLN1
			GNAI2	CALD1
			GNAI2	VCL
			GNAI2	SORBS3
			GNAI2	ITGA1
			GNAI2	CALM3
			GNAI2	CARD11
			GNAI2	MYL6B
			GNAI2	MYL9
			GNAI2	TPM3
			GNAI2	TPM2
			GNAI2	STX1A
			TEAD1	CTGF
			TEAD4	CTGF
			CTSD	AGT
			PLCB4	PRKCA
			PLCB4	CAMK2B
			PLCB4	CAMK2D
			WNT5A	DVL2
			WNT5A	NFATC2
			WNT5A	MAPK8
			WNT5A	DVL1
			WNT5A	DVL3
			WNT5A	FZD2
			WNT5A	VAMP2
			WNT5A	TLN1
			WNT5A	CALD1
			WNT5A	VCL
			WNT5A	SORBS3
			WNT5A	ITGA1
			WNT5A	CALM3
			WNT5A	CARD11
			WNT5A	MYL6B
			WNT5A	MYL9
			WNT5A	TPM3
			WNT5A	TPM2
			WNT5A	STX1A
			WNT5A	YWHAB
			WNT5A	GNB4
			WNT5A	GNB2
			WNT5A	GNGT1
			WNT5A	GNG13
			WNT5A	GNG4
			WNT5A	GNG5
			WNT5A	GNG11
			WNT5A	GNG12
			WNT5A	FZD3
			WNT5A	FZD4
			WNT11	NFATC2
			WNT11	FZD2
			WNT11	VAMP2
			WNT11	TLN1
			WNT11	CALD1
			WNT11	VCL
			WNT11	SORBS3
			WNT11	ITGA1
			WNT11	CALM3
			WNT11	CARD11
			WNT11	MYL6B
			WNT11	MYL9
			WNT11	TPM3
			WNT11	TPM2
			WNT11	STX1A
			WNT11	YWHAB
			WNT11	GNB4
			WNT11	GNB2
			WNT11	GNGT1
			WNT11	GNG13
			WNT11	GNG4
			WNT11	GNG5
			WNT11	GNG11
			WNT11	GNG12
			WNT11	FZD3
			WNT11	FZD4
			DVL2	NFATC2
			DVL2	RHOA
			DVL2	PRICKLE1
			DVL2	RPS27A
			DVL1	NFATC2
			DVL1	RHOA
			DVL3	NFATC2
			DVL3	RHOA
			FZD2	WNT5A
			FZD2	WNT11
			FZD2	DVL2
			FZD2	NFATC2
			FZD2	MAPK8
			FZD2	VAMP2
			FZD2	TLN1
			FZD2	CALD1
			FZD2	VCL
			FZD2	SORBS3
			FZD2	ITGA1
			FZD2	CALM3
			FZD2	CARD11
			FZD2	MYL6B
			FZD2	MYL9
			FZD2	TPM3
			FZD2	TPM2
			FZD2	STX1A
			FZD2	YWHAB
			FZD2	GNB4
			FZD2	GNB2
			FZD2	GNGT1
			FZD2	GNG13
			FZD2	GNG4
			FZD2	GNG5
			FZD2	GNG11
			FZD2	GNG12
			NLK	NFATC2
			NLK	TLN1
			NLK	CALD1
			NLK	VCL
			NLK	SORBS3
			NLK	ITGA1
			NLK	CALM3
			NLK	MYL6B
			NLK	MYL9
			NLK	TPM3
			NLK	TPM2
			NLK	TCF7L2
			NLK	LEF1
			RPS27A	HIST2H4A
			RPS27A	IL6
			RPS27A	HIST3H2BB
			RPS27A	HIST1H2BD
			RPS27A	HIST1H2BH
			RPS27A	HIST2H2BE
			RPS27A	HIST1H2BJ
			RPS27A	HIST1H2AC
			RPS27A	HIST2H2AC
			RPS27A	HIST1H3H
			RPS27A	H3F3B
			VAMP2	NFATC2
			VAMP2	TLN1
			VAMP2	CALD1
			VAMP2	VCL
			VAMP2	SORBS3
			VAMP2	ITGA1
			VAMP2	CALM3
			VAMP2	CARD11
			VAMP2	MYL6B
			VAMP2	MYL9
			VAMP2	TPM3
			VAMP2	TPM2
			VAMP2	STX1A
			TLN1	NFATC2
			TLN1	CALD1
			TLN1	VCL
			TLN1	SORBS3
			TLN1	ITGA1
			TLN1	MYL6B
			TLN1	MYL9
			TLN1	TPM3
			TLN1	TPM2
			TLN1	APBB1IP
			TLN1	ITGA2B
			TLN1	ITGB3
			TLN1	PTK2
			TLN1	SYK
			CALM3	NFATC2
			CALM3	TLN1
			CALM3	CALD1
			CALM3	VCL
			CALM3	SORBS3
			CALM3	ITGA1
			CALM3	MYL6B
			CALM3	MYL9
			CALM3	TPM3
			CALM3	TPM2
			CALM3	CREB1
			CALM3	CAMK4
			CARD11	NFATC2
			CARD11	TLN1
			CARD11	CALD1
			CARD11	VCL
			CARD11	SORBS3
			CARD11	ITGA1
			CARD11	CALM3
			CARD11	MYL6B
			CARD11	MYL9
			CARD11	TPM3
			CARD11	TPM2
			CARD11	BCL10
			MYL6B	NFATC2
			MYL6B	TLN1
			MYL6B	CALD1
			MYL6B	VCL
			MYL6B	SORBS3
			MYL6B	ITGA1
			MYL6B	MYL6B
			MYL6B	MYL9
			MYL6B	TPM3
			MYL6B	TPM2
			MYL9	NFATC2
			MYL9	TLN1
			MYL9	CALD1
			MYL9	VCL
			MYL9	SORBS3
			MYL9	ITGA1
			MYL9	MYL6B
			MYL9	MYL9
			MYL9	TPM3
			MYL9	TPM2
			STX1A	NFATC2
			STX1A	VAMP2
			STX1A	TLN1
			STX1A	CALD1
			STX1A	VCL
			STX1A	SORBS3
			STX1A	ITGA1
			STX1A	CALM3
			STX1A	CARD11
			STX1A	MYL6B
			STX1A	MYL9
			STX1A	TPM3
			STX1A	TPM2
			YWHAB	NFATC2
			YWHAB	VAMP2
			YWHAB	TLN1
			YWHAB	CALD1
			YWHAB	VCL
			YWHAB	SORBS3
			YWHAB	ITGA1
			YWHAB	CALM3
			YWHAB	CARD11
			YWHAB	MYL6B
			YWHAB	MYL9
			YWHAB	TPM3
			YWHAB	TPM2
			YWHAB	STX1A
			GNB4	WNT5A
			GNB4	WNT11
			GNB4	NFATC2
			GNB4	FZD2
			GNB4	VAMP2
			GNB4	TLN1
			GNB4	CALD1
			GNB4	VCL
			GNB4	SORBS3
			GNB4	ITGA1
			GNB4	CALM3
			GNB4	CARD11
			GNB4	MYL6B
			GNB4	MYL9
			GNB4	TPM3
			GNB4	TPM2
			GNB4	STX1A
			GNB4	YWHAB
			GNB4	GNGT1
			GNB4	GNG13
			GNB4	GNG4
			GNB4	GNG5
			GNB4	GNG11
			GNB4	GNG12
			GNB4	FZD3
			GNB4	FZD4
			GNB4	APBB1IP
			GNB4	ITGA2B
			GNB4	ITGB3
			GNB4	PTK2
			GNB4	SYK
			GNB4	PRKCA
			GNB2	WNT5A
			GNB2	WNT11
			GNB2	NFATC2
			GNB2	FZD2
			GNB2	VAMP2
			GNB2	TLN1
			GNB2	CALD1
			GNB2	VCL
			GNB2	SORBS3
			GNB2	ITGA1
			GNB2	CALM3
			GNB2	CARD11
			GNB2	MYL6B
			GNB2	MYL9
			GNB2	TPM3
			GNB2	TPM2
			GNB2	STX1A
			GNB2	YWHAB
			GNB2	GNGT1
			GNB2	GNG13
			GNB2	GNG4
			GNB2	GNG5
			GNB2	GNG11
			GNB2	GNG12
			GNB2	FZD3
			GNB2	FZD4
			GNB2	APBB1IP
			GNB2	ITGA2B
			GNB2	ITGB3
			GNB2	PTK2
			GNB2	SYK
			GNB2	PRKCA
			GNGT1	WNT5A
			GNGT1	WNT11
			GNGT1	NFATC2
			GNGT1	FZD2
			GNGT1	VAMP2
			GNGT1	TLN1
			GNGT1	CALD1
			GNGT1	VCL
			GNGT1	SORBS3
			GNGT1	ITGA1
			GNGT1	CALM3
			GNGT1	CARD11
			GNGT1	MYL6B
			GNGT1	MYL9
			GNGT1	TPM3
			GNGT1	TPM2
			GNGT1	STX1A
			GNGT1	YWHAB
			GNGT1	GNB4
			GNGT1	GNB2
			GNGT1	FZD3
			GNGT1	FZD4
			GNGT1	APBB1IP
			GNGT1	ITGA2B
			GNGT1	ITGB3
			GNGT1	PTK2
			GNGT1	SYK
			GNGT1	PRKCA
			GNG13	WNT5A
			GNG13	WNT11
			GNG13	NFATC2
			GNG13	FZD2
			GNG13	VAMP2
			GNG13	TLN1
			GNG13	CALD1
			GNG13	VCL
			GNG13	SORBS3
			GNG13	ITGA1
			GNG13	CALM3
			GNG13	CARD11
			GNG13	MYL6B
			GNG13	MYL9
			GNG13	TPM3
			GNG13	TPM2
			GNG13	STX1A
			GNG13	YWHAB
			GNG13	GNB4
			GNG13	GNB2
			GNG13	FZD3
			GNG13	FZD4
			GNG13	APBB1IP
			GNG13	ITGA2B
			GNG13	ITGB3
			GNG13	PTK2
			GNG13	SYK
			GNG13	PRKCA
			GNG4	WNT5A
			GNG4	WNT11
			GNG4	NFATC2
			GNG4	FZD2
			GNG4	VAMP2
			GNG4	TLN1
			GNG4	CALD1
			GNG4	VCL
			GNG4	SORBS3
			GNG4	ITGA1
			GNG4	CALM3
			GNG4	CARD11
			GNG4	MYL6B
			GNG4	MYL9
			GNG4	TPM3
			GNG4	TPM2
			GNG4	STX1A
			GNG4	YWHAB
			GNG4	GNB4
			GNG4	GNB2
			GNG4	FZD3
			GNG4	FZD4
			GNG4	APBB1IP
			GNG4	ITGA2B
			GNG4	ITGB3
			GNG4	PTK2
			GNG4	SYK
			GNG4	PRKCA
			GNG5	WNT5A
			GNG5	WNT11
			GNG5	NFATC2
			GNG5	FZD2
			GNG5	VAMP2
			GNG5	TLN1
			GNG5	CALD1
			GNG5	VCL
			GNG5	SORBS3
			GNG5	ITGA1
			GNG5	CALM3
			GNG5	CARD11
			GNG5	MYL6B
			GNG5	MYL9
			GNG5	TPM3
			GNG5	TPM2
			GNG5	STX1A
			GNG5	YWHAB
			GNG5	GNB4
			GNG5	GNB2
			GNG5	FZD3
			GNG5	FZD4
			GNG5	APBB1IP
			GNG5	ITGA2B
			GNG5	ITGB3
			GNG5	PTK2
			GNG5	SYK
			GNG5	PRKCA
			GNG11	WNT5A
			GNG11	WNT11
			GNG11	NFATC2
			GNG11	FZD2
			GNG11	VAMP2
			GNG11	TLN1
			GNG11	CALD1
			GNG11	VCL
			GNG11	SORBS3
			GNG11	ITGA1
			GNG11	CALM3
			GNG11	CARD11
			GNG11	MYL6B
			GNG11	MYL9
			GNG11	TPM3
			GNG11	TPM2
			GNG11	STX1A
			GNG11	YWHAB
			GNG11	GNB4
			GNG11	GNB2
			GNG11	FZD3
			GNG11	FZD4
			GNG11	APBB1IP
			GNG11	ITGA2B
			GNG11	ITGB3
			GNG11	PTK2
			GNG11	SYK
			GNG11	PRKCA
			GNG12	WNT5A
			GNG12	WNT11
			GNG12	NFATC2
			GNG12	FZD2
			GNG12	VAMP2
			GNG12	TLN1
			GNG12	CALD1
			GNG12	VCL
			GNG12	SORBS3
			GNG12	ITGA1
			GNG12	CALM3
			GNG12	CARD11
			GNG12	MYL6B
			GNG12	MYL9
			GNG12	TPM3
			GNG12	TPM2
			GNG12	STX1A
			GNG12	YWHAB
			GNG12	GNB4
			GNG12	GNB2
			GNG12	FZD3
			GNG12	FZD4
			GNG12	APBB1IP
			GNG12	ITGA2B
			GNG12	ITGB3
			GNG12	PTK2
			GNG12	SYK
			GNG12	PRKCA
			FZD3	WNT5A
			FZD3	WNT11
			FZD3	DVL2
			FZD3	NFATC2
			FZD3	VAMP2
			FZD3	TLN1
			FZD3	CALD1
			FZD3	VCL
			FZD3	SORBS3
			FZD3	ITGA1
			FZD3	CALM3
			FZD3	CARD11
			FZD3	MYL6B
			FZD3	MYL9
			FZD3	TPM3
			FZD3	TPM2
			FZD3	STX1A
			FZD3	YWHAB
			FZD3	GNB4
			FZD3	GNB2
			FZD3	GNGT1
			FZD3	GNG13
			FZD3	GNG4
			FZD3	GNG5
			FZD3	GNG11
			FZD3	GNG12
			FZD4	WNT5A
			FZD4	WNT11
			FZD4	DVL2
			FZD4	NFATC2
			FZD4	VAMP2
			FZD4	TLN1
			FZD4	CALD1
			FZD4	VCL
			FZD4	SORBS3
			FZD4	ITGA1
			FZD4	CALM3
			FZD4	CARD11
			FZD4	MYL6B
			FZD4	MYL9
			FZD4	TPM3
			FZD4	TPM2
			FZD4	STX1A
			FZD4	YWHAB
			FZD4	GNB4
			FZD4	GNB2
			FZD4	GNGT1
			FZD4	GNG13
			FZD4	GNG4
			FZD4	GNG5
			FZD4	GNG11
			FZD4	GNG12
			CREB1	PPARGC1A
			APBB1IP	NFATC2
			APBB1IP	TLN1
			APBB1IP	CALD1
			APBB1IP	VCL
			APBB1IP	SORBS3
			APBB1IP	ITGA1
			APBB1IP	CALM3
			APBB1IP	MYL6B
			APBB1IP	MYL9
			APBB1IP	TPM3
			APBB1IP	TPM2
			APBB1IP	ITGA2B
			APBB1IP	ITGB3
			APBB1IP	PTK2
			APBB1IP	SYK
			ITGA2B	NFATC2
			ITGA2B	TLN1
			ITGA2B	CALD1
			ITGA2B	VCL
			ITGA2B	SORBS3
			ITGA2B	ITGA1
			ITGA2B	CALM3
			ITGA2B	MYL6B
			ITGA2B	MYL9
			ITGA2B	TPM3
			ITGA2B	TPM2
			ITGA2B	APBB1IP
			ITGA2B	ITGB3
			ITGA2B	PTK2
			ITGA2B	SYK
			ITGB3	NFATC2
			ITGB3	TLN1
			ITGB3	CALD1
			ITGB3	VCL
			ITGB3	SORBS3
			ITGB3	ITGA1
			ITGB3	CALM3
			ITGB3	MYL6B
			ITGB3	MYL9
			ITGB3	TPM3
			ITGB3	TPM2
			ITGB3	APBB1IP
			ITGB3	ITGA2B
			ITGB3	PTK2
			ITGB3	SYK
			PTK2	NFATC2
			PTK2	TLN1
			PTK2	CALD1
			PTK2	VCL
			PTK2	SORBS3
			PTK2	ITGA1
			PTK2	CALM3
			PTK2	MYL6B
			PTK2	MYL9
			PTK2	TPM3
			PTK2	TPM2
			PTK2	APBB1IP
			PTK2	ITGA2B
			PTK2	ITGB3
			PTK2	SYK
			SYK	NFATC2
			SYK	TLN1
			SYK	CALD1
			SYK	VCL
			SYK	SORBS3
			SYK	ITGA1
			SYK	CALM3
			SYK	MYL6B
			SYK	MYL9
			SYK	TPM3
			SYK	TPM2
			SYK	APBB1IP
			SYK	ITGA2B
			SYK	ITGB3
			SYK	PTK2
			BCL10	NFATC2
			BCL10	TLN1
			BCL10	CALD1
			BCL10	VCL
			BCL10	SORBS3
			BCL10	ITGA1
			BCL10	CALM3
			BCL10	CARD11
			BCL10	MYL6B
			BCL10	MYL9
			BCL10	TPM3
			BCL10	TPM2
			NPAS2	PER2
			NPAS2	F7
			NPAS2	DBP
			NPAS2	BHLHE41
			NPAS2	SERPINE1
			NPAS2	NAMPT
			NPAS2	CRY1
			PPARGC1A	CD36
			PPARGC1A	CPT1A
			PPARGC1A	NPAS2
			PPARGC1A	SREBF1
			HIST2H4A	IL6
			HIST2H4A	HIST3H2BB
			HIST2H4A	HIST1H2BD
			HIST2H4A	HIST1H2BH
			HIST2H4A	HIST2H2BE
			HIST2H4A	HIST1H2BJ
			HIST2H4A	HIST1H2AC
			HIST2H4A	HIST2H2AC
			HIST2H4A	HIST1H3H
			HIST2H4A	H3F3B
			HIST3H2BB	HIST2H4A
			HIST3H2BB	IL6
			HIST3H2BB	HIST1H2AC
			HIST3H2BB	HIST2H2AC
			HIST3H2BB	HIST1H3H
			HIST3H2BB	H3F3B
			HIST1H2BD	HIST2H4A
			HIST1H2BD	IL6
			HIST1H2BD	HIST1H2AC
			HIST1H2BD	HIST2H2AC
			HIST1H2BD	HIST1H3H
			HIST1H2BD	H3F3B
			HIST1H2BH	HIST2H4A
			HIST1H2BH	IL6
			HIST1H2BH	HIST1H2AC
			HIST1H2BH	HIST2H2AC
			HIST1H2BH	HIST1H3H
			HIST1H2BH	H3F3B
			HIST2H2BE	HIST2H4A
			HIST2H2BE	IL6
			HIST2H2BE	HIST1H2AC
			HIST2H2BE	HIST2H2AC
			HIST2H2BE	HIST1H3H
			HIST2H2BE	H3F3B
			HIST1H2BJ	HIST2H4A
			HIST1H2BJ	IL6
			HIST1H2BJ	HIST1H2AC
			HIST1H2BJ	HIST2H2AC
			HIST1H2BJ	HIST1H3H
			HIST1H2BJ	H3F3B
			HIST1H2AC	HIST2H4A
			HIST1H2AC	IL6
			HIST1H2AC	HIST3H2BB
			HIST1H2AC	HIST1H2BD
			HIST1H2AC	HIST1H2BH
			HIST1H2AC	HIST2H2BE
			HIST1H2AC	HIST1H2BJ
			HIST1H2AC	HIST1H3H
			HIST1H2AC	H3F3B
			HIST2H2AC	HIST2H4A
			HIST2H2AC	IL6
			HIST2H2AC	HIST3H2BB
			HIST2H2AC	HIST1H2BD
			HIST2H2AC	HIST1H2BH
			HIST2H2AC	HIST2H2BE
			HIST2H2AC	HIST1H2BJ
			HIST2H2AC	HIST1H3H
			HIST2H2AC	H3F3B
			HIST1H3H	HIST2H4A
			HIST1H3H	IL6
			HIST1H3H	HIST3H2BB
			HIST1H3H	HIST1H2BD
			HIST1H3H	HIST1H2BH
			HIST1H3H	HIST2H2BE
			HIST1H3H	HIST1H2BJ
			HIST1H3H	HIST1H2AC
			HIST1H3H	HIST2H2AC
			H3F3B	HIST2H4A
			H3F3B	IL6
			H3F3B	HIST3H2BB
			H3F3B	HIST1H2BD
			H3F3B	HIST1H2BH
			H3F3B	HIST2H2BE
			H3F3B	HIST1H2BJ
			H3F3B	HIST1H2AC
			H3F3B	HIST2H2AC
			CAMK4	CALM3
			CAMK4	CREB1
			SHC1	WNT5A
			SHC1	WNT11
			SHC1	NFATC2
			SHC1	FZD2
			SHC1	VAMP2
			SHC1	TLN1
			SHC1	CALD1
			SHC1	VCL
			SHC1	SORBS3
			SHC1	ITGA1
			SHC1	CALM3
			SHC1	CARD11
			SHC1	MYL6B
			SHC1	MYL9
			SHC1	TPM3
			SHC1	TPM2
			SHC1	STX1A
			SHC1	YWHAB
			SHC1	GNB4
			SHC1	GNB2
			SHC1	GNGT1
			SHC1	GNG13
			SHC1	GNG4
			SHC1	GNG5
			SHC1	GNG11
			SHC1	GNG12
			SHC1	FZD3
			SHC1	FZD4
			SHC2	WNT5A
			SHC2	WNT11
			SHC2	NFATC2
			SHC2	FZD2
			SHC2	VAMP2
			SHC2	TLN1
			SHC2	CALD1
			SHC2	VCL
			SHC2	SORBS3
			SHC2	ITGA1
			SHC2	CALM3
			SHC2	CARD11
			SHC2	MYL6B
			SHC2	MYL9
			SHC2	TPM3
			SHC2	TPM2
			SHC2	STX1A
			SHC2	YWHAB
			SHC2	GNB4
			SHC2	GNB2
			SHC2	GNGT1
			SHC2	GNG13
			SHC2	GNG4
			SHC2	GNG5
			SHC2	GNG11
			SHC2	GNG12
			SHC2	FZD3
			SHC2	FZD4
			SHC3	WNT5A
			SHC3	WNT11
			SHC3	NFATC2
			SHC3	FZD2
			SHC3	VAMP2
			SHC3	TLN1
			SHC3	CALD1
			SHC3	VCL
			SHC3	SORBS3
			SHC3	ITGA1
			SHC3	CALM3
			SHC3	CARD11
			SHC3	MYL6B
			SHC3	MYL9
			SHC3	TPM3
			SHC3	TPM2
			SHC3	STX1A
			SHC3	YWHAB
			SHC3	GNB4
			SHC3	GNB2
			SHC3	GNGT1
			SHC3	GNG13
			SHC3	GNG4
			SHC3	GNG5
			SHC3	GNG11
			SHC3	GNG12
			SHC3	FZD3
			SHC3	FZD4
			MAPK3	NFATC2
			MAPK3	TLN1
			MAPK3	CALD1
			MAPK3	VCL
			MAPK3	SORBS3
			MAPK3	ITGA1
			MAPK3	CALM3
			MAPK3	MYL6B
			MAPK3	MYL9
			MAPK3	TPM3
			MAPK3	TPM2
			MAPK3	SHC1
			MAPK3	SHC2
			MAPK3	SHC3
			MAPK1	NFATC2
			MAPK1	TLN1
			MAPK1	CALD1
			MAPK1	VCL
			MAPK1	SORBS3
			MAPK1	ITGA1
			MAPK1	CALM3
			MAPK1	MYL6B
			MAPK1	MYL9
			MAPK1	TPM3
			MAPK1	TPM2
			MAPK1	PLA2G4A
			MAPK1	SHC1
			MAPK1	SHC2
			MAPK1	SHC3
			PRKCA	NFATC2
			PRKCA	TLN1
			PRKCA	CALD1
			PRKCA	VCL
			PRKCA	SORBS3
			PRKCA	ITGA1
			PRKCA	CALM3
			PRKCA	MYL6B
			PRKCA	MYL9
			PRKCA	TPM3
			PRKCA	TPM2
			CEBPB	HIST2H4A
			CEBPB	IL6
			CEBPB	HIST3H2BB
			CEBPB	HIST1H2BD
			CEBPB	HIST1H2BH
			CEBPB	HIST2H2BE
			CEBPB	HIST1H2BJ
			CEBPB	HIST1H2AC
			CEBPB	HIST2H2AC
			CEBPB	HIST1H3H
			CEBPB	H3F3B
			CEBPB	CDKN2B
